# Supplementary material for: Decoding molecular programs in melanoma brain metastases
Source: Nat Commun. 2022 Nov 26;13:7304. doi: 10.1038/s41467-022-34899-x (PMC9701224; doi:10.1038/s41467-022-34899-x)
Supplement: Supplementary file 4 — Supplementary Data 1 [file 41467_2022_34899_MOESM4_ESM.xlsx]

## Sheet: Tabelle1
Patient ID	Gender	Confirmed MM	Category	RNAseq	850k methylome	CHPv2 panel (IonProton)	TSO500 panel (NextSeq2000)	BRAF-status	NRAS-status	BRAFi/MEKi therapy	ICi therapy	Radiation	Date of Initial diagnosis	Intracranial location	Overal location
1	f	yes	MBM, tumor	x	x	x	-	wt	p.G13R, 48 %					temporal, left	cerebral
2	f	yes	MBM, tumor	x	x	x	-	p.V600E, 50 %	wt					central, right	cerebral
3	f	yes	MBM, tumor	x	x	x	-	p.V600K, 51 %	wt					clival, paraclival und intrasellar	extracerebral
4	f	yes	MBM, tumor	x	x	x	-	wt	p.Q61L, 40 %				2008	insular	cerebral
5	f	yes	MBM, tumor	x	x	x	-	p.V600E, 61 %	wt					intradural	extracerebral
6	m	yes	MBM, tumor	x	x	x	-	wt	p.Q61R, 63 %					intraspinal/extramedullar	extracerebral
6b	m	yes	MBM, tumor			-	-	ND	ND					intracerebral	cerebral
7	m	yes	MBM, tumor	x	x	x	-	wt	p.Q61L, 45 %					frontal, left	cerebral
Pat 8/M1	f	yes	MBM, tumor	x	-	x	x	p.V600E, 44 %	wt	-		yes		frontobasal, right	cerebral
Pat 8/M2	f	yes	MBM, tumor	-	x	x	-	p.V600E, 36 %	wt	Dabrafenib/Trametinib	Ipilimumab, Nivolumab			temporal, right	cerebral
Pat 8/M3	f	yes	MBM, tumor	-	-	-	x	p.V600E, 78 %	wt	Dabrafenib/Trametinib	Ipilimumab, Nivolumab			frontobasal, left	cerebral
Pa8_M4	f	yes	MBM, tumor	x	-	-	x	p.V600E, 56 %	wt	Dabrafenib/Trametinib				occipital, right	cerebral
Pat 8_CSF	f	yes	MBM, tumor	-	-	-	x	p.V600E, 61 %	wt	-				cerebrospinal fluid	extracerebral
9	f	yes	MBM, tumor	x	x	x	-	wt	p.Q61K; 51 %					temporo-opercular	cerebral
10	m	yes	MBM, tumor	x	x	x	-	p.V600E, 30 %	wt					temporo-basal, right	cerebral
11	m	yes	MBM, tumor	x	x	x	-	p.V600E; 30 %	wt					central,	cerebral
12	f	yes	MBM, tumor	x	x	x	-	p.V600E; 32 %	wt					cerebellar, left	cerebral
13	f	yes	MBM, tumor	-	x	x	-	p.V600K; 27 %	wt					intradural	extracerebral
14	m	yes	MBM, tumor	-	-	x	-	wt	wt					spinal	extracerebral
15	f	yes	MBM, tumor	-	-	x	-	wt	p.Q61R, 28 %		Ipilimumab		12.2014	temporo-basal, right	cerebral
16	f	yes	MBM, tumor	-	-	-	-	p.V600E*	ND					cerebellar	cerebral
17	f	yes	MBM, tumor	-	-	-	-	p.V600E*	ND			yes	2010	high parietal, left	cerebral
18	m	yes	MBM, tumor	-	-	-	-	p.V600E*	ND	Vemurafenib, Cobimetinib			2005	occipital, right	cerebral
19 pre	m	yes	MBM, tumor	-	-	-	-	p.V600E*	wt					cerebellar, left	cerebral
19 post	m	yes	MBM, tumor	-	-	-	-	p.V600E*	ND		Dabrafenib (Tafinlar), Trametinib (Mekinist)		07. 2015	frontal, left	cerebral
20	f	yes	MBM, tumor	-	-	-	-	wt	ND		Ipilimumab/Fote	yes, WBRT	2008	frontal, right (relapse)	cerebral
21	m	yes	MBM, tumor	-	-	-	-	wt	ND				2009	periventricular, left; occipital, left; cerebellar, right	cerebral
22	m	yes	MBM, tumor	x	x	x	-	p.V600K; 40 %	wt					leptomeningeal, motorcortex	extracerebral
23-EM	f	yes	MBM, tumor	-	-	-	-	ND	ND					intestinal metastasis	extracerebral
23-O	f	yes	MBM, tumor	x	x	x	-	wt	p.Q61R, 87%, SNV					occipital lobe	cerebral
23-P	f	yes	MBM, tumor	x	x	x	-	wt	p.Q61R, 79%, SNV					parietal lobe, post central	cerebral
24-F	f	yes	MBM, tumor	-	x	x	-	p.V600K, 45 %, INDEL	wt					frontal lobe	cerebral
24-I	f	yes	MBM, tumor	-	x	x	-	p.V600K, 26 %, INDEL	wt					lobus insularis	cerebral
25	m	yes	MBM, tumor	-	x	x	-	p.V600K, 50 %, INDEL	wt					NA	NA
26	m	yes	MBM, tumor	-	x	x	-	p.V600K, 30 %, SNV	wt					NA	NA
27	f	yes	MBM, tumor	-	x	x	-	wt	p.Q61L, 60 %, SNV					NA	NA
28	m	yes	MBM, tumor	-	-	-	-	p.V600E*	ND					temporal, right	cerebral
29	f	yes	MBM, tumor	-	-	-	-	p.V600R*	ND					frontal, right	cerebral
30	m	yes	MBM, tumor	-	-	-	-	wt	ND					cerebral	cerebral
31	f	yes	MBM, tumor	-	-	-	-	p.V600E*	ND		DTIC		2009	cerebral hemisphere	cerebral
32	m	yes	MBM, tumor	-	-	-	-	wt	ND		anti-PD1 Therapie		2009	parietal, right	cerebral
33	f	yes	MBM, tumor	-	-	-	-	p.V600E*	ND		Dexamethason, Vemurafenib		2008	temporal and jejunum, right	cerebral
34	m	yes	MBM, tumor
35	f	yes	MBM, tumor	-	-	-	x	p.N581Y; 43%	p.G12C; 68%					temporal, left	cerebral
36	m	yes	MBM, tumor	-	-	-	-	wt	ND		Ipilimumab, DTIC, Fote		2013	NA	NA
38	m	yes	MBM, tumor	-	-	-	x	p.V600K, 91 %	wt	Dabrafenib/Trametinib	Ipilimumab/Nivolumab			NA	NA
40	m	yes	MBM, tumor	-	-	-	-	ND	ND					right precentral	cerebral
41	m	yes	MBM, tumor	-	-	-	-	ND	ND					right frontal	cerebral
42	f	yes	MBM, tumor	-	-	-	-	ND	ND					right precentral	cerebral
BMC1-M1	f	yes	Cell line	x	-	x	x	p.V600E, 50 %	wt					cell line	NA
BMC1-M4	f	yes	Cell line	x	-	x	x	p.V600E, 74 %	wt					cell line	NA
BMC2	f	yes	Cell line	-	-	-	x	p.N581Y; 48%	p.G12C; 69%					cell line	NA
BMC3	f	yes	Cell line	-	-	-	x	wt	p.Q61L, 84 %, SNV					cell line	NA
BMC4	m	yes	Cell line	-	-	-	-	p.V600E**	wt					cell line	NA
		*Detected by routine diagnostics			**Detected by pyrosequencing
		Investigated by RNAseq
		Investigated by 850k Methylome profiling
		Investigated by TargetSeq using a 50 gene panel
		Investigated by TargetSeq using a 523 gene panel
		female = 21; male = 19
		female:male ratio	1 : 0.9
