# Supplementary material for: Decoding molecular programs in melanoma brain metastases
Source: Nat Commun. 2022 Nov 26;13:7304. doi: 10.1038/s41467-022-34899-x (PMC9701224; doi:10.1038/s41467-022-34899-x)
Supplement: Supplementary file 5 — Supplementary Data 2 [file 41467_2022_34899_MOESM5_ESM.xlsx]

## Sheet: DEGs MBM vs BC
									Figure 2c : Resected MBM often contain admixed environmental cells. The comparative analysis of MBM (melanoma brain metastases) and BC (brain controls) enabled the identification of specifying genes
ID	baseMean	log2FoldChange	lfcSE	stat	pvalue	padj	Genes	Significance (pvalue) was determined by unpaired two-tailed t-test and Bonferroni-corrected (padj) for multiple testing.
ENSG00000170369	356.653	25.584	2.76915	9.23896	2.48909e-20	4.35168e-16	CST2
ENSG00000183054	898.631	24.7752	4.74112	5.22559	1.73597e-07	0.003035	RGPD6
ENSG00000177144	676.373	24.5825	4.74113	5.18495	2.16071e-07	0.00377758	NUDT4B
ENSG00000270882	2552.88	24.4585	3.52241	6.94367	3.82042e-12	6.67923e-08	HIST2H4A
ENSG00000203812	3014.41	24.0518	4.74116	5.07298	3.91631e-07	0.00684688	HIST2H2AA3
ENSG00000274808	149.755	23.2542	4.74124	4.90468	9.35799e-07	0.0163606	TBC1D3B
ENSG00000136574	77.0811	23.001	3.26113	7.05306	1.75028e-12	3.06002e-08	GATA4
ENSG00000124260	448.782	22.6181	2.77426	8.15285	3.55432e-16	6.21402e-12	MAGEA10
ENSG00000158639	1139.1	22.4518	3.0176	7.4403	1.0046e-13	1.75634e-09	PAGE5
ENSG00000170367	25.7801	22.2385	4.74143	4.69025	2.72869e-06	0.0477058	CST5
ENSG00000257207	116.414	21.9903	2.99472	7.34301	2.08843e-13	3.6512e-09	AC112229.3
ENSG00000204382	573.442	21.9268	4.19021	5.23286	1.6691e-07	0.00291809	XAGE1B
ENSG00000203852	2563.33	21.8163	3.39541	6.42523	1.31673e-10	2.30204e-06	HIST2H3A
ENSG00000183632	26.1695	21.4464	3.52023	6.09233	1.11281e-09	1.94553e-05	TP53TG3
ENSG00000204379	561.359	21.3193	3.86072	5.5221	3.34967e-08	0.000585622	XAGE1A
ENSG00000016082	20.862	21.3132	2.28949	9.30913	1.28885e-20	2.2533e-16	ISL1
ENSG00000256671	116.252	21.2265	2.9987	7.07855	1.45673e-12	2.54681e-08	LIMS4
ENSG00000253831	54.2422	20.7748	3.5917	5.7841	7.29027e-09	0.000127456	ETV3L
ENSG00000184033	119.091	20.7358	3.50118	5.92252	3.17037e-09	5.54276e-05	CTAG1B
ENSG00000268651	72.528	17.7747	3.65044	4.86919	1.12057e-06	0.0195908	CTAG1A
ENSG00000147381	1467.86	17.0868	3.00198	5.69184	1.25675e-08	0.000219718	MAGEA4
ENSG00000171195	35.4465	16.4148	3.28585	4.99561	5.86511e-07	0.010254	MUC7
ENSG00000077498	24595.9	14.2483	1.89229	7.52968	5.08651e-14	8.89275e-10	TYR
ENSG00000185664	137436	12.8922	1.62001	7.9581	1.74706e-15	3.05438e-11	PMEL
ENSG00000185686	16818.1	12.81	1.19684	10.7032	9.83427e-27	1.71933e-22	PRAME
ENSG00000221867	1764.92	12.6091	1.71258	7.36265	1.8029e-13	3.15201e-09	MAGEA3
ENSG00000197172	1314.7	12.1108	1.83204	6.61055	3.82895e-11	6.69416e-07	MAGEA6
ENSG00000120054	933.242	11.5702	1.92619	6.00676	1.89265e-09	3.30893e-05	CPN1
ENSG00000260027	800.131	10.3428	1.30114	7.94901	1.88011e-15	3.28699e-11	HOXB7
ENSG00000134460	227.637	10.2151	1.44781	7.05561	1.71849e-12	3.00444e-08	IL2RA
ENSG00000159184	538.961	10.0569	1.771	5.67864	1.3577e-08	0.000237367	HOXB13
ENSG00000132185	1916.89	9.89477	1.35606	7.29671	2.94888e-13	5.15552e-09	FCRLA
ENSG00000123892	2755.17	9.83096	1.37156	7.16769	7.62716e-13	1.33346e-08	RAB38
ENSG00000183421	1086.24	9.83023	1.36146	7.22035	5.18548e-13	9.06578e-09	RIPK4
ENSG00000180318	462.724	9.71706	1.3961	6.96015	3.39907e-12	5.94259e-08	ALX1
ENSG00000275385	357.331	9.58968	1.8251	5.25432	1.48575e-07	0.00259753	CCL18
ENSG00000253293	297.28	9.50797	1.86977	5.0851	3.67433e-07	0.00642384	HOXA10
ENSG00000102313	1080.33	9.40503	1.71182	5.49418	3.92527e-08	0.000686254	ITIH6
ENSG00000128714	734.009	9.39118	1.70105	5.52083	3.3741e-08	0.000589894	HOXD13
ENSG00000180806	189.099	9.38219	1.37153	6.84065	7.8832e-12	1.37822e-07	HOXC9
ENSG00000132465	3196.53	9.15565	1.83199	4.99765	5.80323e-07	0.0101458	JCHAIN
ENSG00000123364	188.064	9.12518	1.52929	5.96694	2.41744e-09	4.22641e-05	HOXC13
ENSG00000254709	1127.83	9.12087	1.49813	6.08815	1.1422e-09	1.99691e-05	IGLL5
ENSG00000124900	297.516	9.0976	1.89506	4.80068	1.58126e-06	0.0276451	TRIM51
ENSG00000261857	7152.02	8.67618	0.953713	9.09727	9.26337e-20	1.61952e-15	MIA
ENSG00000180818	359.933	8.66415	1.48366	5.83972	5.22893e-09	9.14173e-05	HOXC10
ENSG00000115648	5198.41	8.6044	1.00162	8.59045	8.66305e-18	1.51456e-13	MLPH
ENSG00000123388	106.428	8.54401	1.57856	5.41255	6.21351e-08	0.00108631	HOXC11
ENSG00000141448	153.242	8.48584	1.68776	5.02786	4.95982e-07	0.00867125	GATA6
ENSG00000187140	1327.73	8.43746	1.08505	7.77609	7.47981e-15	1.3077e-10	FOXD3
ENSG00000080166	39639.4	8.39201	1.64504	5.10139	3.37161e-07	0.00589459	DCT
ENSG00000137265	3799.58	8.39103	1.26721	6.62165	3.55208e-11	6.21009e-07	IRF4
ENSG00000128709	175.93	8.37303	1.73569	4.82403	1.40687e-06	0.0245963	HOXD9
ENSG00000132464	673.065	8.22573	1.75285	4.69278	2.69517e-06	0.0471196	ENAM
ENSG00000171848	2362.06	8.21244	1.04453	7.8623	3.77143e-15	6.5936e-11	RRM2
ENSG00000039068	6224.13	8.17214	1.60866	5.08011	3.7722e-07	0.00659493	CDH1
ENSG00000131747	5941.51	7.9635	0.844019	9.43521	3.90215e-21	6.82212e-17	TOP2A
ENSG00000120215	18935.3	7.95215	1.50065	5.29914	1.16353e-07	0.00203419	MLANA
ENSG00000158022	1113.07	7.93585	1.68336	4.71429	2.4255e-06	0.042405	TRIM63
ENSG00000196735	2351.08	7.91574	1.29491	6.11298	9.77875e-10	1.70962e-05	HLA-DQA1
ENSG00000065371	660.582	7.9038	1.27436	6.20216	5.56928e-10	9.73678e-06	ROPN1
ENSG00000106031	85.1222	7.89093	1.64957	4.78363	1.72154e-06	0.0300977	HOXA13
ENSG00000138755	1335.81	7.88669	1.39375	5.65863	1.52584e-08	0.000266763	CXCL9
ENSG00000274267	5877.56	7.8406	0.818176	9.58303	9.42399e-22	1.6476e-17	HIST1H3B
ENSG00000145040	535.28	7.77163	1.61212	4.82074	1.43024e-06	0.0250049	UCN2
ENSG00000179344	1605.67	7.74653	1.42655	5.43028	5.62671e-08	0.000983717	HLA-DQB1
ENSG00000149948	2066.42	7.73021	1.37288	5.63066	1.79517e-08	0.00031385	HMGA2
ENSG00000178999	469.146	7.71277	1.09985	7.01257	2.33972e-12	4.09053e-08	AURKB
ENSG00000102048	1120.72	7.68215	1.22727	6.25954	3.86123e-10	6.75059e-06	ASB9
ENSG00000133110	24239.6	7.60051	1.6234	4.68184	2.84305e-06	0.0497051	POSTN
ENSG00000121743	820.966	7.41402	1.35605	5.46734	4.56834e-08	0.000798682	GJA3
ENSG00000213401	1341.98	7.36378	1.17527	6.26558	3.71442e-10	6.49391e-06	MAGEA12
ENSG00000169548	162.328	7.36178	1.4976	4.91571	8.8461e-07	0.0154656	ZNF280A
ENSG00000143341	28909.4	7.23795	0.842107	8.59504	8.32323e-18	1.45515e-13	HMCN1
ENSG00000168078	619.14	7.22998	1.05903	6.82699	8.67133e-12	1.51601e-07	PBK
ENSG00000108700	161.823	7.20168	1.25357	5.74495	9.19461e-09	0.000160749	CCL8
ENSG00000168542	33190.9	7.05424	1.05581	6.68138	2.36706e-11	4.13832e-07	COL3A1
ENSG00000108821	13002.9	6.9781	1.0252	6.80655	9.99662e-12	1.74771e-07	COL1A1
ENSG00000135451	391.562	6.84373	1.0566	6.47715	9.3472e-11	1.63417e-06	TROAP
ENSG00000089356	3776.38	6.80999	1.24117	5.48673	4.09437e-08	0.000715818	FXYD3
ENSG00000174371	751.142	6.77528	0.942896	7.1856	6.69114e-13	1.16981e-08	EXO1
ENSG00000126787	887.723	6.75652	0.9858	6.85384	7.18921e-12	1.25689e-07	DLGAP5
ENSG00000019169	1094.09	6.74156	1.10266	6.11392	9.72117e-10	1.69955e-05	MARCO
ENSG00000055732	417.488	6.73346	1.17831	5.7145	1.10029e-08	0.000192364	MCOLN3
ENSG00000277775	2865.47	6.6805	1.10525	6.04433	1.50028e-09	2.62293e-05	HIST1H3F
ENSG00000123485	648.853	6.67122	0.984333	6.77741	1.22353e-11	2.13909e-07	HJURP
ENSG00000175063	1135.4	6.6614	0.893529	7.45516	8.97611e-14	1.56929e-09	UBE2C
ENSG00000080986	496.231	6.63834	0.857439	7.74205	9.78266e-15	1.7103e-10	NDC80
ENSG00000275126	489.874	6.61224	1.40302	4.71287	2.44254e-06	0.0427029	HIST1H4L
ENSG00000111341	14317.7	6.5984	1.24395	5.3044	1.13046e-07	0.00197638	MGP
ENSG00000101057	1091.33	6.56779	1.01506	6.47036	9.77698e-11	1.70931e-06	MYBL2
ENSG00000170312	1062.76	6.56011	0.89352	7.34187	2.10634e-13	3.68251e-09	CDK1
ENSG00000117650	494.308	6.54001	0.928995	7.03987	1.92415e-12	3.36399e-08	NEK2
ENSG00000089685	1735.89	6.51673	0.908785	7.17081	7.45531e-13	1.30341e-08	BIRC5
ENSG00000136235	33013.7	6.46623	0.828867	7.80129	6.12782e-15	1.07133e-10	GPNMB
ENSG00000163564	250.192	6.4584	1.37528	4.69606	2.65229e-06	0.04637	PYHIN1
ENSG00000070731	3624.62	6.455	0.950634	6.79021	1.11973e-11	1.95762e-07	ST6GALNAC2
ENSG00000123374	9357.87	6.40929	1.06516	6.01722	1.77435e-09	3.1021e-05	CDK2
ENSG00000117122	495.006	6.37546	1.02943	6.19321	5.89514e-10	1.03065e-05	MFAP2
ENSG00000274641	1640.08	6.3746	0.804963	7.91912	2.39199e-15	4.18192e-11	HIST1H2BO
ENSG00000196747	2401.08	6.37288	0.788593	8.08133	6.40644e-16	1.12004e-11	HIST1H2AI
ENSG00000164283	203.909	6.35414	1.04131	6.10208	1.04694e-09	1.83037e-05	ESM1
ENSG00000181104	7678.63	6.32415	1.04656	6.04277	1.51486e-09	2.64843e-05	F2R
ENSG00000168779	251.859	6.26261	0.971915	6.44358	1.1669e-10	2.0401e-06	SHOX2
ENSG00000189057	383.883	6.26143	1.05605	5.92908	3.04633e-09	5.3259e-05	FAM111B
ENSG00000273983	659.191	6.24658	1.30079	4.80214	1.56977e-06	0.0274443	HIST1H3G
ENSG00000024526	633.482	6.21963	1.00062	6.21577	5.10735e-10	8.92918e-06	DEPDC1
ENSG00000138180	632.493	6.20328	0.966193	6.42034	1.35973e-10	2.37722e-06	CEP55
ENSG00000109674	193.987	6.13061	0.979537	6.25869	3.88231e-10	6.78744e-06	NEIL3
ENSG00000164611	1474.14	6.09282	0.609213	10.0011	1.50668e-23	2.63412e-19	PTTG1
ENSG00000278677	2377.99	6.06947	0.713957	8.50116	1.87705e-17	3.28164e-13	HIST1H2AM
ENSG00000274997	2145.13	6.0307	0.783446	7.69767	1.38574e-14	2.42269e-10	HIST1H2AH
ENSG00000275713	2207.99	6.01782	1.05446	5.70701	1.14979e-08	0.000201018	HIST1H2BH
ENSG00000196787	4058.08	5.99777	0.791128	7.58129	3.42135e-14	5.98155e-10	HIST1H2AG
ENSG00000046604	3109.54	5.88245	1.25266	4.69597	2.65344e-06	0.04639	DSG2
ENSG00000276368	1209.57	5.86847	1.06783	5.49569	3.89188e-08	0.000680418	HIST1H2AJ
ENSG00000278272	1458.58	5.82403	1.23475	4.71677	2.3962e-06	0.0418927	HIST1H3C
ENSG00000197153	2934.03	5.8189	0.743875	7.82242	5.18159e-15	9.05898e-11	HIST1H3J
ENSG00000164294	1826.39	5.81696	0.708371	8.21174	2.18002e-16	3.81133e-12	GPX8
ENSG00000120875	14651.6	5.79789	0.564315	10.2742	9.21015e-25	1.61021e-20	DUSP4
ENSG00000276903	1054.11	5.78813	0.943731	6.13324	8.61097e-10	1.50546e-05	HIST1H2AL
ENSG00000181649	313.304	5.77028	0.969996	5.94877	2.70159e-09	4.72319e-05	PHLDA2
ENSG00000148773	3012.12	5.76465	0.861319	6.69282	2.18912e-11	3.82724e-07	MKI67
ENSG00000165304	576.324	5.74619	1.00353	5.72596	1.0285e-08	0.000179813	MELK
ENSG00000259207	9480.7	5.72414	0.916291	6.24708	4.18207e-10	7.31151e-06	ITGB3
ENSG00000198930	817.819	5.71311	1.07811	5.29918	1.16322e-07	0.00203366	CSAG1
ENSG00000143476	1270.25	5.63976	0.818086	6.89385	5.43014e-12	9.49351e-08	DTL
ENSG00000104783	1668.28	5.62874	1.19055	4.72786	2.26901e-06	0.0396691	KCNN4
ENSG00000175879	437.623	5.62299	0.703929	7.988	1.37143e-15	2.39767e-11	HOXD8
ENSG00000136732	5912.08	5.57078	0.754191	7.38644	1.50817e-13	2.63674e-09	GYPC
ENSG00000137203	2815.39	5.49861	1.12628	4.88209	1.04969e-06	0.0183517	TFAP2A
ENSG00000139354	3032.77	5.49306	0.703835	7.80447	5.97528e-15	1.04466e-10	GAS2L3
ENSG00000117724	8059.44	5.42579	0.756833	7.16908	7.55049e-13	1.32005e-08	CENPF
ENSG00000066279	2410.56	5.41358	0.877493	6.16937	6.85612e-10	1.19866e-05	ASPM
ENSG00000169679	1235	5.40487	0.801298	6.74514	1.52877e-11	2.67275e-07	BUB1
ENSG00000140379	1517.05	5.37781	1.06422	5.0533	4.34238e-07	0.00759179	BCL2A1
ENSG00000135476	591.47	5.37558	0.8133	6.6096	3.85369e-11	6.73741e-07	ESPL1
ENSG00000178562	205.563	5.35452	1.03763	5.16032	2.46534e-07	0.00431015	CD28
ENSG00000124839	1196.65	5.33034	1.12794	4.72573	2.29295e-06	0.0400877	RAB17
ENSG00000141682	712.178	5.25099	0.95101	5.52149	3.36142e-08	0.000587678	PMAIP1
ENSG00000151882	661.181	5.18963	0.7608	6.82128	9.02322e-12	1.57753e-07	CCL28
ENSG00000075643	1004.68	5.16182	0.793748	6.5031	7.86808e-11	1.37558e-06	MOCOS
ENSG00000102575	3373.47	5.15376	0.889305	5.79527	6.82133e-09	0.000119257	ACP5
ENSG00000120708	11975.9	5.1493	1.0232	5.03253	4.84061e-07	0.00846284	TGFBI
ENSG00000164932	3159.8	5.14508	0.871572	5.90321	3.56492e-09	6.23255e-05	CTHRC1
ENSG00000182240	9002.69	5.13265	0.678402	7.5658	3.85481e-14	6.73936e-10	BACE2
ENSG00000163359	6782.6	5.11553	0.814585	6.27992	3.38755e-10	5.92245e-06	COL6A3
ENSG00000268975	7402.94	5.10349	0.875314	5.83047	5.52704e-09	9.66293e-05	MIA-RAB4B
ENSG00000278828	2552.02	5.07558	0.788331	6.43839	1.20747e-10	2.11102e-06	HIST1H3H
ENSG00000090889	963.085	5.05166	0.67293	7.50696	6.05156e-14	1.05799e-09	KIF4A
ENSG00000185130	1335.51	5.03949	0.733258	6.87274	6.29824e-12	1.10112e-07	HIST1H2BL
ENSG00000277632	323.047	5.03259	1.07298	4.6903	2.72801e-06	0.0476937	CCL3
ENSG00000259753	6444	5.0205	0.897283	5.59523	2.20328e-08	0.0003852	AC068234.1
ENSG00000237649	1295.82	5.01032	0.78506	6.38209	1.74691e-10	3.05412e-06	KIFC1
ENSG00000157227	18435.5	4.97052	0.520747	9.54498	1.36129e-21	2.37994e-17	MMP14
ENSG00000124635	2624.33	4.96532	0.762707	6.51012	7.50887e-11	1.31278e-06	HIST1H2BJ
ENSG00000137812	1163.22	4.96511	0.753642	6.58815	4.45328e-11	7.78566e-07	KNL1
ENSG00000130300	810.735	4.94641	0.709022	6.97639	3.02867e-12	5.29502e-08	PLVAP
ENSG00000093009	512.248	4.93972	0.849497	5.81487	6.06809e-09	0.000106088	CDC45
ENSG00000143061	10530.4	4.93388	0.539495	9.14536	5.94324e-20	1.03906e-15	IGSF3
ENSG00000169607	473.879	4.90921	0.773189	6.3493	2.16296e-10	3.78151e-06	CKAP2L
ENSG00000173546	28210.7	4.90404	0.897144	5.46628	4.59587e-08	0.000803496	CSPG4
ENSG00000020633	879.179	4.88997	0.941499	5.19382	2.06027e-07	0.00360196	RUNX3
ENSG00000206503	54329.9	4.85066	0.854327	5.67775	1.36475e-08	0.0002386	HLA-A
ENSG00000143127	2856.97	4.84472	0.876048	5.5302	3.19866e-08	0.000559222	ITGA10
ENSG00000137807	1330.42	4.82265	0.681955	7.0718	1.52937e-12	2.6738e-08	KIF23
ENSG00000181634	105.149	4.80813	0.989779	4.85778	1.18709e-06	0.0207539	TNFSF15
ENSG00000187098	13271.3	4.802	1.02446	4.68733	2.76794e-06	0.048392	MITF
ENSG00000130429	14665.9	4.79298	0.535714	8.94691	3.65584e-19	6.3915e-15	ARPC1B
ENSG00000107833	730.611	4.78762	0.599982	7.9796	1.46808e-15	2.56665e-11	NPM3
ENSG00000278463	1444.26	4.75803	0.951833	4.99881	5.76867e-07	0.0100854	HIST1H2AB
ENSG00000126778	274.41	4.75607	0.808105	5.88546	3.96937e-09	6.93965e-05	SIX1
ENSG00000175643	270.362	4.72904	0.734906	6.43489	1.23566e-10	2.16031e-06	RMI2
ENSG00000152253	196.578	4.7157	0.946246	4.98359	6.24165e-07	0.0109123	SPC25
ENSG00000118193	822.646	4.7114	0.813061	5.79464	6.84682e-09	0.000119703	KIF14
ENSG00000127863	8328.5	4.68167	0.790836	5.9199	3.22138e-09	5.63194e-05	TNFRSF19
ENSG00000163975	4992.43	4.65257	0.989048	4.70409	2.55005e-06	0.0445825	MELTF
ENSG00000284526	10616	4.58625	0.693055	6.61744	3.6548e-11	6.38969e-07	AC015802.6
ENSG00000142227	2366.95	4.57783	0.523216	8.74939	2.14508e-18	3.75025e-14	EMP3
ENSG00000183853	7926.14	4.57714	0.609063	7.51505	5.68874e-14	9.94562e-10	KIRREL1
ENSG00000122952	685.92	4.56826	0.730593	6.25281	4.03133e-10	7.04798e-06	ZWINT
ENSG00000186185	558.771	4.55314	0.966443	4.71124	2.46214e-06	0.0430456	KIF18B
ENSG00000244509	1655.97	4.53894	0.581596	7.80428	5.98439e-15	1.04625e-10	APOBEC3C
ENSG00000139734	661.408	4.52708	0.779236	5.80964	6.26064e-09	0.000109455	DIAPH3
ENSG00000154839	417.215	4.51474	0.902918	5.00017	5.728e-07	0.0100143	SKA1
ENSG00000197747	3840.22	4.49358	0.53354	8.42219	3.69517e-17	6.46027e-13	S100A10
ENSG00000092853	750.791	4.48326	0.748466	5.98993	2.09935e-09	3.67029e-05	CLSPN
ENSG00000075275	1760.4	4.46768	0.736361	6.06724	1.3013e-09	2.27506e-05	CELSR1
ENSG00000100504	9837.24	4.46656	0.771618	5.78856	7.09919e-09	0.000124115	PYGL
ENSG00000165891	374.17	4.45385	0.763308	5.83493	5.38127e-09	9.40807e-05	E2F7
ENSG00000112984	1168.11	4.44594	0.680453	6.5338	6.41225e-11	1.12105e-06	KIF20A
ENSG00000198715	5143.59	4.43179	0.635888	6.96946	3.18162e-12	5.56243e-08	GLMP
ENSG00000135269	2820.01	4.42324	0.540166	8.18866	2.64143e-16	4.618e-12	TES
ENSG00000137804	1799.26	4.40623	0.720111	6.11883	9.42649e-10	1.64803e-05	NUSAP1
ENSG00000196866	3143.75	4.36777	0.723976	6.03302	1.6092e-09	2.81336e-05	HIST1H2AD
ENSG00000276180	1639.85	4.34992	0.756501	5.75005	8.92164e-09	0.000155977	HIST1H4I
ENSG00000260314	2498.44	4.34344	0.890615	4.8769	1.07766e-06	0.0188407	MRC1
ENSG00000139318	11584	4.32969	0.537809	8.05061	8.23834e-16	1.44031e-11	DUSP6
ENSG00000117399	898.014	4.29602	0.872355	4.92462	8.45238e-07	0.0147773	CDC20
ENSG00000177602	223.359	4.29092	0.850358	5.04602	4.51118e-07	0.0078869	HASPIN
ENSG00000274618	1636.31	4.28129	0.857592	4.99222	5.96894e-07	0.0104355	HIST1H4F
ENSG00000161888	771.866	4.27496	0.771277	5.5427	2.97837e-08	0.000520708	SPC24
ENSG00000145703	2391.54	4.27287	0.733561	5.82483	5.71707e-09	9.99516e-05	IQGAP2
ENSG00000131981	9407.18	4.26983	0.765699	5.57638	2.45569e-08	0.000429328	LGALS3
ENSG00000112742	469.799	4.26606	0.805929	5.29334	1.20103e-07	0.00209977	TTK
ENSG00000123975	1117.81	4.25672	0.677976	6.27858	3.41682e-10	5.97362e-06	CKS2
ENSG00000106624	19447	4.24378	0.900072	4.71493	2.4179e-06	0.0422722	AEBP1
ENSG00000026025	112705	4.23656	0.495032	8.55817	1.14673e-17	2.00483e-13	VIM
ENSG00000204397	352.128	4.2152	0.866697	4.86351	1.15319e-06	0.0201613	CARD16
ENSG00000088325	2374.83	4.20962	0.687598	6.12221	9.22845e-10	1.61341e-05	TPX2
ENSG00000102265	12479.9	4.19144	0.701687	5.97338	2.32392e-09	4.06291e-05	TIMP1
ENSG00000135404	43695.1	4.18883	0.447459	9.36137	7.87081e-21	1.37605e-16	CD63
ENSG00000075218	771.688	4.18653	0.799278	5.23788	1.6243e-07	0.00283976	GTSE1
ENSG00000072571	533.171	4.17256	0.79673	5.23711	1.6311e-07	0.00285165	HMMR
ENSG00000121152	566.836	4.16685	0.765012	5.44678	5.12907e-08	0.000896716	NCAPH
ENSG00000197903	5607.48	4.16529	0.542297	7.68083	1.58061e-14	2.76338e-10	HIST1H2BK
ENSG00000109861	5999.74	4.15987	0.627767	6.62646	3.4383e-11	6.01118e-07	CTSC
ENSG00000184661	576.759	4.15371	0.811747	5.117	3.10441e-07	0.00542744	CDCA2
ENSG00000147443	300.095	4.10691	0.817858	5.02154	5.12583e-07	0.00896149	DOK2
ENSG00000105559	2860.18	4.09638	0.704266	5.81652	6.00849e-09	0.000105047	PLEKHA4
ENSG00000171320	448.88	4.07908	0.817343	4.99067	6.01717e-07	0.0105198	ESCO2
ENSG00000196154	1602.35	4.07125	0.841807	4.83631	1.32268e-06	0.0231245	S100A4
ENSG00000065328	456.913	4.06011	0.796149	5.09969	3.40203e-07	0.00594777	MCM10
ENSG00000064666	2904.31	4.05319	0.683174	5.93287	2.97681e-09	5.20435e-05	CNN2
ENSG00000254979	2244.18	4.03305	0.493143	8.17827	2.87958e-16	5.03437e-12	AP000781.2
ENSG00000213719	12391.2	4.02312	0.475417	8.46229	2.62178e-17	4.58365e-13	CLIC1
ENSG00000186564	356.017	4.01916	0.773706	5.19469	2.05064e-07	0.00358514	FOXD2
ENSG00000105011	646.89	4.01094	0.775264	5.17365	2.29564e-07	0.00401347	ASF1B
ENSG00000283632	128.537	4.01027	0.772762	5.18953	2.10827e-07	0.00368589	EXOC3L2
ENSG00000074219	1880.22	4.00956	0.712518	5.62731	1.83037e-08	0.000320004	TEAD2
ENSG00000006638	290.532	4.00026	0.68187	5.8666	4.44817e-09	7.77674e-05	TBXA2R
ENSG00000197594	1234.3	3.97254	0.69222	5.73883	9.5331e-09	0.000166667	ENPP1
ENSG00000110092	12005.9	3.9484	0.587161	6.72455	1.76133e-11	3.07933e-07	CCND1
ENSG00000100097	18987	3.92131	0.638974	6.13689	8.41533e-10	1.47125e-05	LGALS1
ENSG00000175832	2248.36	3.91832	0.835504	4.68976	2.73521e-06	0.0478196	ETV4
ENSG00000104368	9781.12	3.9079	0.656329	5.95417	2.61387e-09	4.56983e-05	PLAT
ENSG00000115414	120595	3.90345	0.581469	6.71309	1.90542e-11	3.33125e-07	FN1
ENSG00000231500	14069.4	3.89541	0.683658	5.69789	1.21296e-08	0.000212062	RPS18
ENSG00000134802	3904.33	3.87461	0.469892	8.24575	1.6413e-16	2.86949e-12	SLC43A3
ENSG00000163191	3045.18	3.87227	0.515609	7.51009	5.90858e-14	1.033e-09	S100A11
ENSG00000137331	2009.47	3.87193	0.654176	5.91879	3.24314e-09	5.66999e-05	IER3
ENSG00000007968	349.944	3.86254	0.736291	5.24595	1.55483e-07	0.00271831	E2F2
ENSG00000087586	1061.39	3.85165	0.726584	5.30104	1.15147e-07	0.00201312	AURKA
ENSG00000179163	2778.83	3.8512	0.780447	4.93461	8.03122e-07	0.014041	FUCA1
ENSG00000102007	1565.9	3.84354	0.581149	6.6137	3.74844e-11	6.55339e-07	PLP2
ENSG00000142798	14866.8	3.8419	0.677861	5.66768	1.44747e-08	0.000253061	HSPG2
ENSG00000282988	5920.76	3.83635	0.713412	5.37747	7.55402e-08	0.00132067	AL031777.3
ENSG00000284554	290.935	3.83373	0.790193	4.85164	1.22444e-06	0.0214068	AL022318.4
ENSG00000187498	17397.7	3.78552	0.765984	4.94203	7.73126e-07	0.0135166	COL4A1
ENSG00000173334	5006.6	3.77934	0.566224	6.67463	2.47855e-11	4.33325e-07	TRIB1
ENSG00000121211	157.087	3.7771	0.668576	5.64946	1.60951e-08	0.000281391	MND1
ENSG00000118508	1553.06	3.77372	0.647253	5.83036	5.53088e-09	9.66964e-05	RAB32
ENSG00000146858	707.041	3.77337	0.58354	6.46634	1.00408e-10	1.75543e-06	ZC3HAV1L
ENSG00000187942	1668.43	3.76185	0.645964	5.82363	5.75841e-09	0.000100674	LDLRAD2
ENSG00000151725	911.167	3.74922	0.749298	5.00364	5.62576e-07	0.00983552	CENPU
ENSG00000094804	931.488	3.7437	0.772927	4.84353	1.2755e-06	0.0222995	CDC6
ENSG00000136261	4924.75	3.7367	0.585657	6.38035	1.76682e-10	3.08893e-06	BZW2
ENSG00000187840	2102.35	3.73359	0.675443	5.52761	3.24627e-08	0.000567545	EIF4EBP1
ENSG00000136492	663.137	3.7303	0.651815	5.72294	1.04696e-08	0.00018304	BRIP1
ENSG00000139146	2071.8	3.71449	0.496106	7.48729	7.03099e-14	1.22923e-09	SINHCAF
ENSG00000149257	9567.85	3.71419	0.532963	6.96895	3.19318e-12	5.58263e-08	SERPINH1
ENSG00000123219	331.457	3.7114	0.700542	5.2979	1.17142e-07	0.00204799	CENPK
ENSG00000182481	4121.75	3.7015	0.604861	6.1196	9.38127e-10	1.64013e-05	KPNA2
ENSG00000182718	10022.2	3.69918	0.704135	5.25352	1.4922e-07	0.00260881	ANXA2
ENSG00000139289	11038.1	3.68642	0.490846	7.51033	5.89799e-14	1.03115e-09	PHLDA1
ENSG00000155254	2711.9	3.68402	0.588002	6.26531	3.72074e-10	6.50497e-06	MARVELD1
ENSG00000089157	25831.3	3.66647	0.615915	5.95289	2.6345e-09	4.6059e-05	RPLP0
ENSG00000111199	278.283	3.66427	0.749446	4.88931	1.01192e-06	0.0176913	TRPV4
ENSG00000284292	18624.7	3.6358	0.482501	7.53531	4.87168e-14	8.51716e-10	AC004922.1
ENSG00000124766	4897.48	3.63302	0.769265	4.72272	2.32711e-06	0.0406849	SOX4
ENSG00000173218	1454.23	3.6287	0.609918	5.94949	2.68979e-09	4.70255e-05	VANGL1
ENSG00000121621	393.231	3.6216	0.63229	5.72776	1.01768e-08	0.00017792	KIF18A
ENSG00000156970	954.512	3.61088	0.715127	5.04929	4.43461e-07	0.00775303	BUB1B
ENSG00000138160	1272.59	3.60169	0.709449	5.07674	3.83962e-07	0.00671281	KIF11
ENSG00000244405	11240.4	3.60049	0.49883	7.21786	5.28102e-13	9.2328e-09	ETV5
ENSG00000242114	743.987	3.58371	0.537275	6.67016	2.55521e-11	4.46727e-07	MTFP1
ENSG00000118640	928.429	3.5835	0.763763	4.6919	2.70685e-06	0.0473239	VAMP8
ENSG00000137818	16121.9	3.58138	0.726349	4.93066	8.19524e-07	0.0143277	RPLP1
ENSG00000105974	5580.42	3.56166	0.631377	5.6411	1.6897e-08	0.000295411	CAV1
ENSG00000116815	679.792	3.54308	0.595535	5.9494	2.69126e-09	4.70512e-05	CD58
ENSG00000174004	893.037	3.5365	0.691144	5.11688	3.10625e-07	0.00543066	NRROS
ENSG00000141756	8528.15	3.5318	0.612503	5.76617	8.10949e-09	0.000141778	FKBP10
ENSG00000197409	2748.08	3.52288	0.740661	4.75641	1.97071e-06	0.0344538	HIST1H3D
ENSG00000164111	22909	3.5127	0.586736	5.98685	2.13945e-09	3.74039e-05	ANXA5
ENSG00000122642	8928.44	3.49667	0.528098	6.62125	3.56171e-11	6.22694e-07	FKBP9
ENSG00000164733	52463.5	3.46992	0.521139	6.65832	2.76967e-11	4.84221e-07	CTSB
ENSG00000104774	6590.99	3.4686	0.573268	6.05057	1.44337e-09	2.52344e-05	MAN2B1
ENSG00000146386	587.485	3.46684	0.638227	5.43199	5.57278e-08	0.000974289	ABRACL
ENSG00000108679	27869.8	3.4659	0.636332	5.44669	5.13144e-08	0.00089713	LGALS3BP
ENSG00000166130	1019.92	3.45539	0.453307	7.62263	2.48557e-14	4.34553e-10	IKBIP
ENSG00000146670	519.903	3.44409	0.678629	5.07507	3.87347e-07	0.00677199	CDCA5
ENSG00000198034	48767.1	3.43407	0.614844	5.58528	2.33328e-08	0.000407928	RPS4X
ENSG00000253276	2025.35	3.42902	0.582753	5.88417	4.00055e-09	6.99416e-05	CCDC71L
ENSG00000153551	2111.52	3.4239	0.526401	6.50435	7.80284e-11	1.36417e-06	CMTM7
ENSG00000140545	8540.27	3.42306	0.662012	5.17069	2.33235e-07	0.00407765	MFGE8
ENSG00000164032	7542.71	3.40771	0.603537	5.64623	1.64006e-08	0.000286731	H2AFZ
ENSG00000180574	6723.36	3.4029	0.678085	5.0184	5.21044e-07	0.00910941	EIF2S3B
ENSG00000180340	301.043	3.38523	0.694846	4.8719	1.10528e-06	0.0193235	FZD2
ENSG00000163565	10532.7	3.38457	0.583088	5.80456	6.45352e-09	0.000112827	IFI16
ENSG00000181458	475.108	3.3693	0.683214	4.93154	8.15825e-07	0.0142631	TMEM45A
ENSG00000239264	19748.6	3.33055	0.58504	5.69286	1.24927e-08	0.00021841	TXNDC5
ENSG00000089327	1326.6	3.33042	0.673928	4.9418	7.74051e-07	0.0135327	FXYD5
ENSG00000108828	14476.1	3.33039	0.699636	4.76018	1.93418e-06	0.0338152	VAT1
ENSG00000204628	48837.5	3.32935	0.586905	5.67273	1.40539e-08	0.000245705	RACK1
ENSG00000259040	19603.8	3.32506	0.575915	5.77353	7.76267e-09	0.000135715	BLOC1S5-TXNDC5
ENSG00000182774	31217.3	3.32009	0.698189	4.75529	1.98162e-06	0.0346447	RPS17
ENSG00000184500	3187.93	3.3163	0.652393	5.08328	3.70963e-07	0.00648554	PROS1
ENSG00000142627	2615.37	3.31454	0.645393	5.13569	2.81113e-07	0.0049147	EPHA2
ENSG00000173068	2025.3	3.30681	0.608473	5.4346	5.49191e-08	0.00096015	BNC2
ENSG00000243678	11125.6	3.29683	0.547341	6.02337	1.70826e-09	2.98656e-05	NME2
ENSG00000169692	1686.56	3.28517	0.582557	5.63923	1.70816e-08	0.000298638	AGPAT2
ENSG00000101608	6275.69	3.27737	0.420015	7.80297	6.04671e-15	1.05715e-10	MYL12A
ENSG00000198755	23424.1	3.27628	0.651123	5.03174	4.86052e-07	0.00849765	RPL10A
ENSG00000179627	353.136	3.27506	0.558552	5.86347	4.53279e-09	7.92468e-05	ZBTB42
ENSG00000157593	5422.39	3.27221	0.604902	5.40948	6.3208e-08	0.00110507	SLC35B2
ENSG00000105655	2786.3	3.26381	0.586523	5.56468	2.62635e-08	0.000459165	ISYNA1
ENSG00000198856	3028.47	3.26239	0.520011	6.2737	3.52579e-10	6.16413e-06	OSTC
ENSG00000134333	20146.6	3.26054	0.450985	7.22981	4.83664e-13	8.45591e-09	LDHA
ENSG00000162244	16598.3	3.25532	0.593515	5.48481	4.13914e-08	0.000723646	RPL29
ENSG00000196954	2189.43	3.23	0.6719	4.80727	1.53006e-06	0.02675	CASP4
ENSG00000115163	431.458	3.22762	0.586952	5.49895	3.82069e-08	0.000667972	CENPA
ENSG00000197256	6781.47	3.22539	0.639028	5.04734	4.48002e-07	0.00783241	KANK2
ENSG00000128595	21878.3	3.22407	0.502106	6.42109	1.35303e-10	2.3655e-06	CALU
ENSG00000064961	4563.19	3.22267	0.461487	6.98322	2.88494e-12	5.04374e-08	HMG20B
ENSG00000161016	46456.7	3.19223	0.665714	4.79519	1.62521e-06	0.0284135	RPL8
ENSG00000071575	11388.7	3.17965	0.487599	6.52103	6.9825e-11	1.22075e-06	TRIB2
ENSG00000011052	13341.7	3.17538	0.544656	5.83006	5.54075e-09	9.6869e-05	NME1-NME2
ENSG00000123131	3929.75	3.1736	0.520137	6.10147	1.05095e-09	1.83738e-05	PRDX4
ENSG00000146376	2409.21	3.1725	0.666621	4.75908	1.94479e-06	0.0340007	ARHGAP18
ENSG00000269242	8885.89	3.15897	0.539978	5.85019	4.91007e-09	8.58428e-05	AC010422.3
ENSG00000160446	735.086	3.15832	0.543461	5.8115	6.19156e-09	0.000108247	ZDHHC12
ENSG00000163472	1974.38	3.15241	0.587219	5.36836	7.94551e-08	0.00138911	TMEM79
ENSG00000166794	14220.1	3.12438	0.337514	9.25705	2.10157e-20	3.67417e-16	PPIB
ENSG00000197956	15363	3.12122	0.665329	4.69124	2.71549e-06	0.047475	S100A6
ENSG00000125691	26838.1	3.11565	0.588314	5.2959	1.18434e-07	0.00207058	RPL23
ENSG00000143545	2239.96	3.1136	0.554714	5.61298	1.98867e-08	0.00034768	RAB13
ENSG00000283321	7163.54	3.09546	0.573002	5.40218	6.5836e-08	0.00115101	AC019117.2
ENSG00000132646	4366.21	3.09055	0.64263	4.80922	1.51524e-06	0.0264909	PCNA
ENSG00000172053	7279.63	3.06249	0.507665	6.03251	1.61432e-09	2.82232e-05	QARS
ENSG00000118707	1607.64	3.05072	0.465916	6.5478	5.83906e-11	1.02084e-06	TGIF2
ENSG00000109805	1098.62	3.05056	0.648559	4.7036	2.55609e-06	0.044688	NCAPG
ENSG00000111321	3778.17	3.04779	0.546607	5.57584	2.46343e-08	0.000430681	LTBR
ENSG00000101444	8055.33	3.04724	0.579912	5.25467	1.4829e-07	0.00259255	AHCY
ENSG00000111859	4776.88	3.03818	0.567987	5.34903	8.84257e-08	0.00154595	NEDD9
ENSG00000163479	9398.15	3.03602	0.363697	8.34766	6.96272e-17	1.21729e-12	SSR2
ENSG00000158402	214.722	3.02672	0.587493	5.15193	2.5782e-07	0.00450746	CDC25C
ENSG00000164109	911.023	3.02378	0.639465	4.7286	2.2607e-06	0.0395239	MAD2L1
ENSG00000183688	1180.82	3.02279	0.640103	4.72235	2.33135e-06	0.040759	RFLNB
ENSG00000030582	11355	3.01926	0.550847	5.48113	4.2263e-08	0.000738883	GRN
ENSG00000005022	9673.02	3.01279	0.570061	5.28504	1.25679e-07	0.00219725	SLC25A5
ENSG00000172037	16960.6	3.00898	0.559297	5.37993	7.45137e-08	0.00130272	LAMB2
ENSG00000101160	8262.82	3.00318	0.584952	5.13405	2.83566e-07	0.00495758	CTSZ
ENSG00000185624	23770.3	2.99479	0.469798	6.37464	1.83394e-10	3.20628e-06	P4HB
ENSG00000136830	11412.2	2.99184	0.600222	4.98456	6.2103e-07	0.0108575	FAM129B
ENSG00000204386	3750.55	2.98228	0.445557	6.69338	2.18074e-11	3.81258e-07	NEU1
ENSG00000106546	12627.2	2.98049	0.561127	5.31161	1.08661e-07	0.00189973	AHR
ENSG00000133112	112662	2.97737	0.532934	5.58675	2.31357e-08	0.000404482	TPT1
ENSG00000106397	11070.8	2.96757	0.559634	5.3027	1.14103e-07	0.00199486	PLOD3
ENSG00000159377	12475.3	2.96674	0.509763	5.81984	5.89054e-09	0.000102984	PSMB4
ENSG00000163584	863.867	2.96354	0.510757	5.80226	6.54277e-09	0.000114387	RPL22L1
ENSG00000142541	11436.3	2.95923	0.52686	5.61673	1.94607e-08	0.000340231	RPL13A
ENSG00000174444	42172.2	2.94859	0.577385	5.10679	3.27678e-07	0.00572879	RPL4
ENSG00000140612	5050.75	2.94385	0.488627	6.02473	1.6939e-09	2.96145e-05	SEC11A
ENSG00000184009	112363	2.94362	0.614435	4.79077	1.66139e-06	0.0290461	ACTG1
ENSG00000197093	1122.13	2.94071	0.625086	4.70448	2.54513e-06	0.0444965	GAL3ST4
ENSG00000070756	28468.1	2.93658	0.551031	5.32924	9.8624e-08	0.00172424	PABPC1
ENSG00000134419	19034.8	2.92783	0.546563	5.3568	8.4707e-08	0.00148093	RPS15A
ENSG00000104518	1970.03	2.92213	0.551064	5.3027	1.141e-07	0.00199482	GSDMD
ENSG00000100196	1373.8	2.92036	0.584164	4.9992	5.75675e-07	0.0100645	KDELR3
ENSG00000151846	5274.35	2.91946	0.559253	5.22028	1.78649e-07	0.00312332	PABPC3
ENSG00000134954	4796.25	2.91219	0.483554	6.02247	1.71771e-09	3.00308e-05	ETS1
ENSG00000254772	21045	2.90556	0.559789	5.19046	2.09778e-07	0.00366754	EEF1G
ENSG00000049860	6555.7	2.90344	0.567668	5.11468	3.14275e-07	0.00549447	HEXB
ENSG00000171428	154.324	2.90214	0.543417	5.34054	9.26713e-08	0.00162017	NAT1
ENSG00000164587	31200.8	2.89833	0.580707	4.99103	6.00581e-07	0.0105	RPS14
ENSG00000269590	1794.23	2.89359	0.417419	6.93211	4.14616e-12	7.24873e-08	AC010422.5
ENSG00000136918	2781.97	2.89167	0.600072	4.81887	1.44373e-06	0.0252408	WDR38
ENSG00000181163	12438.7	2.88393	0.477662	6.0376	1.56423e-09	2.73474e-05	NPM1
ENSG00000102317	9018.17	2.88076	0.587491	4.9035	9.4143e-07	0.016459	RBM3
ENSG00000155660	10390.5	2.87476	0.461102	6.23454	4.53118e-10	7.92187e-06	PDIA4
ENSG00000143882	3939.55	2.86437	0.378669	7.56432	3.89904e-14	6.81668e-10	ATP6V1C2
ENSG00000186468	21726	2.86272	0.563949	5.0762	3.85054e-07	0.0067319	RPS23
ENSG00000137309	7860.36	2.83729	0.59563	4.76352	1.90247e-06	0.033261	HMGA1
ENSG00000148303	19313.4	2.83602	0.567048	5.00137	5.69239e-07	0.00995201	RPL7A
ENSG00000103855	4170.73	2.82071	0.360465	7.82519	5.06898e-15	8.8621e-11	CD276
ENSG00000160789	22053.1	2.81969	0.492994	5.71951	1.06833e-08	0.000186775	LMNA
ENSG00000166483	1181.42	2.80482	0.47453	5.91074	3.40578e-09	5.95433e-05	WEE1
ENSG00000091317	4390.22	2.80429	0.459281	6.10583	1.02267e-09	1.78793e-05	CMTM6
ENSG00000170889	17349.3	2.79952	0.540215	5.18223	2.19251e-07	0.00383317	RPS9
ENSG00000177700	2843.49	2.79277	0.276358	10.1056	5.2163e-24	9.11966e-20	POLR2L
ENSG00000196683	9147.15	2.78789	0.468785	5.94705	2.73012e-09	4.77307e-05	TOMM7
ENSG00000179218	31049.8	2.7866	0.46922	5.93878	2.87144e-09	5.02013e-05	CALR
ENSG00000065978	12626	2.7799	0.346513	8.02248	1.03634e-15	1.81183e-11	YBX1
ENSG00000172380	11484.8	2.77564	0.592005	4.68853	2.75173e-06	0.0481084	GNG12
ENSG00000146112	3982.23	2.76759	0.58459	4.73425	2.19872e-06	0.0384402	PPP1R18
ENSG00000254732	2460.11	2.76426	0.497263	5.55895	2.71403e-08	0.000474495	AP001931.1
ENSG00000131475	1969.45	2.75782	0.454372	6.06952	1.28296e-09	2.24299e-05	VPS25
ENSG00000142676	29174.6	2.75481	0.575731	4.7849	1.71074e-06	0.0299088	RPL11
ENSG00000105137	1686.51	2.75344	0.496145	5.54966	2.86219e-08	0.000500396	SYDE1
ENSG00000181467	5398.04	2.75079	0.385962	7.12711	1.02501e-12	1.79202e-08	RAP2B
ENSG00000159128	4157.74	2.74681	0.426138	6.44583	1.1497e-10	2.01001e-06	IFNGR2
ENSG00000120992	2863.56	2.74668	0.569785	4.82054	1.43167e-06	0.0250298	LYPLA1
ENSG00000170340	2191.51	2.74482	0.563595	4.87019	1.11489e-06	0.0194917	B3GNT2
ENSG00000100353	10913.1	2.74306	0.493081	5.5631	2.65023e-08	0.00046334	EIF3D
ENSG00000118705	16462.3	2.74114	0.344384	7.95955	1.72659e-15	3.0186e-11	RPN2
ENSG00000064012	1014.58	2.73738	0.473181	5.78507	7.24827e-09	0.000126721	CASP8
ENSG00000170275	13791.1	2.73675	0.557	4.91337	8.95239e-07	0.0156515	CRTAP
ENSG00000179051	8882.84	2.73443	0.372825	7.33435	2.22793e-13	3.8951e-09	RCC2
ENSG00000156675	2209.78	2.73044	0.486768	5.60932	2.03118e-08	0.000355112	RAB11FIP1
ENSG00000244038	10553.6	2.72924	0.326956	8.34742	6.97726e-17	1.21984e-12	DDOST
ENSG00000034510	29700.1	2.72913	0.454987	5.99826	1.99443e-09	3.48686e-05	TMSB10
ENSG00000105971	2426.41	2.72326	0.538262	5.05936	4.20656e-07	0.00735432	CAV2
ENSG00000158710	8274.09	2.71902	0.50661	5.36709	8.00169e-08	0.00139893	TAGLN2
ENSG00000124688	1544.07	2.71753	0.509079	5.33813	9.39083e-08	0.0016418	MAD2L1BP
ENSG00000143870	11515.3	2.71588	0.329415	8.24453	1.65804e-16	2.89876e-12	PDIA6
ENSG00000255508	21592.7	2.71576	0.551504	4.92427	8.4676e-07	0.0148039	AP002990.1
ENSG00000243364	241.488	2.71347	0.536834	5.05458	4.31332e-07	0.00754098	EFNA4
ENSG00000155850	6627.07	2.71325	0.522748	5.19037	2.09882e-07	0.00366937	SLC26A2
ENSG00000145050	1550.54	2.70981	0.465379	5.82281	5.78679e-09	0.00010117	MANF
ENSG00000182899	21389.6	2.70726	0.544921	4.96816	6.75895e-07	0.0118167	RPL35A
ENSG00000100316	47525	2.70236	0.574012	4.70784	2.50357e-06	0.0437699	RPL3
ENSG00000157734	11465.9	2.69209	0.400999	6.71346	1.90069e-11	3.32298e-07	SNX22
ENSG00000106554	8146.12	2.68236	0.47015	5.70533	1.16116e-08	0.000203006	CHCHD3
ENSG00000146232	1734.11	2.67707	0.571942	4.68068	2.85928e-06	0.0499888	NFKBIE
ENSG00000128228	642.326	2.67362	0.567797	4.70876	2.49229e-06	0.0435728	SDF2L1
ENSG00000152348	11094.3	2.67179	0.54964	4.86098	1.16805e-06	0.0204209	ATG10
ENSG00000108298	38227.8	2.66912	0.527396	5.06094	4.17199e-07	0.00729389	RPL19
ENSG00000269469	276.316	2.66059	0.520242	5.11414	3.15178e-07	0.00551025	AC010619.1
ENSG00000112343	2318.27	2.65908	0.359991	7.38653	1.50707e-13	2.63481e-09	TRIM38
ENSG00000134291	3172.03	2.64902	0.482049	5.49534	3.89969e-08	0.000681783	TMEM106C
ENSG00000184584	1141.47	2.6481	0.515056	5.14138	2.72731e-07	0.00476816	TMEM173
ENSG00000125995	1884.78	2.62265	0.424737	6.17476	6.62661e-10	1.15853e-05	ROMO1
ENSG00000167397	2520	2.62206	0.40075	6.54287	6.03491e-11	1.05508e-06	VKORC1
ENSG00000112118	5164.82	2.61271	0.506089	5.16255	2.43611e-07	0.00425904	MCM3
ENSG00000277957	16380.3	2.59598	0.407946	6.36353	1.97171e-10	3.44714e-06	SENP3-EIF4A1
ENSG00000136868	3616.6	2.58667	0.412576	6.26956	3.62079e-10	6.33022e-06	SLC31A1
ENSG00000214736	3759.95	2.58598	0.511561	5.05508	4.30209e-07	0.00752134	TOMM6
ENSG00000132603	1579.31	2.58044	0.353903	7.29136	3.06832e-13	5.36435e-09	NIP7
ENSG00000105438	4298.47	2.57217	0.497329	5.17198	2.31622e-07	0.00404945	KDELR1
ENSG00000180596	5432.9	2.56685	0.457546	5.61003	2.0229e-08	0.000353663	HIST1H2BC
ENSG00000136240	7586.15	2.56184	0.276609	9.2616	2.01398e-20	3.52105e-16	KDELR2
ENSG00000108219	6405.02	2.55989	0.520422	4.91887	8.7047e-07	0.0152184	TSPAN14
ENSG00000196230	36635.9	2.55909	0.468034	5.46775	4.55794e-08	0.000796864	TUBB
ENSG00000137364	2707.41	2.55671	0.51081	5.00521	5.58012e-07	0.00975573	TPMT
ENSG00000117308	1430.07	2.55299	0.509082	5.01488	5.30656e-07	0.00927746	GALE
ENSG00000167085	7344.78	2.55199	0.491731	5.18982	2.10501e-07	0.00368018	PHB
ENSG00000100219	7355.4	2.54677	0.533342	4.77512	1.79598e-06	0.031399	XBP1
ENSG00000128641	5986.21	2.53546	0.528772	4.795	1.62675e-06	0.0284405	MYO1B
ENSG00000147403	17095.7	2.53048	0.498529	5.07589	3.85684e-07	0.00674292	RPL10
ENSG00000180879	5704.59	2.52717	0.451641	5.59552	2.19957e-08	0.000384551	SSR4
ENSG00000161970	14899.5	2.52495	0.46345	5.44815	5.08959e-08	0.000889813	RPL26
ENSG00000084623	6864.67	2.5229	0.358445	7.03844	1.94398e-12	3.39866e-08	EIF3I
ENSG00000205730	4280.66	2.51498	0.401611	6.26223	3.79517e-10	6.63509e-06	ITPRIPL2
ENSG00000125835	5746.1	2.50719	0.50446	4.97005	6.69346e-07	0.0117022	SNRPB
ENSG00000112473	4880.95	2.50142	0.413816	6.04476	1.49629e-09	2.61596e-05	SLC39A7
ENSG00000064601	8236.28	2.49152	0.414154	6.01593	1.78856e-09	3.12694e-05	CTSA
ENSG00000167004	11216.5	2.48621	0.286028	8.69221	3.55464e-18	6.21457e-14	PDIA3
ENSG00000104522	1697.57	2.48546	0.490679	5.06535	4.07655e-07	0.00712704	TSTA3
ENSG00000271810	2736.87	2.48334	0.370076	6.71036	1.94139e-11	3.39413e-07	AL603832.3
ENSG00000228474	3539.83	2.48111	0.33154	7.48358	7.23231e-14	1.26442e-09	OST4
ENSG00000177697	4590.65	2.46697	0.449643	5.48652	4.09923e-08	0.000716668	CD151
ENSG00000135446	5464.43	2.46625	0.315802	7.80948	5.7424e-15	1.00394e-10	CDK4
ENSG00000165501	420.211	2.46142	0.502107	4.90219	9.47731e-07	0.0165692	LRR1
ENSG00000110917	14543.9	2.46007	0.381959	6.44065	1.18963e-10	2.07983e-06	MLEC
ENSG00000161960	18890.9	2.45776	0.432209	5.6865	1.29666e-08	0.000226695	EIF4A1
ENSG00000164889	6776.71	2.45592	0.513867	4.7793	1.75909e-06	0.0307541	SLC4A2
ENSG00000142684	789.51	2.45295	0.488752	5.0188	5.19952e-07	0.00909031	ZNF593
ENSG00000100216	3792.71	2.45024	0.390123	6.2807	3.37053e-10	5.89269e-06	TOMM22
ENSG00000198931	2190.83	2.44047	0.472893	5.16072	2.46003e-07	0.00430088	APRT
ENSG00000155090	1527.25	2.43921	0.394542	6.18238	6.31439e-10	1.10394e-05	KLF10
ENSG00000125743	4852.28	2.43166	0.421893	5.7637	8.22907e-09	0.000143869	SNRPD2
ENSG00000251357	9839.4	2.42913	0.502573	4.83339	1.34229e-06	0.0234673	AP000350.4
ENSG00000160213	2161.61	2.42581	0.410692	5.90665	3.49144e-09	6.10409e-05	CSTB
ENSG00000211450	3250.9	2.41735	0.474035	5.09951	3.40538e-07	0.00595362	SELENOH
ENSG00000126453	410.607	2.41613	0.510954	4.72866	2.26009e-06	0.0395131	BCL2L12
ENSG00000167565	906.481	2.40178	0.503544	4.76976	1.84446e-06	0.0322468	SERTAD3
ENSG00000135677	15511.2	2.39787	0.375168	6.39145	1.64318e-10	2.87277e-06	GNS
ENSG00000143621	7703.19	2.39304	0.441078	5.42543	5.78137e-08	0.00101076	ILF2
ENSG00000124562	2484.36	2.38866	0.464395	5.14359	2.69541e-07	0.00471238	SNRPC
ENSG00000166598	31344.4	2.37738	0.344131	6.90834	4.90343e-12	8.57266e-08	HSP90B1
ENSG00000253626	2453.56	2.37257	0.403848	5.87491	4.23069e-09	7.39652e-05	EIF5AL1
ENSG00000109475	11214.7	2.3688	0.462976	5.11646	3.11323e-07	0.00544286	RPL34
ENSG00000071539	578.424	2.36797	0.490147	4.83115	1.35749e-06	0.023733	TRIP13
ENSG00000162704	7320.82	2.36689	0.424195	5.57973	2.40895e-08	0.000421157	ARPC5
ENSG00000169105	853.347	2.36587	0.27594	8.57387	1.00062e-17	1.74939e-13	CHST14
ENSG00000117362	6199.16	2.36003	0.349793	6.74694	1.51e-11	2.63994e-07	APH1A
ENSG00000129103	7794.87	2.34847	0.472919	4.96591	6.83813e-07	0.0119551	SUMF2
ENSG00000165502	3655.85	2.348	0.423287	5.54706	2.90519e-08	0.000507914	RPL36AL
ENSG00000145741	10462.7	2.34542	0.45284	5.17935	2.22661e-07	0.00389278	BTF3
ENSG00000153094	924.115	2.3447	0.493463	4.75152	2.01896e-06	0.0352974	BCL2L11
ENSG00000111843	3601.37	2.34139	0.491486	4.7639	1.89887e-06	0.033198	TMEM14C
ENSG00000182117	1681.53	2.33973	0.413395	5.6598	1.51551e-08	0.000264956	NOP10
ENSG00000006625	1502.99	2.33325	0.465004	5.0177	5.22941e-07	0.00914258	GGCT
ENSG00000259399	2310.19	2.32871	0.415735	5.60141	2.12612e-08	0.000371709	TGIF2-RAB5IF
ENSG00000148248	10935	2.32234	0.3829	6.06514	1.31837e-09	2.30491e-05	SURF4
ENSG00000143570	5184.03	2.32229	0.323709	7.17401	7.28333e-13	1.27334e-08	SLC39A1
ENSG00000116586	1285.89	2.32075	0.334973	6.92818	4.26294e-12	7.4529e-08	LAMTOR2
ENSG00000069493	2768.49	2.31817	0.457723	5.06457	4.09318e-07	0.0071561	CLEC2D
ENSG00000125991	7215.73	2.31647	0.296197	7.82073	5.25186e-15	9.18182e-11	ERGIC3
ENSG00000095380	2016.05	2.31132	0.483719	4.77824	1.76838e-06	0.0309166	NANS
ENSG00000063046	21780.3	2.30575	0.441209	5.22597	1.7324e-07	0.00302876	EIF4B
ENSG00000155366	6521.89	2.30483	0.386997	5.95568	2.58997e-09	4.52805e-05	RHOC
ENSG00000241839	5669.42	2.30452	0.451338	5.10598	3.29088e-07	0.00575344	PLEKHO2
ENSG00000146731	9713.23	2.30257	0.415637	5.53986	3.02709e-08	0.000529227	CCT6A
ENSG00000118680	7427.84	2.28675	0.349467	6.54355	6.00747e-11	1.05029e-06	MYL12B
ENSG00000277791	3000.75	2.28099	0.396767	5.74893	8.98102e-09	0.000157015	PSMB3
ENSG00000198225	1661.65	2.27848	0.312365	7.29429	3.0023e-13	5.24892e-09	FKBP1C
ENSG00000169241	813.445	2.27314	0.329924	6.88987	5.58438e-12	9.76317e-08	SLC50A1
ENSG00000228144	1990.63	2.26802	0.453744	4.99845	5.77933e-07	0.010104	AC078927.1
ENSG00000169919	2975.06	2.26648	0.341362	6.63953	3.14684e-11	5.50162e-07	GUSB
ENSG00000204392	1395.13	2.26118	0.442276	5.11261	3.17744e-07	0.00555511	LSM2
ENSG00000116478	2958.23	2.25841	0.365913	6.17199	6.74341e-10	1.17895e-05	HDAC1
ENSG00000196262	14832.4	2.25499	0.440165	5.12305	3.00639e-07	0.00525607	PPIA
ENSG00000124172	7040.47	2.24234	0.362628	6.18359	6.26596e-10	1.09548e-05	ATP5F1E
ENSG00000259522	2591.49	2.23871	0.472036	4.74267	2.10923e-06	0.0368757	AL136295.4
ENSG00000089248	4065.59	2.23011	0.299975	7.4343	1.05121e-13	1.83782e-09	ERP29
ENSG00000114391	8913.8	2.2222	0.461189	4.81841	1.4471e-06	0.0252997	RPL24
ENSG00000249240	1200.81	2.21722	0.383617	5.77977	7.48035e-09	0.000130779	AC069368.1
ENSG00000037241	435.284	2.21376	0.446075	4.96275	6.95013e-07	0.0121509	RPL26L1
ENSG00000111328	4664.32	2.20027	0.370453	5.93941	2.86058e-09	5.00116e-05	CDK2AP1
ENSG00000163468	15033.8	2.19626	0.467233	4.70056	2.59447e-06	0.0453592	CCT3
ENSG00000112977	2243.45	2.19368	0.430918	5.09072	3.56703e-07	0.00623624	DAP
ENSG00000256566	1513.29	2.19218	0.434652	5.04354	4.5699e-07	0.00798956	AL049650.1
ENSG00000169223	5392.18	2.18465	0.425849	5.13011	2.89579e-07	0.0050627	LMAN2
ENSG00000164062	4858.93	2.18421	0.447243	4.88372	1.04105e-06	0.0182008	APEH
ENSG00000273088	1827.69	2.1727	0.414744	5.23865	1.61757e-07	0.002828	AL713999.1
ENSG00000135211	601.014	2.17234	0.434748	4.99679	5.82927e-07	0.0101913	TMEM60
ENSG00000174021	1357.08	2.1722	0.341856	6.35415	2.09581e-10	3.6641e-06	GNG5
ENSG00000132661	843.136	2.16759	0.396153	5.47159	4.46016e-08	0.000779769	NXT1
ENSG00000283149	1710.81	2.16635	0.377632	5.73665	9.6565e-09	0.000168825	AC068631.2
ENSG00000106268	534.424	2.16579	0.416734	5.19706	2.02465e-07	0.0035397	NUDT1
ENSG00000109814	2272	2.15002	0.450703	4.77038	1.83878e-06	0.0321474	UGDH
ENSG00000163902	13496.9	2.14774	0.282092	7.61361	2.66538e-14	4.65988e-10	RPN1
ENSG00000136490	1412.05	2.13157	0.453082	4.70459	2.54379e-06	0.0444731	LIMD2
ENSG00000162783	1721.69	2.12689	0.391748	5.42924	5.65958e-08	0.000989465	IER5
ENSG00000132432	1133.12	2.11999	0.393021	5.39409	6.88711e-08	0.00120407	SEC61G
ENSG00000113732	3879.82	2.11659	0.412548	5.13054	2.88911e-07	0.00505103	ATP6V0E1
ENSG00000147140	14630.8	2.11417	0.291591	7.25046	4.15347e-13	7.26152e-09	NONO
ENSG00000068697	4919	2.11415	0.269036	7.85823	3.89595e-15	6.81129e-11	LAPTM4A
ENSG00000166888	4339.38	2.11297	0.422388	5.00243	5.66109e-07	0.00989728	STAT6
ENSG00000122884	5096.72	2.10748	0.402662	5.23386	1.66006e-07	0.00290228	P4HA1
ENSG00000119333	1343.24	2.10359	0.42622	4.93545	7.99652e-07	0.0139803	WDR34
ENSG00000171940	2599.55	2.10289	0.438949	4.79073	1.66176e-06	0.0290526	ZNF217
ENSG00000183765	498.785	2.09879	0.433119	4.84576	1.26129e-06	0.0220512	CHEK2
ENSG00000172340	2012.68	2.09399	0.424439	4.93354	8.07542e-07	0.0141183	SUCLG2
ENSG00000147065	20587.5	2.09311	0.408302	5.12638	2.95362e-07	0.00516381	MSN
ENSG00000255439	1986.13	2.09296	0.390035	5.36608	8.04649e-08	0.00140677	AC135050.2
ENSG00000243646	1373.25	2.09239	0.429306	4.8739	1.09418e-06	0.0191295	IL10RB
ENSG00000115128	2228.43	2.09049	0.383359	5.45308	4.95054e-08	0.000865503	SF3B6
ENSG00000165527	4300.28	2.08462	0.396622	5.25593	1.47277e-07	0.00257484	ARF6
ENSG00000074842	2557.82	2.08352	0.335365	6.2127	5.20831e-10	9.10569e-06	MYDGF
ENSG00000178295	649.581	2.07661	0.40203	5.1653	2.40059e-07	0.00419695	GEN1
ENSG00000040633	1781.36	2.0766	0.351284	5.91146	3.39082e-09	5.92817e-05	PHF23
ENSG00000124733	2702.89	2.07414	0.379106	5.47114	4.47139e-08	0.000781734	MEA1
ENSG00000042753	2750.48	2.07301	0.359859	5.7606	8.38134e-09	0.000146531	AP2S1
ENSG00000113583	2892.78	2.06722	0.389735	5.30418	1.1318e-07	0.00197873	C5orf15
ENSG00000125871	1368.04	2.06247	0.380298	5.4233	5.85096e-08	0.00102292	MGME1
ENSG00000089597	13074.6	2.05804	0.401453	5.12647	2.95227e-07	0.00516145	GANAB
ENSG00000149923	2939.08	2.04896	0.302226	6.77957	1.20535e-11	2.10731e-07	PPP4C
ENSG00000169230	3260.51	2.04805	0.4013	5.10353	3.33374e-07	0.00582838	PRELID1
ENSG00000168374	5626.99	2.04084	0.35078	5.81801	5.95532e-09	0.000104117	ARF4
ENSG00000163382	3136.78	2.04076	0.42822	4.76567	1.88223e-06	0.032907	NAXE
ENSG00000135390	5840.69	2.03896	0.425774	4.78883	1.67758e-06	0.0293291	ATP5MC2
ENSG00000143549	12544.7	2.03886	0.359664	5.6688	1.43797e-08	0.000251401	TPM3
ENSG00000242372	3127.34	2.03038	0.402062	5.04991	4.42008e-07	0.00772762	EIF6
ENSG00000069849	5618.67	2.02822	0.430832	4.70768	2.5055e-06	0.0438037	ATP1B3
ENSG00000182544	1027.85	2.02616	0.40217	5.03808	4.70221e-07	0.00822088	MFSD5
ENSG00000101084	2706.82	2.02558	0.417822	4.84797	1.24734e-06	0.0218073	RAB5IF
ENSG00000095015	4691.7	2.02302	0.369353	5.47719	4.32143e-08	0.000755515	MAP3K1
ENSG00000106263	10665.1	2.02242	0.383646	5.2716	1.35242e-07	0.00236444	EIF3B
ENSG00000176014	3968.04	2.02067	0.363173	5.56391	2.63791e-08	0.000461186	TUBB6
ENSG00000141543	2955.97	2.01756	0.336845	5.98958	2.10381e-09	3.67809e-05	EIF4A3
ENSG00000155380	4667.73	2.01169	0.337124	5.96719	2.41376e-09	4.21997e-05	SLC16A1
ENSG00000138085	3399.89	2.00529	0.360215	5.56692	2.59281e-08	0.0004533	ATRAID
ENSG00000169813	7789.57	2.00111	0.388789	5.14704	2.64627e-07	0.00462647	HNRNPF
ENSG00000106605	1253.24	2.00038	0.374265	5.34482	9.05082e-08	0.00158235	BLVRA
ENSG00000158042	1565.36	1.9986	0.271772	7.35396	1.92417e-13	3.36402e-09	MRPL17
ENSG00000143222	3331.45	1.99714	0.3546	5.63211	1.7802e-08	0.000311232	UFC1
ENSG00000071127	12861.8	1.99071	0.387672	5.13504	2.82088e-07	0.00493174	WDR1
ENSG00000136518	1919.56	1.97374	0.357623	5.51906	3.40815e-08	0.000595847	ACTL6A
ENSG00000086598	9894.66	1.96658	0.322823	6.09181	1.11638e-09	1.95177e-05	TMED2
ENSG00000125753	2607.92	1.95454	0.385753	5.0668	4.04549e-07	0.00707274	VASP
ENSG00000106588	3841.02	1.94657	0.394199	4.93804	7.89116e-07	0.0137961	PSMA2
ENSG00000261582	1188.9	1.94217	0.338857	5.73153	9.95295e-09	0.000174008	AL121753.1
ENSG00000170266	3097.98	1.93787	0.315689	6.13856	8.32733e-10	1.45587e-05	GLB1
ENSG00000170855	693.334	1.93638	0.394601	4.90718	9.23969e-07	0.0161537	TRIAP1
ENSG00000197448	3809.15	1.91914	0.400645	4.79013	1.6667e-06	0.029139	GSTK1
ENSG00000163463	1881.55	1.91832	0.39127	4.9028	9.44779e-07	0.0165176	KRTCAP2
ENSG00000135506	12235.6	1.91263	0.395815	4.83213	1.3508e-06	0.023616	OS9
ENSG00000088832	4880.36	1.91141	0.261597	7.3067	2.73773e-13	4.78638e-09	FKBP1A
ENSG00000111229	3537.27	1.90968	0.318324	5.99918	1.98316e-09	3.46716e-05	ARPC3
ENSG00000106803	1940.02	1.90238	0.344019	5.52988	3.20457e-08	0.000560255	SEC61B
ENSG00000111481	4739.34	1.9012	0.35157	5.40776	6.38177e-08	0.00111573	COPZ1
ENSG00000163466	6336.91	1.89907	0.351216	5.40712	6.40472e-08	0.00111974	ARPC2
ENSG00000163527	6767.2	1.89806	0.360852	5.25994	1.44104e-07	0.00251936	STT3B
ENSG00000254999	3614.9	1.89294	0.263892	7.17317	7.32783e-13	1.28112e-08	BRK1
ENSG00000196531	16697.3	1.88941	0.38677	4.88511	1.03372e-06	0.0180726	NACA
ENSG00000072506	2037.18	1.88522	0.393745	4.78792	1.68518e-06	0.029462	HSD17B10
ENSG00000168411	2075.85	1.87977	0.382153	4.91888	8.70393e-07	0.0152171	RFWD3
ENSG00000153250	2056.74	1.87783	0.383891	4.89156	1.00042e-06	0.0174903	RBMS1
ENSG00000106244	4918.32	1.87443	0.391533	4.78741	1.68945e-06	0.0295367	PDAP1
ENSG00000158470	5305.48	1.8613	0.328592	5.66447	1.47481e-08	0.000257841	B4GALT5
ENSG00000256646	4365.99	1.85977	0.364432	5.10319	3.33967e-07	0.00583875	AC010132.3
ENSG00000184924	566.443	1.85207	0.392811	4.71492	2.41804e-06	0.0422746	PTRHD1
ENSG00000140264	14881.5	1.84692	0.361549	5.10836	3.24973e-07	0.0056815	SERF2
ENSG00000030110	941.406	1.83477	0.374911	4.89388	9.88653e-07	0.0172846	BAK1
ENSG00000111669	13550.1	1.8325	0.373848	4.90173	9.49941e-07	0.0166078	TPI1
ENSG00000172409	557.046	1.82783	0.358611	5.09697	3.45127e-07	0.00603385	CLP1
ENSG00000062582	1692.49	1.82323	0.327036	5.57502	2.47496e-08	0.000432696	MRPS24
ENSG00000179958	1099.57	1.82242	0.364502	4.99976	5.74014e-07	0.0100355	DCTPP1
ENSG00000144785	3521.64	1.82207	0.337078	5.4055	6.4629e-08	0.00112991	AC073896.1
ENSG00000109971	64752.6	1.81131	0.374328	4.83883	1.30608e-06	0.0228342	HSPA8
ENSG00000241553	6107.97	1.8009	0.270437	6.65923	2.75269e-11	4.81252e-07	ARPC4
ENSG00000170348	15604.1	1.79676	0.377602	4.75834	1.9519e-06	0.0341251	TMED10
ENSG00000048162	1531.86	1.79321	0.375435	4.77636	1.78493e-06	0.0312059	NOP16
ENSG00000198492	4792.03	1.78744	0.287711	6.21263	5.21055e-10	9.1096e-06	YTHDF2
ENSG00000181929	2285.03	1.77905	0.356903	4.9847	6.20586e-07	0.0108497	PRKAG1
ENSG00000256206	3462.4	1.7679	0.285453	6.19333	5.89073e-10	1.02988e-05	AC018523.2
ENSG00000126267	4750.56	1.76422	0.370124	4.76656	1.87401e-06	0.0327633	COX6B1
ENSG00000132676	4189.31	1.75521	0.325182	5.39763	6.75259e-08	0.00118056	DAP3
ENSG00000171421	578.47	1.7477	0.357866	4.88366	1.04136e-06	0.0182061	MRPL36
ENSG00000249624	821.046	1.74744	0.33823	5.16642	2.38616e-07	0.00417173	AP000295.1
ENSG00000151576	1655.65	1.73712	0.359166	4.83652	1.32131e-06	0.0231004	QTRT2
ENSG00000132341	8406.36	1.7314	0.3638	4.75922	1.94342e-06	0.0339768	RAN
ENSG00000121644	2861.51	1.72614	0.366683	4.70744	2.50841e-06	0.0438546	DESI2
ENSG00000159346	5839.24	1.71572	0.348648	4.92107	8.60739e-07	0.0150483	ADIPOR1
ENSG00000119203	2213.81	1.71095	0.357654	4.78382	1.71993e-06	0.0300695	CPSF3
ENSG00000187514	15176.5	1.70785	0.3597	4.74799	2.05444e-06	0.0359178	PTMA
ENSG00000101346	3976.27	1.70573	0.354954	4.80551	1.5436e-06	0.0269867	POFUT1
ENSG00000143612	9368.6	1.70563	0.348762	4.89051	1.00576e-06	0.0175836	C1orf43
ENSG00000065427	6253.02	1.69785	0.319001	5.32239	1.02415e-07	0.00179053	KARS
ENSG00000141429	3536.46	1.69701	0.357019	4.75328	2.00146e-06	0.0349916	GALNT1
ENSG00000257727	3722.29	1.69502	0.344508	4.92011	8.64955e-07	0.015122	CNPY2
ENSG00000274322	832.039	1.6933	0.319661	5.29717	1.17609e-07	0.00205617	AL136531.2
ENSG00000198356	2185.49	1.69124	0.338614	4.9946	5.89571e-07	0.0103075	ASNA1
ENSG00000114850	8764.3	1.68315	0.309531	5.43774	5.39612e-08	0.000943403	SSR3
ENSG00000182934	3795.86	1.68231	0.33569	5.0115	5.4006e-07	0.00944187	SRPRA
ENSG00000135452	3810.18	1.67209	0.294351	5.6806	1.3422e-08	0.000234657	TSPAN31
ENSG00000270617	1816.63	1.66556	0.302636	5.5035	3.72322e-08	0.000650931	URGCP-MRPS24
ENSG00000117862	2376.02	1.66042	0.329508	5.03907	4.67805e-07	0.00817864	TXNDC12
ENSG00000106638	2048.72	1.66001	0.283635	5.85263	4.83851e-09	8.45917e-05	TBL2
ENSG00000126247	6186.04	1.65291	0.316343	5.22505	1.74112e-07	0.00304399	CAPNS1
ENSG00000142230	3402.53	1.63482	0.333753	4.89829	9.66736e-07	0.0169014	SAE1
ENSG00000131473	9196.66	1.6274	0.342243	4.7551	1.98344e-06	0.0346764	ACLY
ENSG00000067560	18075.7	1.6203	0.304924	5.31377	1.07377e-07	0.00187728	RHOA
ENSG00000280778	548.9	1.60812	0.319751	5.02927	4.92343e-07	0.00860763	AC243547.3
ENSG00000148290	1062.9	1.58369	0.322819	4.90582	9.3036e-07	0.0162655	SURF1
ENSG00000113552	2346.17	1.5664	0.332308	4.71371	2.43248e-06	0.0425271	GNPDA1
ENSG00000159131	3863.36	1.56458	0.329353	4.75045	2.02962e-06	0.0354838	GART
ENSG00000123159	4180.86	1.54537	0.321277	4.81007	1.50877e-06	0.0263779	GIPC1
ENSG00000049656	3079.21	1.54451	0.325659	4.74273	2.10852e-06	0.0368633	CLPTM1L
ENSG00000213246	2237.58	1.54003	0.27247	5.65212	1.5848e-08	0.000277071	SUPT4H1
ENSG00000198258	3060.61	1.53424	0.293328	5.23047	1.69081e-07	0.00295604	UBL5
ENSG00000092841	15526.4	1.52189	0.307326	4.95203	7.34445e-07	0.0128403	MYL6
ENSG00000150961	1879.83	1.5197	0.309282	4.91363	8.94075e-07	0.0156311	SEC24D
ENSG00000116212	776.736	1.5167	0.304954	4.97355	6.57362e-07	0.0114927	LRRC42
ENSG00000115241	3250.29	1.50979	0.314183	4.80543	1.5442e-06	0.0269973	PPM1G
ENSG00000035141	1016.28	1.5054	0.309868	4.85821	1.18453e-06	0.0207092	FAM136A
ENSG00000090487	2909.18	1.49659	0.260331	5.74879	8.98859e-09	0.000157148	SPG21
ENSG00000122687	1161.49	1.49577	0.277827	5.38382	7.29219e-08	0.00127489	MRM2
ENSG00000126581	2842.35	1.49301	0.289467	5.15778	2.49896e-07	0.00436892	BECN1
ENSG00000129084	3345.5	1.47351	0.297705	4.94957	7.43768e-07	0.0130033	PSMA1
ENSG00000256950	969.54	1.46517	0.272439	5.37796	7.5334e-08	0.00131706	AC069503.2
ENSG00000135624	7940.22	1.45316	0.291598	4.98345	6.2459e-07	0.0109197	CCT7
ENSG00000255432	550.137	1.43948	0.28563	5.03967	4.66341e-07	0.00815304	AP001458.2
ENSG00000137275	2315.11	1.42418	0.238373	5.9746	2.30654e-09	4.03252e-05	RIPK1
ENSG00000123144	3777.55	1.41978	0.29877	4.75207	2.01346e-06	0.0352012	TRIR
ENSG00000121851	907.813	1.41889	0.276723	5.12746	2.93676e-07	0.00513434	POLR3GL
ENSG00000103653	2533.11	1.41353	0.298468	4.73596	2.18018e-06	0.038116	CSK
ENSG00000131043	1966.45	1.40002	0.282156	4.96185	6.98236e-07	0.0122073	AAR2
ENSG00000115289	523.871	1.3912	0.282755	4.92016	8.64714e-07	0.0151178	PCGF1
ENSG00000135387	15250.8	1.3875	0.252497	5.49513	3.90431e-08	0.00068259	CAPRIN1
ENSG00000033050	3405.55	1.37815	0.254669	5.41152	6.24917e-08	0.00109254	ABCF2
ENSG00000116288	4713.32	1.36295	0.282166	4.83033	1.36309e-06	0.023831	PARK7
ENSG00000101367	4872.37	1.3586	0.277608	4.89393	9.88428e-07	0.0172807	MAPRE1
ENSG00000142864	8244.18	1.34727	0.213954	6.29701	3.03436e-10	5.30498e-06	SERBP1
ENSG00000113407	4317.23	1.31174	0.278255	4.71414	2.42731e-06	0.0424366	TARS
ENSG00000154723	1759.68	1.30625	0.263473	4.95781	7.12936e-07	0.0124643	ATP5PF
ENSG00000123353	1162.08	1.30285	0.234704	5.55103	2.83999e-08	0.000496516	ORMDL2
ENSG00000115806	2239.65	1.27738	0.247046	5.17059	2.33353e-07	0.00407972	GORASP2
ENSG00000143761	13098.6	1.26164	0.265132	4.75855	1.94984e-06	0.0340891	ARF1
ENSG00000172757	14608.4	1.24192	0.249123	4.98518	6.19029e-07	0.0108225	CFL1
ENSG00000165119	18250.2	1.15538	0.192547	6.00047	1.96741e-09	3.43963e-05	HNRNPK
ENSG00000168802	3188.53	1.10073	0.230757	4.77008	1.84151e-06	0.0321951	CHTF8
ENSG00000104904	15991.1	1.09127	0.206522	5.28404	1.26364e-07	0.00220923	OAZ1
ENSG00000242485	1639.54	1.0782	0.216033	4.99092	6.00916e-07	0.0105058	MRPL20
ENSG00000008294	9392.46	-1.05086	0.191596	-5.48479	4.13953e-08	0.000723714	SPAG9
ENSG00000115808	2134.05	-1.05376	0.213538	-4.93477	8.02445e-07	0.0140291	STRN
ENSG00000271723	1105.48	-1.0625	0.218335	-4.86638	1.13659e-06	0.019871	MROH7-TTC4
ENSG00000127080	816.45	-1.2372	0.250519	-4.93856	7.87017e-07	0.0137594	IPPK
ENSG00000061987	3486.92	-1.25823	0.240059	-5.24136	1.59396e-07	0.00278671	MON2
ENSG00000186272	551.42	-1.26757	0.263197	-4.81603	1.46444e-06	0.0256029	ZNF17
ENSG00000050748	1817.88	-1.31776	0.277584	-4.74726	2.06195e-06	0.0360491	MAPK9
ENSG00000066933	4155.14	-1.32246	0.272294	-4.85671	1.19349e-06	0.0208659	MYO9A
ENSG00000168710	5860.78	-1.34806	0.283699	-4.75172	2.01698e-06	0.0352629	AHCYL1
ENSG00000160961	961.38	-1.41769	0.254872	-5.56238	2.66122e-08	0.000465261	ZNF333
ENSG00000188312	826.712	-1.43895	0.279675	-5.14507	2.67422e-07	0.00467534	CENPP
ENSG00000068024	1954.13	-1.4973	0.27039	-5.53755	3.06727e-08	0.00053625	HDAC4
ENSG00000084676	3210.67	-1.54529	0.299218	-5.16443	2.41175e-07	0.00421646	NCOA1
ENSG00000155275	623.453	-1.56739	0.310901	-5.04146	4.61993e-07	0.00807703	TRMT44
ENSG00000148343	792.665	-1.58023	0.323536	-4.88426	1.03817e-06	0.0181503	MIGA2
ENSG00000160305	1905.59	-1.60127	0.305402	-5.24316	1.57846e-07	0.00275962	DIP2A
ENSG00000198270	432.505	-1.6326	0.33085	-4.93457	8.03283e-07	0.0140438	TMEM116
ENSG00000135597	1587.17	-1.63601	0.344639	-4.74703	2.06422e-06	0.0360888	REPS1
ENSG00000172765	1702.75	-1.68463	0.325737	-5.17177	2.31892e-07	0.00405417	TMCC1
ENSG00000157741	2445.24	-1.69243	0.339488	-4.98524	6.18838e-07	0.0108192	UBN2
ENSG00000197375	577.13	-1.70883	0.331746	-5.15103	2.59064e-07	0.00452922	SLC22A5
ENSG00000197603	2340.79	-1.72219	0.261554	-6.58446	4.56555e-11	7.98195e-07	CPLANE1
ENSG00000143776	6223.96	-1.74698	0.361304	-4.8352	1.33009e-06	0.023254	CDC42BPA
ENSG00000118518	1261.41	-1.76846	0.362215	-4.88234	1.04835e-06	0.0183283	RNF146
ENSG00000126070	2150.83	-1.78091	0.371646	-4.79197	1.65155e-06	0.028874	AGO3
ENSG00000108799	1802.97	-1.7894	0.341689	-5.23692	1.63275e-07	0.00285455	EZH1
ENSG00000115137	372.135	-1.79504	0.335541	-5.3497	8.81021e-08	0.00154029	DNAJC27
ENSG00000198408	7172.49	-1.80985	0.308678	-5.86322	4.53968e-09	7.93672e-05	OGA
ENSG00000130684	1322.3	-1.81316	0.354594	-5.11333	3.16531e-07	0.00553392	ZNF337
ENSG00000040933	2348.93	-1.837	0.361563	-5.08071	3.76021e-07	0.00657398	INPP4A
ENSG00000144036	2874.45	-1.88748	0.376292	-5.01601	5.27569e-07	0.00922349	EXOC6B
ENSG00000261609	1729.65	-1.8969	0.32663	-5.8075	6.34131e-09	0.000110865	GAN
ENSG00000149927	488.291	-1.9039	0.387188	-4.91725	8.7768e-07	0.0153445	DOC2A
ENSG00000138078	5535.58	-1.91925	0.392098	-4.89483	9.83923e-07	0.0172019	PREPL
ENSG00000160299	2141.65	-1.93979	0.36224	-5.35499	8.5561e-08	0.00149586	PCNT
ENSG00000107077	1552	-1.9571	0.388147	-5.04217	4.60294e-07	0.00804732	KDM4C
ENSG00000187239	3281.41	-1.97915	0.344601	-5.74329	9.28533e-09	0.000162335	FNBP1
ENSG00000118420	246.001	-1.98259	0.400007	-4.95638	7.18178e-07	0.0125559	UBE3D
ENSG00000056736	355.72	-1.98284	0.346297	-5.72583	1.02928e-08	0.000179949	IL17RB
ENSG00000140386	1524.68	-1.98335	0.40894	-4.84998	1.23474e-06	0.021587	SCAPER
ENSG00000035115	897.752	-1.98431	0.313786	-6.32377	2.55263e-10	4.46276e-06	SH3YL1
ENSG00000109911	1119.33	-1.99122	0.398095	-5.00187	5.6777e-07	0.00992632	ELP4
ENSG00000150477	503.289	-1.99238	0.358676	-5.55482	2.77896e-08	0.000485846	KIAA1328
ENSG00000183891	176.261	-2.00512	0.394725	-5.0798	3.7783e-07	0.00660561	TTC32
ENSG00000128881	2685.59	-2.01351	0.387573	-5.19518	2.0452e-07	0.00357562	TTBK2
ENSG00000205726	2930.96	-2.0167	0.403855	-4.99363	5.92539e-07	0.0103594	ITSN1
ENSG00000111912	2582.28	-2.02519	0.416032	-4.86787	1.12805e-06	0.0197218	NCOA7
ENSG00000066651	565.219	-2.0284	0.362128	-5.60133	2.12719e-08	0.000371897	TRMT11
ENSG00000083097	2407.35	-2.03063	0.394651	-5.14539	2.66965e-07	0.00466736	DOP1A
ENSG00000196605	364.403	-2.03238	0.415632	-4.88986	1.00909e-06	0.0176418	ZNF846
ENSG00000135164	2417.19	-2.04163	0.398073	-5.12879	2.91616e-07	0.00509832	DMTF1
ENSG00000148120	1185.74	-2.06241	0.413434	-4.98849	6.08542e-07	0.0106391	C9orf3
ENSG00000163596	791.924	-2.07602	0.373499	-5.55829	2.72425e-08	0.000476281	ICA1L
ENSG00000163625	6892.51	-2.08647	0.370702	-5.62844	1.81846e-08	0.000317922	WDFY3
ENSG00000184602	2327.44	-2.11868	0.376357	-5.62944	1.80793e-08	0.00031608	SNN
ENSG00000116127	4004.93	-2.15046	0.39727	-5.41311	6.19402e-08	0.0010829	ALMS1
ENSG00000135049	2985.11	-2.15339	0.409504	-5.25854	1.45201e-07	0.00253855	AGTPBP1
ENSG00000165138	1310.17	-2.15387	0.436384	-4.93572	7.98563e-07	0.0139613	ANKS6
ENSG00000196597	595.758	-2.16502	0.461095	-4.69539	2.66096e-06	0.0465216	ZNF782
ENSG00000174373	1849.93	-2.17581	0.384964	-5.65198	1.58607e-08	0.000277292	RALGAPA1
ENSG00000178385	1370.14	-2.20515	0.388975	-5.66914	1.43517e-08	0.000250911	PLEKHM3
ENSG00000204130	1275.74	-2.20666	0.380045	-5.8063	6.38675e-09	0.000111659	RUFY2
ENSG00000270011	468.449	-2.24753	0.344201	-6.5297	6.59024e-11	1.15217e-06	ZNF559-ZNF177
ENSG00000110171	651.923	-2.26252	0.413791	-5.46779	4.55681e-08	0.000796667	TRIM3
ENSG00000146414	2372.51	-2.27418	0.452331	-5.02769	4.96417e-07	0.00867886	SHPRH
ENSG00000187609	363.203	-2.31183	0.421225	-5.48834	4.05723e-08	0.000709326	EXD3
ENSG00000171097	305.59	-2.31201	0.397693	-5.81355	6.11624e-09	0.00010693	KYAT1
ENSG00000135407	234.582	-2.33517	0.466215	-5.00879	5.47741e-07	0.00957616	AVIL
ENSG00000072134	2013.26	-2.38084	0.416438	-5.71715	1.08326e-08	0.000189387	EPN2
ENSG00000182700	686.308	-2.38778	0.465594	-5.12847	2.9211e-07	0.00510696	IGIP
ENSG00000186409	289.218	-2.40707	0.415571	-5.79219	6.94733e-09	0.00012146	CCDC30
ENSG00000067836	691.897	-2.40903	0.469539	-5.13063	2.88769e-07	0.00504855	ROGDI
ENSG00000114857	4031.11	-2.4095	0.483261	-4.98591	6.16705e-07	0.0107819	NKTR
ENSG00000205593	426.746	-2.4177	0.398605	-6.06539	1.31631e-09	2.3013e-05	DENND6B
ENSG00000088387	3288.07	-2.42024	0.476744	-5.0766	3.84245e-07	0.00671775	DOCK9
ENSG00000241058	384.403	-2.44084	0.40231	-6.06707	1.30264e-09	2.27741e-05	NSUN6
ENSG00000185946	771.585	-2.45997	0.417895	-5.88658	3.9427e-09	6.89303e-05	RNPC3
ENSG00000085382	984.951	-2.46076	0.310227	-7.93212	2.15437e-15	3.76649e-11	HACE1
ENSG00000243789	439.879	-2.46304	0.523627	-4.7038	2.55367e-06	0.0446457	JMJD7
ENSG00000103404	1661.58	-2.47305	0.302728	-8.16923	3.1037e-16	5.42619e-12	USP31
ENSG00000139116	2268.98	-2.47497	0.512484	-4.82937	1.36968e-06	0.0239462	KIF21A
ENSG00000150401	471.005	-2.47863	0.492505	-5.03269	4.83644e-07	0.00845555	DCUN1D2
ENSG00000197776	262.441	-2.48118	0.477817	-5.19274	2.07217e-07	0.00362277	KLHDC1
ENSG00000148660	1308.61	-2.49031	0.48512	-5.13338	2.84584e-07	0.00497539	CAMK2G
ENSG00000196357	309.423	-2.51278	0.290236	-8.65774	4.81206e-18	8.41292e-14	ZNF565
ENSG00000115109	2003.44	-2.51317	0.427821	-5.87435	4.24517e-09	7.42184e-05	EPB41L5
ENSG00000198853	1767.31	-2.51401	0.490519	-5.12521	2.9721e-07	0.00519612	RUSC2
ENSG00000103540	1826.03	-2.5188	0.308748	-8.15812	3.4027e-16	5.94894e-12	CCP110
ENSG00000113240	792.548	-2.52006	0.446597	-5.64281	1.67296e-08	0.000292484	CLK4
ENSG00000185158	532.896	-2.52563	0.405539	-6.22783	4.72943e-10	8.26845e-06	LRRC37B
ENSG00000166313	2668.76	-2.52716	0.507566	-4.97897	6.39241e-07	0.0111759	APBB1
ENSG00000114626	787.51	-2.53937	0.53462	-4.74986	2.03556e-06	0.0355876	ABTB1
ENSG00000188649	136.656	-2.54098	0.520997	-4.87715	1.07631e-06	0.0188172	CC2D2B
ENSG00000074935	508.03	-2.56589	0.333472	-7.69445	1.42101e-14	2.48435e-10	TUBE1
ENSG00000187189	1436.09	-2.58012	0.531034	-4.85867	1.18176e-06	0.0206607	TSPYL4
ENSG00000018189	3625.21	-2.59597	0.53158	-4.88351	1.04216e-06	0.0182202	RUFY3
ENSG00000112877	492.455	-2.59785	0.540436	-4.80694	1.53255e-06	0.0267935	CEP72
ENSG00000197857	725.98	-2.60261	0.31421	-8.28302	1.20094e-16	2.0996e-12	ZNF44
ENSG00000197008	684.73	-2.61904	0.46963	-5.5768	2.44979e-08	0.000428297	ZNF138
ENSG00000154217	1324	-2.61954	0.474384	-5.52197	3.35222e-08	0.000586069	PITPNC1
ENSG00000157985	3620.34	-2.62812	0.450364	-5.83554	5.36155e-09	9.3736e-05	AGAP1
ENSG00000135541	1747.78	-2.64994	0.39055	-6.78514	1.15971e-11	2.02752e-07	AHI1
ENSG00000237440	636.292	-2.65027	0.418595	-6.33137	2.43001e-10	4.24838e-06	ZNF737
ENSG00000141068	699.933	-2.65186	0.475951	-5.57171	2.52248e-08	0.000441004	KSR1
ENSG00000049246	1323.52	-2.65295	0.507835	-5.22404	1.75065e-07	0.00306067	PER3
ENSG00000107863	7789.37	-2.65952	0.312778	-8.50289	1.84923e-17	3.23302e-13	ARHGAP21
ENSG00000163590	1392.8	-2.67479	0.523837	-5.10615	3.28785e-07	0.00574814	PPM1L
ENSG00000212124	46.9341	-2.67646	0.553579	-4.83483	1.3326e-06	0.0232978	TAS2R19
ENSG00000160584	2147.03	-2.69186	0.438762	-6.13513	8.50885e-10	1.4876e-05	SIK3
ENSG00000155085	355.035	-2.69816	0.458774	-5.88125	4.07181e-09	7.11874e-05	AK9
ENSG00000099282	683.192	-2.7021	0.538986	-5.0133	5.35037e-07	0.00935405	TSPAN15
ENSG00000176454	477.913	-2.70551	0.545381	-4.96076	7.02176e-07	0.0122761	LPCAT4
ENSG00000143995	696.577	-2.72443	0.48156	-5.65751	1.53585e-08	0.000268512	MEIS1
ENSG00000165521	1068.96	-2.75263	0.505577	-5.44453	5.19415e-08	0.000908093	EML5
ENSG00000020129	3927.29	-2.75894	0.471121	-5.85611	4.73823e-09	8.28385e-05	NCDN
ENSG00000134030	1681.91	-2.76255	0.5551	-4.97668	6.46855e-07	0.011309	CTIF
ENSG00000173064	5685.65	-2.77427	0.447317	-6.20203	5.57406e-10	9.74513e-06	HECTD4
ENSG00000171735	1593.32	-2.78033	0.308848	-9.00227	2.21098e-19	3.86545e-15	CAMTA1
ENSG00000198105	1003.86	-2.791	0.574459	-4.85847	1.18294e-06	0.0206813	ZNF248
ENSG00000118690	213.93	-2.79248	0.41728	-6.6921	2.19983e-11	3.84597e-07	ARMC2
ENSG00000170681	73.5483	-2.79523	0.429496	-6.50817	7.60703e-11	1.32994e-06	CAVIN4
ENSG00000124251	166.416	-2.80573	0.519115	-5.40483	6.48687e-08	0.0011341	TP53TG5
ENSG00000196689	320.894	-2.81659	0.57729	-4.87899	1.06632e-06	0.0186426	TRPV1
ENSG00000165185	802.635	-2.82791	0.460303	-6.14358	8.06839e-10	1.4106e-05	KIAA1958
ENSG00000123552	1096.75	-2.84762	0.526467	-5.40893	6.34012e-08	0.00110844	USP45
ENSG00000141542	754.912	-2.85125	0.413969	-6.8876	5.674e-12	9.91985e-08	RAB40B
ENSG00000196391	171.441	-2.85145	0.507888	-5.61433	1.9732e-08	0.000344975	ZNF774
ENSG00000185291	297.575	-2.85756	0.571739	-4.99802	5.79206e-07	0.0101263	IL3RA
ENSG00000131584	2432.64	-2.86564	0.5627	-5.09267	3.5306e-07	0.00617254	ACAP3
ENSG00000213760	887.805	-2.87063	0.495423	-5.7943	6.86058e-09	0.000119943	ATP6V1G2
ENSG00000188629	266.97	-2.87231	0.431861	-6.65101	2.91084e-11	5.08902e-07	ZNF177
ENSG00000128872	4106.68	-2.87276	0.609937	-4.70993	2.47808e-06	0.0433242	TMOD2
ENSG00000054523	9233.32	-2.87656	0.347899	-8.26839	1.35776e-16	2.37378e-12	KIF1B
ENSG00000110931	3017.85	-2.88063	0.605633	-4.75639	1.97086e-06	0.0344565	CAMKK2
ENSG00000184271	516.411	-2.88249	0.545077	-5.28823	1.23503e-07	0.00215921	POU6F1
ENSG00000067191	305.512	-2.8854	0.607144	-4.75242	2.00995e-06	0.0351399	CACNB1
ENSG00000221843	249.693	-2.89786	0.535867	-5.4078	6.3803e-08	0.00111547	C2orf16
ENSG00000079435	430.771	-2.90275	0.446365	-6.50308	7.86904e-11	1.37574e-06	LIPE
ENSG00000162148	74.2184	-2.9145	0.622591	-4.68124	2.85141e-06	0.0498512	PPP1R32
ENSG00000106258	132.286	-2.9177	0.565343	-5.16094	2.45709e-07	0.00429573	CYP3A5
ENSG00000172346	464.881	-2.91805	0.554306	-5.26432	1.40708e-07	0.00245999	CSDC2
ENSG00000182141	1068.98	-2.93254	0.488575	-6.00222	1.94639e-09	3.40288e-05	ZNF708
ENSG00000168297	2304.01	-2.96309	0.580008	-5.10871	3.24359e-07	0.00567077	PXK
ENSG00000198720	458.288	-2.97737	0.635191	-4.68737	2.76744e-06	0.0483831	ANKRD13B
ENSG00000203772	257.283	-2.97952	0.62392	-4.77548	1.79277e-06	0.0313429	SPRN
ENSG00000131242	2025.84	-2.98472	0.569451	-5.2414	1.59362e-07	0.00278613	RAB11FIP4
ENSG00000177688	36.018	-2.98585	0.562371	-5.3094	1.09988e-07	0.00192292	SUMO4
ENSG00000125388	428.934	-3.00792	0.464828	-6.47105	9.7324e-11	1.70151e-06	GRK4
ENSG00000004660	606.293	-3.03978	0.622824	-4.88064	1.05743e-06	0.0184871	CAMKK1
ENSG00000183018	462.164	-3.04845	0.603638	-5.05013	4.41518e-07	0.00771907	SPNS2
ENSG00000109771	281.854	-3.06162	0.636014	-4.81376	1.48117e-06	0.0258954	LRP2BP
ENSG00000080822	6470.52	-3.08271	0.615189	-5.011	5.41484e-07	0.00946676	CLDND1
ENSG00000179240	170.386	-3.08445	0.589264	-5.23441	1.65511e-07	0.00289363	GVQW3
ENSG00000131233	58.0929	-3.09423	0.526448	-5.87755	4.16374e-09	7.27946e-05	GJA9
ENSG00000204659	31.3183	-3.12931	0.609518	-5.13408	2.83529e-07	0.00495693	CBY3
ENSG00000235194	633.041	-3.13014	0.47092	-6.64687	2.99394e-11	5.23431e-07	PPP1R3E
ENSG00000171817	307.571	-3.13027	0.650985	-4.80852	1.52056e-06	0.0265839	ZNF540
ENSG00000187164	2811.49	-3.17624	0.647644	-4.9043	9.37605e-07	0.0163921	SHTN1
ENSG00000187391	1977.71	-3.18425	0.572364	-5.56333	2.6468e-08	0.00046274	MAGI2
ENSG00000167701	120.313	-3.18454	0.665811	-4.78295	1.72739e-06	0.0301999	GPT
ENSG00000011590	102.353	-3.20286	0.578725	-5.53434	3.12403e-08	0.000546175	ZBTB32
ENSG00000127824	618.56	-3.22564	0.668814	-4.82293	1.41466e-06	0.0247326	TUBA4A
ENSG00000148826	471.048	-3.22753	0.639527	-5.04674	4.49409e-07	0.00785701	NKX6-2
ENSG00000198794	1359.14	-3.2614	0.655175	-4.97791	6.42735e-07	0.0112369	SCAMP5
ENSG00000198039	582.609	-3.26206	0.586724	-5.55979	2.70097e-08	0.00047221	ZNF273
ENSG00000240891	250.283	-3.26492	0.420855	-7.75782	8.63998e-15	1.51053e-10	PLCXD2
ENSG00000107864	703.99	-3.2658	0.582081	-5.61057	2.01661e-08	0.000352564	CPEB3
ENSG00000198342	235.687	-3.26985	0.580128	-5.63643	1.73615e-08	0.00030353	ZNF442
ENSG00000175322	529.85	-3.27638	0.670085	-4.8895	1.01091e-06	0.0176737	ZNF519
ENSG00000255150	98.3312	-3.28937	0.695592	-4.72887	2.25772e-06	0.0394717	EID3
ENSG00000101445	1687.18	-3.29915	0.683523	-4.82669	1.38822e-06	0.0242703	PPP1R16B
ENSG00000239521	1092.27	-3.30021	0.385724	-8.55588	1.16971e-17	2.04501e-13	CASTOR3
ENSG00000075826	409.154	-3.30688	0.666611	-4.96073	7.0227e-07	0.0122778	SEC31B
ENSG00000180834	545.703	-3.30961	0.696818	-4.7496	2.03815e-06	0.0356329	MAP6D1
ENSG00000160973	186.68	-3.31137	0.569877	-5.81068	6.22209e-09	0.000108781	FOXH1
ENSG00000175764	414.455	-3.31922	0.336267	-9.87077	5.57343e-23	9.74402e-19	TTLL11
ENSG00000196268	970.204	-3.33703	0.553352	-6.03057	1.63382e-09	2.8564e-05	ZNF493
ENSG00000159433	1494.01	-3.34059	0.579011	-5.76948	7.95165e-09	0.000139019	STARD9
ENSG00000105289	30.3995	-3.38238	0.626175	-5.40165	6.60297e-08	0.0011544	TJP3
ENSG00000088367	2573.91	-3.40444	0.602852	-5.64722	1.63062e-08	0.000285081	EPB41L1
ENSG00000197816	504.028	-3.43364	0.660074	-5.20191	1.97254e-07	0.00344858	CCDC180
ENSG00000205089	384.843	-3.46269	0.666144	-5.19811	2.01328e-07	0.00351981	CCNI2
ENSG00000158315	76.6382	-3.46321	0.65026	-5.32589	1.00458e-07	0.00175632	RHBDL2
ENSG00000138411	991.892	-3.47451	0.671403	-5.175	2.27912e-07	0.00398458	HECW2
ENSG00000176463	950.95	-3.47848	0.680998	-5.10792	3.25727e-07	0.00569468	SLCO3A1
ENSG00000066923	1476.02	-3.49388	0.671091	-5.20627	1.9267e-07	0.00336845	STAG3
ENSG00000053702	372.539	-3.51136	0.731272	-4.80172	1.57309e-06	0.0275023	NRIP2
ENSG00000166432	425.762	-3.54075	0.622943	-5.6839	1.31658e-08	0.000230177	ZMAT1
ENSG00000108352	289.038	-3.54184	0.578694	-6.1204	9.3342e-10	1.6319e-05	RAPGEFL1
ENSG00000059915	827.228	-3.5423	0.734322	-4.8239	1.40776e-06	0.0246118	PSD
ENSG00000167702	957.789	-3.54754	0.535613	-6.62331	3.51235e-11	6.14063e-07	KIFC2
ENSG00000112290	520.944	-3.56273	0.616212	-5.78167	7.3964e-09	0.000129311	WASF1
ENSG00000163013	1140.36	-3.59211	0.594091	-6.0464	1.48114e-09	2.58947e-05	FBXO41
ENSG00000149798	310.627	-3.60552	0.718865	-5.01557	5.28758e-07	0.00924428	CDC42EP2
ENSG00000181619	249.992	-3.62824	0.642513	-5.64694	1.63327e-08	0.000285544	GPR135
ENSG00000116783	119.112	-3.6365	0.729717	-4.98344	6.24633e-07	0.0109205	TNNI3K
ENSG00000263715	303.617	-3.66562	0.645921	-5.67503	1.38664e-08	0.000242427	LINC02210-CRHR1
ENSG00000165548	781.112	-3.66646	0.503698	-7.27909	3.36085e-13	5.87577e-09	TMEM63C
ENSG00000120049	227.248	-3.68179	0.730367	-5.04101	4.63071e-07	0.00809588	KCNIP2
ENSG00000174945	124.565	-3.68355	0.724433	-5.08474	3.68134e-07	0.00643609	AMZ1
ENSG00000173320	1211.34	-3.69703	0.773771	-4.77794	1.77096e-06	0.0309617	STOX2
ENSG00000136895	940.32	-3.71752	0.683912	-5.43566	5.45925e-08	0.00095444	GARNL3
ENSG00000140488	222.518	-3.74304	0.699283	-5.35268	8.66609e-08	0.00151509	CELF6
ENSG00000102683	11.3166	-3.75639	0.782877	-4.79819	1.60106e-06	0.0279913	SGCG
ENSG00000125814	1977.65	-3.7691	0.521175	-7.23193	4.7619e-13	8.32524e-09	NAPB
ENSG00000196381	171.665	-3.77232	0.765493	-4.92796	8.30911e-07	0.0145268	ZNF781
ENSG00000139190	550.303	-3.77909	0.652296	-5.79351	6.89294e-09	0.000120509	VAMP1
ENSG00000005379	1040.7	-3.78494	0.730183	-5.18355	2.177e-07	0.00380605	TSPOAP1
ENSG00000214595	388.44	-3.78649	0.768712	-4.92576	8.40348e-07	0.0146918	EML6
ENSG00000136828	770.938	-3.79072	0.470911	-8.04976	8.29592e-16	1.45038e-11	RALGPS1
ENSG00000129646	322.988	-3.80414	0.687127	-5.53629	3.0894e-08	0.000540119	QRICH2
ENSG00000154358	1593.05	-3.82591	0.797575	-4.79693	1.61118e-06	0.0281683	OBSCN
ENSG00000131018	13821.6	-3.84453	0.591281	-6.50204	7.92357e-11	1.38528e-06	SYNE1
ENSG00000130377	31.4804	-3.87086	0.804579	-4.81104	1.50144e-06	0.0262496	ACSBG2
ENSG00000107282	987.6	-3.91083	0.64959	-6.02045	1.73928e-09	3.04079e-05	APBA1
ENSG00000087085	231.722	-3.92859	0.769567	-5.10494	3.30897e-07	0.00578507	ACHE
ENSG00000131044	108.502	-3.93806	0.670868	-5.8701	4.35539e-09	7.61453e-05	TTLL9
ENSG00000169946	692.074	-3.96006	0.757734	-5.22619	1.73037e-07	0.00302521	ZFPM2
ENSG00000185046	1676.63	-3.96419	0.633263	-6.25994	3.85138e-10	6.73337e-06	ANKS1B
ENSG00000078269	3357.18	-3.96733	0.831684	-4.77023	1.84011e-06	0.0321707	SYNJ2
ENSG00000173627	30.8235	-3.97386	0.835546	-4.756	1.97466e-06	0.0345229	APOBEC4
ENSG00000196218	741.847	-3.99162	0.821392	-4.85958	1.17636e-06	0.0205663	RYR1
ENSG00000166793	347.928	-3.99733	0.703165	-5.68477	1.30986e-08	0.000229003	YPEL4
ENSG00000158715	466.04	-4.00257	0.772666	-5.1802	2.21642e-07	0.00387497	SLC45A3
ENSG00000197124	217.999	-4.01643	0.736639	-5.45237	4.97019e-08	0.000868937	ZNF682
ENSG00000168032	104.849	-4.01885	0.707064	-5.68386	1.31689e-08	0.000230232	ENTPD3
ENSG00000144893	499.187	-4.03933	0.843672	-4.78779	1.68624e-06	0.0294805	MED12L
ENSG00000116675	2917.02	-4.05146	0.793178	-5.10789	3.25781e-07	0.00569564	DNAJC6
ENSG00000185666	261.298	-4.05938	0.497963	-8.15197	3.58047e-16	6.25973e-12	SYN3
ENSG00000085465	67.3108	-4.06054	0.722411	-5.62083	1.90047e-08	0.00033226	OVGP1
ENSG00000138834	3941.01	-4.06654	0.600625	-6.77051	1.28326e-11	2.24352e-07	MAPK8IP3
ENSG00000111490	283.527	-4.08777	0.725093	-5.63759	1.72449e-08	0.000301493	TBC1D30
ENSG00000067840	1375.77	-4.08892	0.756089	-5.408	6.37341e-08	0.00111426	PDZD4
ENSG00000170075	1213.36	-4.09632	0.866663	-4.72654	2.28373e-06	0.0399264	GPR37L1
ENSG00000116703	19.5	-4.11789	0.831517	-4.95226	7.33554e-07	0.0128247	PDC
ENSG00000055813	181.905	-4.12492	0.853721	-4.8317	1.35371e-06	0.0236668	CCDC85A
ENSG00000183773	233.453	-4.12939	0.777562	-5.3107	1.09207e-07	0.00190927	AIFM3
ENSG00000136237	3997.86	-4.14005	0.829077	-4.99357	5.92748e-07	0.010363	RAPGEF5
ENSG00000115266	3029.48	-4.15327	0.846329	-4.90739	9.22951e-07	0.016136	APC2
ENSG00000178233	1060.89	-4.15775	0.60473	-6.87538	6.18254e-12	1.08089e-07	TMEM151B
ENSG00000196972	219.46	-4.16791	0.853544	-4.88306	1.04451e-06	0.0182612	SMIM10L2B
ENSG00000170049	98.2753	-4.17293	0.771458	-5.40914	6.33278e-08	0.00110716	KCNAB3
ENSG00000167968	102.458	-4.17387	0.8112	-5.1453	2.67093e-07	0.00466958	DNASE1L2
ENSG00000167676	162.454	-4.19566	0.756944	-5.54289	2.9752e-08	0.000520154	PLIN4
ENSG00000185774	425.787	-4.19652	0.665835	-6.30264	2.92618e-10	5.11584e-06	KCNIP4
ENSG00000174951	103.522	-4.19771	0.760211	-5.52177	3.35593e-08	0.000586717	FUT1
ENSG00000137941	2244.19	-4.20171	0.822638	-5.1076	3.26281e-07	0.00570437	TTLL7
ENSG00000196220	1872.44	-4.20233	0.685809	-6.12756	8.92385e-10	1.56016e-05	SRGAP3
ENSG00000267477	190.274	-4.21073	0.54257	-7.76072	8.44495e-15	1.47643e-10	AC008481.3
ENSG00000213413	522.018	-4.21718	0.769426	-5.48095	4.23047e-08	0.000739612	PVRIG
ENSG00000003987	400.772	-4.2246	0.594419	-7.10712	1.18488e-12	2.07153e-08	MTMR7
ENSG00000117016	1091.9	-4.22979	0.785955	-5.38172	7.37763e-08	0.00128983	RIMS3
ENSG00000161647	333.931	-4.23882	0.747516	-5.67054	1.42348e-08	0.000248867	MPP3
ENSG00000124374	1513.77	-4.24716	0.66928	-6.34587	2.21168e-10	3.86668e-06	PAIP2B
ENSG00000181409	2105.17	-4.25486	0.665165	-6.3967	1.58768e-10	2.77575e-06	AATK
ENSG00000130943	81.2467	-4.26685	0.864855	-4.93361	8.07253e-07	0.0141132	PKDREJ
ENSG00000163995	269.826	-4.27702	0.595466	-7.18265	6.83741e-13	1.19538e-08	ABLIM2
ENSG00000162461	83.1397	-4.28471	0.779184	-5.49896	3.82031e-08	0.000667905	SLC25A34
ENSG00000176244	117.466	-4.38466	0.836865	-5.23939	1.61112e-07	0.00281672	ACBD7
ENSG00000164124	4589.3	-4.38731	0.909407	-4.82437	1.4045e-06	0.0245549	TMEM144
ENSG00000174514	367.972	-4.40024	0.768105	-5.7287	1.01205e-08	0.000176936	MFSD4A
ENSG00000099840	104.479	-4.40151	0.53516	-8.22466	1.95744e-16	3.42219e-12	IZUMO4
ENSG00000110881	221.387	-4.41194	0.894795	-4.93067	8.19494e-07	0.0143272	ASIC1
ENSG00000108924	503.342	-4.42838	0.870238	-5.0887	3.60532e-07	0.00630318	HLF
ENSG00000117013	73.6164	-4.43747	0.782761	-5.669	1.43638e-08	0.000251121	KCNQ4
ENSG00000136872	36.785	-4.46212	0.799368	-5.58207	2.37679e-08	0.000415534	ALDOB
ENSG00000184313	248.284	-4.46644	0.904601	-4.93747	7.91427e-07	0.0138365	MROH7
ENSG00000261587	32.0712	-4.46801	0.925075	-4.82989	1.3661e-06	0.0238835	TMEM249
ENSG00000160868	15.362	-4.47211	0.768462	-5.81956	5.90013e-09	0.000103152	CYP3A4
ENSG00000214456	40.9455	-4.478	0.91974	-4.86877	1.12296e-06	0.0196328	PLIN5
ENSG00000156097	107.119	-4.48775	0.726685	-6.17565	6.58913e-10	1.15198e-05	GPR61
ENSG00000107736	661.506	-4.51163	0.834846	-5.40415	6.5117e-08	0.00113844	CDH23
ENSG00000135525	1703.78	-4.52074	0.908856	-4.9741	6.55515e-07	0.0114604	MAP7
ENSG00000167861	657.83	-4.52284	0.913283	-4.95229	7.33447e-07	0.0128229	HID1
ENSG00000187486	96.5445	-4.52381	0.935471	-4.83587	1.32567e-06	0.0231766	KCNJ11
ENSG00000103723	670.158	-4.54	0.874664	-5.19056	2.09664e-07	0.00366555	AP3B2
ENSG00000186583	26.382	-4.54001	0.901486	-5.03614	4.75009e-07	0.00830457	SPATC1
ENSG00000170382	192.8	-4.5439	0.954554	-4.76024	1.93364e-06	0.0338059	LRRN2
ENSG00000070388	20.6675	-4.54941	0.939795	-4.84085	1.29285e-06	0.0226028	FGF22
ENSG00000204653	86.4854	-4.55314	0.849861	-5.35751	8.43749e-08	0.00147513	ASPDH
ENSG00000103269	118.897	-4.58557	0.744515	-6.15913	7.31437e-10	1.27877e-05	RHBDL1
ENSG00000166535	39.3464	-4.58972	0.718399	-6.38882	1.67174e-10	2.9227e-06	A2ML1
ENSG00000157890	516.871	-4.59079	0.85751	-5.35363	8.62048e-08	0.00150712	MEGF11
ENSG00000088899	1648.41	-4.62028	0.63209	-7.30953	2.68081e-13	4.68685e-09	LZTS3
ENSG00000007372	782.634	-4.62278	0.811531	-5.69637	1.22382e-08	0.00021396	PAX6
ENSG00000184545	408.473	-4.627	0.934369	-4.952	7.34537e-07	0.0128419	DUSP8
ENSG00000006740	481.595	-4.64284	0.816998	-5.68281	1.32501e-08	0.000231652	ARHGAP44
ENSG00000146221	140.629	-4.65852	0.968918	-4.80796	1.52477e-06	0.0266575	TCTE1
ENSG00000124920	1636.45	-4.66097	0.855642	-5.44733	5.11305e-08	0.000893914	MYRF
ENSG00000144214	35.8476	-4.67385	0.943854	-4.95188	7.35014e-07	0.0128502	LYG1
ENSG00000182667	952.564	-4.67839	0.988165	-4.73442	2.19678e-06	0.0384064	NTM
ENSG00000160097	209.697	-4.74844	0.905879	-5.2418	1.59019e-07	0.00278014	FNDC5
ENSG00000101213	120.627	-4.74845	0.671222	-7.07434	1.50159e-12	2.62522e-08	PTK6
ENSG00000090539	496.586	-4.75668	1.01072	-4.70622	2.52357e-06	0.0441196	CHRD
ENSG00000166924	282.178	-4.75671	0.982382	-4.84201	1.28529e-06	0.0224708	NYAP1
ENSG00000145198	184.757	-4.75974	0.933337	-5.0997	3.40186e-07	0.00594748	VWA5B2
ENSG00000136367	516.691	-4.78058	0.815391	-5.86293	4.54784e-09	7.95098e-05	ZFHX2
ENSG00000169752	172.15	-4.78696	0.840315	-5.69663	1.22198e-08	0.000213638	NRG4
ENSG00000142235	470.136	-4.82941	1.01284	-4.76818	1.859e-06	0.0325009	LMTK3
ENSG00000141314	110.269	-4.83008	1.02968	-4.69085	2.72073e-06	0.0475665	RHBDL3
ENSG00000007402	270.524	-4.84438	0.742983	-6.52018	7.0225e-11	1.22774e-06	CACNA2D2
ENSG00000140323	1288.69	-4.85102	1.03122	-4.70415	2.54923e-06	0.0445682	DISP2
ENSG00000197993	105.348	-4.86232	1.02549	-4.74144	2.12199e-06	0.0370988	KEL
ENSG00000186648	324.143	-4.89237	0.886258	-5.52025	3.3851e-08	0.000591817	CARMIL3
ENSG00000180354	17494.6	-4.89314	0.950739	-5.14667	2.65147e-07	0.00463556	MTURN
ENSG00000070182	1996.66	-4.8937	0.833196	-5.87341	4.26929e-09	7.464e-05	SPTB
ENSG00000108551	843.301	-4.92247	1.00834	-4.88176	1.05144e-06	0.0183824	RASD1
ENSG00000277363	1646.71	-4.92462	0.870567	-5.65679	1.54226e-08	0.000269633	SRCIN1
ENSG00000127585	673.591	-4.92738	0.97218	-5.06838	4.01214e-07	0.00701442	FBXL16
ENSG00000248746	22.177	-4.9365	0.81924	-6.02571	1.68372e-09	2.94365e-05	ACTN3
ENSG00000182902	566.882	-4.95713	0.758334	-6.53687	6.28186e-11	1.09826e-06	SLC25A18
ENSG00000186231	439.085	-4.97398	0.999996	-4.974	6.55856e-07	0.0114663	KLHL32
ENSG00000088538	1207.37	-4.97962	0.927895	-5.36658	8.02458e-08	0.00140294	DOCK3
ENSG00000109906	698.212	-4.98865	0.801338	-6.2254	4.80315e-10	8.39735e-06	ZBTB16
ENSG00000173175	625.122	-4.99669	1.04605	-4.77671	1.78184e-06	0.0311519	ADCY5
ENSG00000130518	145.989	-5.05433	0.915662	-5.51987	3.39248e-08	0.000593107	IQCN
ENSG00000139547	16.471	-5.06143	0.822353	-6.15482	7.51619e-10	1.31406e-05	RDH16
ENSG00000184524	559.589	-5.07853	0.995412	-5.10193	3.36201e-07	0.0058778	CEND1
ENSG00000135773	50.0343	-5.0938	0.778814	-6.54046	6.13314e-11	1.07226e-06	CAPN9
ENSG00000177301	1982.72	-5.10614	1.07741	-4.73926	2.14496e-06	0.0375003	KCNA2
ENSG00000197959	2586.18	-5.10867	0.854851	-5.97609	2.28555e-09	3.99582e-05	DNM3
ENSG00000185133	148.91	-5.13592	0.715169	-7.18141	6.89958e-13	1.20625e-08	INPP5J
ENSG00000171368	3339.16	-5.13905	0.679676	-7.56103	3.99886e-14	6.9912e-10	TPPP
ENSG00000100346	276.935	-5.14943	1.0799	-4.76844	1.85658e-06	0.0324586	CACNA1I
ENSG00000114812	161.458	-5.15605	0.807782	-6.38297	1.73689e-10	3.03661e-06	VIPR1
ENSG00000183248	129.062	-5.15701	0.863776	-5.97031	2.36805e-09	4.14006e-05	PRR36
ENSG00000157927	231.389	-5.16449	0.790694	-6.53159	6.50753e-11	1.13771e-06	RADIL
ENSG00000181392	66.3401	-5.16545	1.08473	-4.76195	1.91727e-06	0.0335197	SYNE4
ENSG00000165731	117.168	-5.17625	0.966248	-5.35706	8.45848e-08	0.0014788	RET
ENSG00000091622	520.804	-5.17824	1.03337	-5.01101	5.41463e-07	0.0094664	PITPNM3
ENSG00000116544	319.71	-5.18817	1.08989	-4.76025	1.93353e-06	0.0338039	DLGAP3
ENSG00000073670	650.934	-5.21112	0.799935	-6.51442	7.29695e-11	1.27573e-06	ADAM11
ENSG00000008300	1257.03	-5.21138	1.03952	-5.01323	5.35237e-07	0.00935755	CELSR3
ENSG00000186868	2764.96	-5.21766	0.847846	-6.15402	7.55439e-10	1.32073e-05	MAPT
ENSG00000108309	817.219	-5.22549	0.943918	-5.53596	3.09537e-08	0.000541163	RUNDC3A
ENSG00000187902	157.813	-5.23635	1.04374	-5.01691	5.2508e-07	0.00917998	SHISA7
ENSG00000183570	281.134	-5.24242	1.0909	-4.80561	1.54279e-06	0.0269726	PCBP3
ENSG00000215045	92.3566	-5.25999	0.765903	-6.8677	6.5247e-12	1.14071e-07	GRID2IP
ENSG00000143847	1858.38	-5.2646	1.05122	-5.00808	5.49752e-07	0.00961132	PPFIA4
ENSG00000198838	1073.87	-5.32012	1.07084	-4.96819	6.75792e-07	0.0118149	RYR3
ENSG00000144550	120.997	-5.33425	0.829455	-6.43103	1.26742e-10	2.21583e-06	CPNE9
ENSG00000164061	3023.95	-5.33454	1.02811	-5.18871	2.11752e-07	0.00370206	BSN
ENSG00000172508	953.972	-5.35324	0.884191	-6.05439	1.40948e-09	2.46419e-05	CARNS1
ENSG00000113763	312.582	-5.36778	1.13247	-4.73991	2.13818e-06	0.0373817	UNC5A
ENSG00000214652	186.477	-5.40861	0.983469	-5.49952	3.80823e-08	0.000665792	ZNF727
ENSG00000167549	226.023	-5.41433	0.863682	-6.26889	3.63627e-10	6.35729e-06	CORO6
ENSG00000204930	23.3292	-5.43939	0.9177	-5.9272	3.08149e-09	5.38737e-05	FAM221B
ENSG00000087258	2632.02	-5.43999	0.981058	-5.54503	2.93912e-08	0.000513847	GNAO1
ENSG00000073146	65.2298	-5.46741	0.914154	-5.98084	2.21995e-09	3.88114e-05	MOV10L1
ENSG00000142549	158.744	-5.50253	0.976227	-5.63653	1.7351e-08	0.000303347	IGLON5
ENSG00000107954	509.735	-5.5327	1.00653	-5.49683	3.86672e-08	0.000676019	NEURL1
ENSG00000168502	2733.28	-5.57066	0.93581	-5.95277	2.63646e-09	4.60932e-05	MTCL1
ENSG00000168490	1493.04	-5.5723	0.946673	-5.8862	3.95181e-09	6.90895e-05	PHYHIP
ENSG00000172987	70.6335	-5.57259	1.14864	-4.85149	1.22537e-06	0.0214231	HPSE2
ENSG00000138622	36.7664	-5.59007	1.14902	-4.86508	1.14408e-06	0.0200019	HCN4
ENSG00000029534	1088.96	-5.59153	1.15499	-4.8412	1.2906e-06	0.0225635	ANK1
ENSG00000162728	735.082	-5.62186	1.17183	-4.79751	1.60649e-06	0.0280863	KCNJ9
ENSG00000079102	630.323	-5.63224	1.1043	-5.1003	3.39122e-07	0.00592888	RUNX1T1
ENSG00000167371	617.159	-5.63426	0.889201	-6.33632	2.35323e-10	4.11415e-06	PRRT2
ENSG00000001626	71.9754	-5.65312	1.0293	-5.49219	3.9698e-08	0.00069404	CFTR
ENSG00000265763	160.343	-5.68889	1.1956	-4.75818	1.95343e-06	0.0341518	ZNF488
ENSG00000139292	129.318	-5.69337	1.18362	-4.81012	1.50837e-06	0.0263707	LGR5
ENSG00000095203	265.23	-5.69435	1.02951	-5.53111	3.18219e-08	0.000556342	EPB41L4B
ENSG00000182732	222.363	-5.70605	0.888673	-6.42086	1.35503e-10	2.369e-06	RGS6
ENSG00000132938	281.587	-5.7166	0.981017	-5.82723	5.63565e-09	9.8528e-05	MTUS2
ENSG00000183780	158.345	-5.72921	1.05702	-5.42018	5.95405e-08	0.00104095	SLC35F3
ENSG00000152467	48.412	-5.73566	1.2185	-4.70714	2.51211e-06	0.0439191	ZSCAN1
ENSG00000169918	603.714	-5.73884	0.818147	-7.01443	2.30886e-12	4.03658e-08	OTUD7A
ENSG00000124140	1549.08	-5.7474	0.995803	-5.77163	7.85094e-09	0.000137258	SLC12A5
ENSG00000120645	676.368	-5.7596	1.00724	-5.71822	1.07644e-08	0.000188193	IQSEC3
ENSG00000214688	207.635	-5.76528	0.961113	-5.99855	1.99092e-09	3.48073e-05	C10orf105
ENSG00000149926	126.232	-5.78856	1.20137	-4.81829	1.44794e-06	0.0253143	FAM57B
ENSG00000087495	657.953	-5.83158	1.08849	-5.35748	8.43884e-08	0.00147536	PHACTR3
ENSG00000124827	19.0511	-5.84	1.18465	-4.92973	8.23418e-07	0.0143958	GCM2
ENSG00000160460	1197.03	-5.86424	0.882048	-6.64844	2.96224e-11	5.17889e-07	SPTBN4
ENSG00000184261	317.934	-5.87238	1.00622	-5.83609	5.34407e-09	9.34304e-05	KCNK12
ENSG00000119283	222.042	-5.87625	1.09124	-5.38491	7.24813e-08	0.00126719	TRIM67
ENSG00000092051	1024.81	-5.89368	1.03729	-5.6818	1.33286e-08	0.000233025	JPH4
ENSG00000149488	83.8282	-5.89962	1.04033	-5.67089	1.42057e-08	0.000248358	TMC2
ENSG00000164161	736.43	-5.92171	1.19344	-4.96189	6.98117e-07	0.0122052	HHIP
ENSG00000170615	42.7668	-5.93442	1.01749	-5.8324	5.46348e-09	9.5518e-05	SLC26A5
ENSG00000218823	18.9	-5.96903	1.0969	-5.44173	5.27667e-08	0.00092252	PAPOLB
ENSG00000198547	40.4375	-5.97401	1.04209	-5.7327	9.88449e-09	0.000172811	C20orf203
ENSG00000105613	764.363	-5.97528	1.0007	-5.9711	2.35663e-09	4.1201e-05	MAST1
ENSG00000154118	702.354	-6.03305	1.203	-5.01501	5.30307e-07	0.00927135	JPH3
ENSG00000151150	6181.24	-6.03645	1.17197	-5.1507	2.59521e-07	0.00453721	ANK3
ENSG00000125492	61.0772	-6.11809	1.15903	-5.27862	1.30162e-07	0.00227563	BARHL1
ENSG00000188818	394.136	-6.13018	1.23446	-4.96589	6.83861e-07	0.0119559	ZDHHC11
ENSG00000189051	13.57	-6.14132	0.974091	-6.30467	2.88814e-10	5.04934e-06	RNF222
ENSG00000076344	663.297	-6.17398	1.17929	-5.23534	1.6468e-07	0.0028791	RGS11
ENSG00000180287	143.934	-6.17419	1.14979	-5.36984	7.88084e-08	0.00137781	PLD5
ENSG00000146215	39.4032	-6.18492	1.11159	-5.56404	2.636e-08	0.000460851	CRIP3
ENSG00000118160	721.55	-6.1993	1.30277	-4.75857	1.94972e-06	0.0340869	SLC8A2
ENSG00000165238	1003.85	-6.21328	0.849589	-7.31327	2.60713e-13	4.55804e-09	WNK2
ENSG00000177679	913.788	-6.235	0.851468	-7.32265	2.43116e-13	4.2504e-09	SRRM3
ENSG00000272636	613.92	-6.24057	1.21324	-5.14371	2.69358e-07	0.00470919	DOC2B
ENSG00000183230	770.661	-6.32693	1.32231	-4.78477	1.7118e-06	0.0299275	CTNNA3
ENSG00000152154	423.493	-6.33041	1.19282	-5.30709	1.1139e-07	0.00194743	TMEM178A
ENSG00000172554	46.2426	-6.38538	1.24613	-5.12415	2.98882e-07	0.00522535	SNTG2
ENSG00000140506	19.413	-6.39297	1.3321	-4.79918	1.59316e-06	0.0278532	LMAN1L
ENSG00000196361	1035.61	-6.41733	1.337	-4.79981	1.58815e-06	0.0277656	ELAVL3
ENSG00000147488	1806.84	-6.53741	0.986228	-6.6287	3.38656e-11	5.92071e-07	ST18
ENSG00000204683	24.7812	-6.54974	1.17629	-5.56813	2.57486e-08	0.000450163	C10orf113
ENSG00000235711	40.9443	-6.60276	1.26281	-5.22864	1.70764e-07	0.00298547	ANKRD34C
ENSG00000144331	198.211	-6.69292	1.19716	-5.59067	2.26197e-08	0.00039546	ZNF385B
ENSG00000196132	502.213	-6.69492	1.05493	-6.34635	2.20489e-10	3.85481e-06	MYT1
ENSG00000172824	535.209	-6.70226	0.992302	-6.75426	1.43566e-11	2.50996e-07	CES4A
ENSG00000206077	756.694	-6.82236	1.19395	-5.71412	1.10271e-08	0.000192787	ZDHHC11B
ENSG00000161509	973.204	-6.82304	1.12979	-6.03924	1.54846e-09	2.70717e-05	GRIN2C
ENSG00000213937	33.6046	-6.84594	1.34096	-5.10526	3.30333e-07	0.00577521	CLDN9
ENSG00000143858	1321.7	-6.9411	0.939745	-7.38615	1.51143e-13	2.64244e-09	SYT2
ENSG00000253649	301.865	-7.00285	1.02668	-6.82087	9.04893e-12	1.58203e-07	PRSS51
ENSG00000261678	323.097	-7.03692	1.02543	-6.86239	6.77167e-12	1.18389e-07	SCRT1
ENSG00000177551	86.8894	-7.06226	1.49768	-4.71546	2.41169e-06	0.0421636	NHLH2
ENSG00000185615	294.988	-7.17693	1.15114	-6.23464	4.52816e-10	7.91659e-06	PDIA2
ENSG00000188385	628.99	-7.19811	0.948872	-7.58596	3.30026e-14	5.76984e-10	JAKMIP3
ENSG00000141469	554.041	-7.37117	1.32902	-5.54632	2.91737e-08	0.000510044	SLC14A1
ENSG00000086570	7149.45	-7.4192	1.13624	-6.52962	6.59358e-11	1.15276e-06	FAT2
ENSG00000169006	90.2719	-7.52589	1.28807	-5.84275	5.13469e-09	8.97699e-05	NTSR2
ENSG00000180347	93.4751	-7.69041	1.58324	-4.85738	1.18951e-06	0.0207961	ITPRID1
ENSG00000254440	40.7224	-7.69394	1.28962	-5.96604	2.43074e-09	4.24966e-05	PBOV1
ENSG00000145832	49.6533	-7.69619	1.22533	-6.28091	3.36591e-10	5.88462e-06	SLC25A48
ENSG00000180219	27.1767	-7.91326	1.55937	-5.07465	3.88206e-07	0.006787	FAM71C
ENSG00000137204	14.2843	-8.03449	1.66616	-4.82215	1.42021e-06	0.0248296	SLC22A7
ENSG00000270168	45.5434	-8.57578	1.57635	-5.44027	5.31985e-08	0.00093007	AC004233.2
ENSG00000187664	156.716	-8.66435	1.54657	-5.6023	2.11531e-08	0.000369819	HAPLN4
ENSG00000172782	57.0299	-8.87665	1.41549	-6.27106	3.5859e-10	6.26922e-06	FADS6
ENSG00000120088	211.282	-8.99012	1.5738	-5.71238	1.11407e-08	0.000194772	CRHR1
ENSG00000132911	66.0687	-9.09651	1.79988	-5.05395	4.32776e-07	0.00756623	NMUR2
ENSG00000110887	152.164	-9.74288	1.36189	-7.15394	8.43208e-13	1.47418e-08	DAO
ENSG00000204175	123.554	-11.2909	1.64163	-6.87787	6.07559e-12	1.0622e-07	GPRIN2
