# Supplementary material for: Decoding molecular programs in melanoma brain metastases
Source: Nat Commun. 2022 Nov 26;13:7304. doi: 10.1038/s41467-022-34899-x (PMC9701224; doi:10.1038/s41467-022-34899-x)
Supplement: Supplementary file 6 — Supplementary Data 3 [file 41467_2022_34899_MOESM6_ESM.xlsx]

## Sheet: Ecad_associated groups
		Figure 3a: The comparative analysis of Ecadhigh and Ecadlow MBM identified a Ecad-specific signature								Significance (pvalue) was determined by unpaired two-tailed t-test and Bonferroni-corrected (padj) for multiple testing.
ensembl_gene_id	baseMean	log2FoldChange	pval	padj	Gene symbol	gene_biotype			Expressed in concordant MBM (n=5) Rabbie et al., top50	Expressed in non-concordant MBM (n=22) Biermann et al., top100
ENSG00000039068	8417.84	6.29721	1.04417e-13	9.76559e-10	CDH1	protein_coding			ABCB5	LHFPL3-AS1
ENSG00000100225	12902.8	1.81684	1.7704e-12	8.27884e-09	FBXO7	protein_coding			POLR1C	FKBP5
ENSG00000172260	1072.24	-5.59076	1.73938e-12	8.27884e-09	NEGR1	protein_coding			ZNHIT1	NRG3
ENSG00000023839	1215.53	5.38117	1.90153e-11	3.95201e-08	ABCC2	protein_coding			SRPR	MAP2
ENSG00000182612	1412.06	4.26127	1.7504e-11	3.95201e-08	TSPAN10	protein_coding			RBBP5	SAMHD1
ENSG00000176887	3530.54	-5.87019	1.69019e-10	1.94102e-07	SOX11	protein_coding			ATP2B4	MET
ENSG00000179915	1693.3	-7.28421	2.91039e-10	2.8652e-07	NRXN1	protein_coding			CLIC1	LHFPL3
ENSG00000169562	4954.29	3.40406	4.91721e-10	4.37983e-07	GJB1	protein_coding			SLC30A6	AKAP12
ENSG00000003436	2445.1	-3.1378	6.24315e-10	5.07731e-07	TFPI	protein_coding			ELAVL1	HIPK2
ENSG00000185664	178169	5.79272	9.3881e-10	6.88736e-07	PMEL	protein_coding			PRAME	PMEL
ENSG00000103485	3864.47	2.63971	8.96564e-10	6.88736e-07	QPRT	protein_coding			DCLK1	MT-ND1
ENSG00000162804	2416.27	-2.74338	9.57346e-10	6.88736e-07	SNED1	protein_coding			TAX1BP1	ATRNL1
ENSG00000176597	1426.95	-2.25003	1.68774e-09	1.07827e-06	B3GNT5	protein_coding			UBR2	BNC2
ENSG00000106333	9735.76	-3.98149	1.78702e-09	1.07827e-06	PCOLCE	protein_coding			GNS	ELOVL2
ENSG00000277669	1319.53	2.56664	2.06656e-09	1.20797e-06	AC009086.2	protein_coding			HPS4	MT-ND3
ENSG00000164175	2946.83	6.40457	2.94329e-09	1.52929e-06	SLC45A2	protein_coding			PAK1IP1	ARID5B
ENSG00000272196	3595.37	-11.1684	3.36983e-09	1.65875e-06	HIST2H2AA4	protein_coding			CTSB	ABTB2
ENSG00000076641	5942.3	1.62533	4.20803e-09	1.87407e-06	PAG1	protein_coding			MPV17	COL25A1
ENSG00000124205	3384.53	-10.1375	4.3427e-09	1.88908e-06	EDN3	protein_coding			HLA–C	MT-ND5
ENSG00000148053	1984.82	-4.15651	5.09323e-09	2.11709e-06	NTRK2	protein_coding			CA5B	IMMP2L
ENSG00000203852	3170.22	-13.0001	6.10473e-09	2.42955e-06	HIST2H3A	protein_coding			MITD1	PRELID2
ENSG00000100266	9493.33	1.40186	6.24679e-09	2.43429e-06	PACSIN2	protein_coding			GMPR	MT-CO3
ENSG00000168280	1505.03	-3.74572	6.48147e-09	2.43611e-06	KIF5C	protein_coding			LYST	XIST
ENSG00000103249	9580.99	1.9106	7.43623e-09	2.689e-06	CLCN7	protein_coding			PIK3R4	CCND3
ENSG00000064300	5672.37	-4.0998	9.22107e-09	3.10265e-06	NGFR	protein_coding			DCT	PPARGC1A
ENSG00000105894	2433.13	-5.01539	9.80127e-09	3.21636e-06	PTN	protein_coding			ATP5D	MT-ND4
ENSG00000115828	7290.37	4.38967	1.05486e-08	3.39603e-06	QPCT	protein_coding			MRPS18A	AC004889.1
ENSG00000101203	4872.49	-7.33148	1.07119e-08	3.39603e-06	COL20A1	protein_coding			RBBP6	ITPR1
ENSG00000203812	3572.04	-18.225	1.4244e-08	4.22912e-06	HIST2H2AA3	protein_coding			PPT1	ST3GAL1
ENSG00000145979	5370.68	2.88793	1.46717e-08	4.28804e-06	TBC1D7	protein_coding			SF1	MTSS1
ENSG00000127990	2952.6	-1.76196	1.81026e-08	5.05386e-06	SGCE	protein_coding			USP9X	TRPM1
ENSG00000203811	3166.88	-18.0949	1.80372e-08	5.05386e-06	HIST2H3C	protein_coding			TMEM117	DAAM2
ENSG00000064115	8069.36	1.79873	1.98201e-08	5.29622e-06	TM7SF3	protein_coding			SLC25A36	POLR2F
ENSG00000188677	4373.77	1.55924	1.97677e-08	5.29622e-06	PARVB	protein_coding			CD63	EYA1
ENSG00000128591	1190.03	-3.24288	2.14209e-08	5.64336e-06	FLNC	protein_coding			PRELID1	AL157871.4
ENSG00000189184	1164.39	-2.46208	2.61087e-08	6.59949e-06	PCDH18	protein_coding			MLANA	CDH1
ENSG00000078018	3089.1	-3.02168	2.57617e-08	6.59949e-06	MAP2	protein_coding			CYP27A1	MLPH
ENSG00000136160	43549.7	3.19698	2.70514e-08	6.74661e-06	EDNRB	protein_coding			ATP6V0C	MT-CO1
ENSG00000155511	1075.21	-7.00971	3.40703e-08	8.06689e-06	GRIA1	protein_coding			ATP6AP2	GAS7
ENSG00000171724	1780.53	-7.55091	3.81601e-08	8.81215e-06	VAT1L	protein_coding			PLEKHA5	NIBAN1
ENSG00000162873	2113.95	-6.89556	4.58848e-08	1.02176e-05	KLHDC8A	protein_coding			GPR143	AC009562.1
ENSG00000063854	1301.06	1.10201	5.46542e-08	1.18873e-05	HAGH	protein_coding			MAD2L1BP	ANKRD30B
ENSG00000100347	3594.29	1.54138	5.77131e-08	1.22368e-05	SAMM50	protein_coding			CNOT6	KCNQ5
ENSG00000079691	2129.92	2.18822	9.93153e-08	1.8393e-05	CARMIL1	protein_coding			TSN	MT-ATP6
ENSG00000087245	9378.03	-3.55261	1.03767e-07	1.88526e-05	MMP2	protein_coding			ETV5	PLEKHA2
ENSG00000056972	1459.7	1.36024	1.17332e-07	2.11028e-05	TRAF3IP2	protein_coding			SPATA5	WARS
ENSG00000172020	1075.12	-4.67545	1.50141e-07	2.60036e-05	GAP43	protein_coding			TUG1	GYG2
ENSG00000124615	2214	1.47995	1.8448e-07	3.08098e-05	MOCS1	protein_coding			RAB38	FGD4
ENSG00000123374	11101.4	3.02918	2.60128e-07	4.23104e-05	CDK2	protein_coding			ANXA5	CADPS2
ENSG00000116285	3748.77	-2.7849	2.62868e-07	4.23875e-05	ERRFI1	protein_coding			C6orf62	MT-CO2
ENSG00000183255	26609	1.04202	4.70166e-07	6.87068e-05	PTTG1IP	protein_coding				BCL2
ENSG00000141540	2661.82	1.69781	4.76446e-07	6.89791e-05	TTYH2	protein_coding			Overlapp Ecadhigh vs. Rabbie et al., (n=14)	MAPK4
ENSG00000013016	1083.47	-2.18741	4.80783e-07	6.89791e-05	EHD3	protein_coding			ABCB5	NCAM1
ENSG00000124198	8070.91	1.1559	6.13104e-07	8.55829e-05	ARFGEF2	protein_coding			PRAME	TTN
ENSG00000105197	6319.3	2.49254	6.42612e-07	8.87663e-05	TIMM50	protein_coding			HPS4	OTUD7B
ENSG00000137962	1114.07	-1.57973	6.454e-07	8.87663e-05	ARHGAP29	protein_coding			CA5B	RUNX1
ENSG00000023697	2265.57	1.50664	6.79535e-07	9.21066e-05	DERA	protein_coding			GMPR	MT-ND4L
ENSG00000164692	51422.9	-3.14125	7.40733e-07	9.96792e-05	COL1A2	protein_coding			LYST	PYGL
ENSG00000124508	2977.86	1.93189	7.73708e-07	0.000102301	BTN2A2	protein_coding			DCT	ST6GALNAC3
ENSG00000100364	6672.82	1.35157	7.93614e-07	0.000103808	KIAA0930	protein_coding			TMEM117	FXYD3
ENSG00000122085	1210.35	-1.19783	8.05868e-07	0.000104679	MTERF4	protein_coding			MLANA	ECHDC2
ENSG00000049089	1466.87	-3.73693	8.54062e-07	0.000110174	COL9A2	protein_coding			CYP27A1	NAALADL2
ENSG00000156709	1875.81	1.40252	9.48152e-07	0.000117845	AIFM1	protein_coding			PLEKHA5	MAPK10
ENSG00000267561	1072.29	-1.15724	9.48755e-07	0.000117845	AC093155.3	protein_coding			MAD2L1BP	SGK3
ENSG00000154734	3433.67	-1.78292	9.4895e-07	0.000117845	ADAMTS1	protein_coding			RAB38	OR2A1-AS1
ENSG00000153179	5087.1	2.13828	1.13039e-06	0.000133822	RASSF3	protein_coding			ANXA5	MYO1D
ENSG00000143669	18161.4	2.12706	1.24761e-06	0.000141434	LYST	protein_coding				SAMMSON
ENSG00000111799	8162.55	-3.82805	1.22843e-06	0.000141434	COL12A1	protein_coding				NBPF11
ENSG00000110911	4298.76	1.40874	1.27842e-06	0.000144053	SLC11A2	protein_coding			Overlapp Ecadhigh vs. Biermann et al., (n=14)	DIP2B
ENSG00000166250	1023.81	-3.85348	1.52605e-06	0.000166928	CLMP	protein_coding			MET	KCNJ13
ENSG00000146674	16367.8	-3.79745	1.53555e-06	0.000166991	IGFBP3	protein_coding			PMEL	RGS20
ENSG00000006831	6003.62	1.19477	1.58637e-06	0.000170534	ADIPOR2	protein_coding			PPARGC1A	GAREM1
ENSG00000186577	1372.96	1.15408	1.70503e-06	0.000177181	SMIM29	protein_coding			TRPM1	KIRREL1
ENSG00000189056	3733.61	-5.86368	2.11967e-06	0.000208675	RELN	protein_coding			DAAM2	PVT1
ENSG00000146122	10934.1	2.42748	2.15639e-06	0.00021008	DAAM2	protein_coding			CDH1	MYO10
ENSG00000270882	3039.73	-11.1382	2.40307e-06	0.000228169	HIST2H4A	protein_coding			MLPH	MT-ATP8
ENSG00000160145	2827.91	-2.93581	2.49744e-06	0.000235932	KALRN	protein_coding			TTN	CERS4
ENSG00000085831	1277.03	3.83661	2.8867e-06	0.000265989	TTC39A	protein_coding			OTUD7B	FBXL7
ENSG00000004846	3848.84	6.2322	2.96923e-06	0.000270924	ABCB5	protein_coding			FXYD3	PRKCA
ENSG00000121898	1131.53	-5.83454	3.0363e-06	0.000275699	CPXM2	protein_coding			MYO1D	ARHGAP31
ENSG00000185442	1143.51	2.7763	3.0805e-06	0.000278361	FAM174B	protein_coding			MYO10	APBB2
ENSG00000142173	18718.1	-2.70148	3.14628e-06	0.000282938	COL6A2	protein_coding			PARVB	LINC00513
ENSG00000109452	6114.11	1.95895	3.50258e-06	0.000310501	INPP4B	protein_coding			PAG1	PDE10A
ENSG00000261115	1748.49	-2.16689	3.60853e-06	0.000318385	TMEM178B	protein_coding				STOX2
ENSG00000123243	8119.88	-4.70822	3.72986e-06	0.000327545	ITIH5	protein_coding				MTHFD1L
ENSG00000161091	12689.4	1.85138	3.79065e-06	0.000329787	MFSD12	protein_coding				AKAP9
ENSG00000175040	1877.71	-2.9882	3.88854e-06	0.000336737	CHST2	protein_coding				IFI16
ENSG00000113594	3011.96	-2.51209	4.00185e-06	0.000344952	LIFR	protein_coding				SEPTIN9
ENSG00000168824	5642.85	3.89622	4.2135e-06	0.00036153	NSG1	protein_coding				SGSM2
ENSG00000080166	52682.2	4.94741	4.75155e-06	0.000395012	DCT	protein_coding				AC110285.1
ENSG00000136859	1781.58	-3.80335	4.83146e-06	0.000398117	ANGPTL2	protein_coding				SHTN1
ENSG00000151208	1892.46	-1.40924	4.99069e-06	0.000409433	DLG5	protein_coding				RBMS3
ENSG00000196091	1543.36	-5.38405	5.71396e-06	0.00045857	MYBPC1	protein_coding				PARVB
ENSG00000111913	1958.98	2.60382	5.80315e-06	0.000459913	RIPOR2	protein_coding				CPEB3
ENSG00000103257	12503.3	1.79651	6.07606e-06	0.000473393	SLC7A5	protein_coding				PDZD2
ENSG00000150471	1165.86	-4.18347	6.09932e-06	0.000473393	ADGRL3	protein_coding				PAG1
ENSG00000122042	12972.5	2.05473	6.63986e-06	0.000511105	UBL3	protein_coding				LONP2
ENSG00000136770	2316.42	1.58383	7.02625e-06	0.000536432	DNAJC1	protein_coding				CDH4
ENSG00000118298	2599.1	3.2005	7.28216e-06	0.000553711	CA14	protein_coding				ABCA5
ENSG00000123836	4478.99	1.57352	7.38211e-06	0.000559038	PFKFB2	protein_coding				SLC39A11
ENSG00000120738	4559.11	-3.55367	7.47839e-06	0.000564046	EGR1	protein_coding
ENSG00000154188	1964.29	-3.5402	7.73303e-06	0.000580909	ANGPT1	protein_coding
ENSG00000204262	10259	-2.60823	7.81074e-06	0.000584399	COL5A2	protein_coding
ENSG00000187676	1419.24	1.51604	7.9697e-06	0.00059156	B3GLCT	protein_coding
ENSG00000151491	7587.29	1.33699	8.32099e-06	0.000603272	EPS8	protein_coding
ENSG00000130287	1131.33	-7.22733	8.24714e-06	0.000603272	NCAN	protein_coding
ENSG00000166165	1153.93	-3.04537	8.43156e-06	0.000608928	CKB	protein_coding
ENSG00000146966	1046.77	-2.04811	8.69043e-06	0.000618078	DENND2A	protein_coding
ENSG00000132470	2572.62	-2.70741	9.3e-06	0.000645525	ITGB4	protein_coding
ENSG00000126561	3841.34	1.58076	1.03891e-05	0.000701546	STAT5A	protein_coding
ENSG00000103429	5371.77	1.44379	1.05758e-05	0.000709032	BFAR	protein_coding
ENSG00000142156	20022	-2.44417	1.09619e-05	0.000732293	COL6A1	protein_coding
ENSG00000164111	29803.5	1.32609	1.15175e-05	0.000761253	ANXA5	protein_coding
ENSG00000242265	13078.7	-3.04837	1.18432e-05	0.000780023	PEG10	protein_coding
ENSG00000134853	1289.88	-2.78313	1.20297e-05	0.000789525	PDGFRA	protein_coding
ENSG00000134160	1432.81	5.48742	1.2699e-05	0.00082765	TRPM1	protein_coding
ENSG00000176658	8008.35	2.1171	1.28787e-05	0.000831483	MYO1D	protein_coding
ENSG00000140403	2898.14	2.81678	1.32345e-05	0.000850695	DNAJA4	protein_coding
ENSG00000144837	3758.1	4.25608	1.39242e-05	0.000879904	PLA1A	protein_coding
ENSG00000123080	1488.81	-1.90925	1.67191e-05	0.00104244	CDKN2C	protein_coding
ENSG00000255690	3613.62	-3.45796	1.68912e-05	0.00104967	TRIL	protein_coding
ENSG00000135596	2430.87	1.3118	1.76039e-05	0.0010689	MICAL1	protein_coding
ENSG00000139517	1821.41	1.52969	1.78737e-05	0.00107848	LNX2	protein_coding
ENSG00000120306	2131.21	1.27121	1.82261e-05	0.0010962	CYSTM1	protein_coding
ENSG00000114270	1268.42	-3.9406	1.8372e-05	0.00110116	COL7A1	protein_coding
ENSG00000158467	6177.61	2.48298	1.90399e-05	0.00112347	AHCYL2	protein_coding
ENSG00000073060	3152.65	1.61315	1.98302e-05	0.00116277	SCARB1	protein_coding
ENSG00000171621	1749.05	1.63544	2.05545e-05	0.00119401	SPSB1	protein_coding
ENSG00000115318	7149	-2.98508	2.18957e-05	0.00124866	LOXL3	protein_coding
ENSG00000167716	4018.55	1.51407	2.33982e-05	0.00131827	WDR81	protein_coding
ENSG00000082781	11939	-1.83189	2.67795e-05	0.00145192	ITGB5	protein_coding
ENSG00000159685	2828.68	2.44851	2.71073e-05	0.00145702	CHCHD6	protein_coding
ENSG00000107521	2684.98	1.47493	2.70442e-05	0.00145702	HPS1	protein_coding
ENSG00000177706	3463.46	-2.43096	2.7092e-05	0.00145702	FAM20C	protein_coding
ENSG00000184557	2979.38	-1.71742	2.72055e-05	0.0014581	SOCS3	protein_coding
ENSG00000100099	6473.9	1.91331	2.92959e-05	0.00154114	HPS4	protein_coding
ENSG00000105519	3586.65	-3.84336	2.93315e-05	0.00154114	CAPS	protein_coding
ENSG00000100412	8959.33	1.08325	2.97895e-05	0.00156082	ACO2	protein_coding
ENSG00000164106	1108.49	-2.59382	3.06846e-05	0.00160323	SCRG1	protein_coding
ENSG00000145284	1963.95	-2.76746	3.09029e-05	0.00161014	SCD5	protein_coding
ENSG00000197535	15754	2.12948	3.26386e-05	0.00167721	MYO5A	protein_coding
ENSG00000107959	3963.63	1.42363	3.26317e-05	0.00167721	PITRM1	protein_coding
ENSG00000215183	1081.38	-2.46584	3.43593e-05	0.0017512	MSMP	protein_coding
ENSG00000109472	2754.97	-2.7632	3.61828e-05	0.00183414	CPE	protein_coding
ENSG00000080823	2206.86	1.87531	3.69298e-05	0.00186192	MOK	protein_coding
ENSG00000183665	1671.16	1.58522	3.76658e-05	0.00187877	TRMT12	protein_coding
ENSG00000135318	1926.62	-3.24958	3.9911e-05	0.00196975	NT5E	protein_coding
ENSG00000118600	1483.69	1.08017	4.04356e-05	0.00198481	RXYLT1	protein_coding
ENSG00000106511	2170.49	-6.44176	4.32848e-05	0.00207724	MEOX2	protein_coding
ENSG00000134285	2254.79	2.00752	4.42935e-05	0.00210434	FKBP11	protein_coding
ENSG00000164543	3230.57	-1.9365	4.50655e-05	0.00211976	STK17A	protein_coding
ENSG00000267314	1237.52	-3.73374	4.49693e-05	0.00211976	AC104532.1	protein_coding
ENSG00000270276	3038.55	-13.0194	4.5217e-05	0.00211976	HIST2H4B	protein_coding
ENSG00000111906	2139.79	1.14204	4.80336e-05	0.00221844	HDDC2	protein_coding
ENSG00000184983	3281.97	1.02297	4.87317e-05	0.00224514	NDUFA6	protein_coding
ENSG00000159788	2845.07	1.40606	4.95075e-05	0.00226415	RGS12	protein_coding
ENSG00000159164	1543.9	-3.29273	4.96898e-05	0.00226695	SV2A	protein_coding
ENSG00000044524	1309.29	-2.9686	5.02888e-05	0.00228266	EPHA3	protein_coding
ENSG00000134013	1875.98	-2.20495	5.11679e-05	0.00231182	LOXL2	protein_coding
ENSG00000187098	17222.8	2.54624	5.21124e-05	0.00233197	MITF	protein_coding
ENSG00000145335	5073.66	2.02794	5.4823e-05	0.00241286	SNCA	protein_coding
ENSG00000050165	3287.53	-2.46247	5.46377e-05	0.00241286	DKK3	protein_coding
ENSG00000206190	2045.33	2.04668	6.18013e-05	0.00265425	ATP10A	protein_coding
ENSG00000171243	1792.07	-5.03605	6.15896e-05	0.00265425	SOSTDC1	protein_coding
ENSG00000144749	1283.23	-2.34311	6.43852e-05	0.00271857	LRIG1	protein_coding
ENSG00000132376	1588.33	1.41729	6.51678e-05	0.0027331	INPP5K	protein_coding
ENSG00000111670	9666.55	1.47973	6.67103e-05	0.00278702	GNPTAB	protein_coding
ENSG00000124098	8828.59	1.43941	6.72777e-05	0.00279651	FAM210B	protein_coding
ENSG00000147381	1934.86	-7.59516	6.81001e-05	0.00282081	MAGEA4	protein_coding
ENSG00000206172	6426.41	-5.35413	6.93859e-05	0.00286504	HBA1	protein_coding
ENSG00000187955	1439.43	-2.77075	7.28416e-05	0.0029814	COL14A1	protein_coding
ENSG00000107611	1835.15	2.50143	7.62369e-05	0.00310002	CUBN	protein_coding
ENSG00000130635	5546	-2.70552	8.09415e-05	0.00320765	COL5A1	protein_coding
ENSG00000079950	7640.55	1.49006	8.1436e-05	0.00321363	STX7	protein_coding
ENSG00000113083	3255.08	-3.11428	8.25855e-05	0.0032453	LOX	protein_coding
ENSG00000151729	3718.01	1.75123	8.75951e-05	0.00337828	SLC25A4	protein_coding
ENSG00000162825	6286.49	-6.46643	8.74655e-05	0.00337828	NBPF20	protein_coding
ENSG00000038427	13180.3	-2.4463	8.85023e-05	0.00340625	VCAN	protein_coding
ENSG00000132361	3361.64	1.21945	8.96904e-05	0.0034308	CLUH	protein_coding
ENSG00000182240	12040.7	1.48036	9.08884e-05	0.00346603	BACE2	protein_coding
ENSG00000162706	1142.7	-4.61174	9.18555e-05	0.00347805	CADM3	protein_coding
ENSG00000011028	6343.98	-2.92327	9.78654e-05	0.00365384	MRC2	protein_coding
ENSG00000197461	6058.56	-2.82416	9.96044e-05	0.00369663	PDGFA	protein_coding
ENSG00000162729	7089.22	1.80792	0.000100195	0.00370165	IGSF8	protein_coding
ENSG00000075223	6322.67	-2.10875	0.000100333	0.00370165	SEMA3C	protein_coding
ENSG00000148848	2349.49	-2.82663	0.000100205	0.00370165	ADAM12	protein_coding
ENSG00000132718	5079.63	-1.56555	0.000102156	0.00373209	SYT11	protein_coding
ENSG00000110756	7674.68	1.40102	0.000109435	0.00395171	HPS5	protein_coding
ENSG00000134508	4534.97	2.43427	0.000111386	0.00399134	CABLES1	protein_coding
ENSG00000118523	3265.33	-1.79405	0.000114954	0.00410346	CTGF	protein_coding
ENSG00000130177	3510.95	1.4196	0.000115676	0.00410962	CDC16	protein_coding
ENSG00000064102	2369.05	1.17189	0.000118174	0.00415498	INTS13	protein_coding
ENSG00000158270	1328.97	-2.01214	0.000118066	0.00415498	COLEC12	protein_coding
ENSG00000042445	3887.13	1.30759	0.000118874	0.00417175	RETSAT	protein_coding
ENSG00000172869	5840.65	1.32997	0.000120092	0.00420661	DMXL1	protein_coding
ENSG00000198715	6874.19	1.47239	0.000124537	0.00432985	GLMP	protein_coding
ENSG00000137265	5036.68	3.15271	0.000127195	0.0043735	IRF4	protein_coding
ENSG00000198064	1150.61	-7.90135	0.00012905	0.00441001	NPIPB13	protein_coding
ENSG00000146409	2147.5	2.06594	0.000131208	0.00447039	SLC18B1	protein_coding
ENSG00000087842	5085.75	2.446	0.000137729	0.00463799	PIR	protein_coding
ENSG00000169239	1134.27	2.0028	0.000142716	0.00478405	CA5B	protein_coding
ENSG00000254470	1424.5	1.21504	0.000145215	0.00485039	AP5B1	protein_coding
ENSG00000152413	1148.55	-1.83256	0.000157209	0.00516602	HOMER1	protein_coding
ENSG00000081087	5081.34	1.64307	0.000159749	0.00521485	OSTM1	protein_coding
ENSG00000077585	4334.43	1.48099	0.000160818	0.00523147	GPR137B	protein_coding
ENSG00000168309	1360.22	-3.78947	0.000160764	0.00523147	FAM107A	protein_coding
ENSG00000114790	1339.89	-2.23722	0.000173452	0.00557462	ARHGEF26	protein_coding
ENSG00000052126	4399.64	1.60737	0.000182235	0.00578545	PLEKHA5	protein_coding
ENSG00000100401	4068.46	1.08772	0.000189555	0.00595904	RANGAP1	protein_coding
ENSG00000134115	1818.58	-3.38678	0.000191558	0.00601191	CNTN6	protein_coding
ENSG00000149557	1472.43	-2.02233	0.000205561	0.00634491	FEZ1	protein_coding
ENSG00000154277	1123.63	-3.06334	0.00020811	0.00637101	UCHL1	protein_coding
ENSG00000120215	25836.9	3.85709	0.000209619	0.00640674	MLANA	protein_coding
ENSG00000187244	1391.26	-2.18529	0.000218284	0.00660681	BCAM	protein_coding
ENSG00000117318	1478.54	-2.23176	0.000227744	0.0068143	ID3	protein_coding
ENSG00000126803	3534.98	2.66057	0.000229051	0.00683018	HSPA2	protein_coding
ENSG00000271425	4446.03	-5.02631	0.000234503	0.00697357	NBPF10	protein_coding
ENSG00000134817	1341.52	-3.46014	0.000241518	0.00713679	APLNR	protein_coding
ENSG00000025039	2874.37	1.52239	0.000253812	0.00739493	RRAGD	protein_coding
ENSG00000154229	4530.38	-2.11865	0.000257732	0.00746921	PRKCA	protein_coding
ENSG00000058091	1974.92	-1.96046	0.000284407	0.00804815	CDK14	protein_coding
ENSG00000185630	1300.92	-2.83915	0.000290865	0.00819373	PBX1	protein_coding
ENSG00000102032	2101.69	1.78929	0.000298451	0.00835708	RENBP	protein_coding
ENSG00000075213	3196.19	-2.91988	0.000302684	0.00844893	SEMA3A	protein_coding
ENSG00000106366	6625.37	-3.03807	0.000307134	0.00850469	SERPINE1	protein_coding
ENSG00000139173	1333.97	1.62606	0.000309362	0.00853484	TMEM117	protein_coding
ENSG00000227057	3834.9	1.26559	0.000312256	0.00857671	WDR46	protein_coding
ENSG00000115963	2473.88	-1.59381	0.000312244	0.00857671	RND3	protein_coding
ENSG00000161638	3968.93	-2.20655	0.000313181	0.00858952	ITGA5	protein_coding
ENSG00000103876	2119.46	1.52245	0.000322851	0.00876477	FAH	protein_coding
ENSG00000118946	1116.58	-2.55656	0.000337498	0.00910952	PCDH17	protein_coding
ENSG00000018408	13277.2	-1.85659	0.000343044	0.00924587	WWTR1	protein_coding
ENSG00000177606	6135.49	-1.65401	0.000351697	0.00943167	JUN	protein_coding
ENSG00000116132	2550.34	-1.4796	0.00035863	0.00951513	PRRX1	protein_coding
ENSG00000143013	2847.73	-1.16439	0.000366055	0.00965735	LMO4	protein_coding
ENSG00000162066	1448.56	1.09025	0.00036777	0.00966495	AMDHD2	protein_coding
ENSG00000163069	2036.95	-1.1976	0.000367768	0.00966495	SGCB	protein_coding
ENSG00000132386	20034.4	2.71139	0.000368811	0.00967546	SERPINF1	protein_coding
ENSG00000271383	5616.49	-4.61035	0.000376341	0.00976346	NBPF19	protein_coding
ENSG00000131368	3185.97	1.44832	0.000379318	0.00979251	MRPS25	protein_coding
ENSG00000173905	3318.34	-1.2058	0.000382019	0.00981574	GOLIM4	protein_coding
ENSG00000197238	3061.61	-3.80201	0.000382029	0.00981574	HIST1H4J	protein_coding
ENSG00000196376	1025.79	-2.00321	0.000394168	0.010054	SLC35F1	protein_coding
ENSG00000163638	1938.65	-2.86874	0.000404376	0.010291	ADAMTS9	protein_coding
ENSG00000145555	23466	1.85291	0.000408483	0.0103392	MYO10	protein_coding
ENSG00000143801	2050.43	1.4216	0.000415638	0.0104637	PSEN2	protein_coding
ENSG00000070718	2849.15	1.32506	0.000423781	0.0106115	AP3M2	protein_coding
ENSG00000221968	1208.73	1.12938	0.000427968	0.0107007	FADS3	protein_coding
ENSG00000115648	6797.23	2.28522	0.000431382	0.0107127	MLPH	protein_coding
ENSG00000198053	7581.45	1.46452	0.000436294	0.0108091	SIRPA	protein_coding
ENSG00000132692	12451.8	3.75887	0.000450134	0.0110496	BCAN	protein_coding
ENSG00000144369	1344.75	-2.25431	0.000452994	0.011099	FAM171B	protein_coding
ENSG00000060982	4451.96	-2.68192	0.000453336	0.011099	BCAT1	protein_coding
ENSG00000089356	4798.28	3.00933	0.000486998	0.011807	FXYD3	protein_coding
ENSG00000054690	3842.87	1.93258	0.000493845	0.0119038	PLEKHH1	protein_coding
ENSG00000108828	18198.4	1.5215	0.000508867	0.0121874	VAT1	protein_coding
ENSG00000145623	2998.95	-1.86418	0.000508336	0.0121874	OSMR	protein_coding
ENSG00000205609	4265.55	-5.50132	0.00050872	0.0121874	EIF3CL	protein_coding
ENSG00000153485	1012.55	1.39435	0.000531478	0.0125999	TMEM251	protein_coding
ENSG00000187479	1107.2	1.90611	0.000535494	0.012663	C11orf96	protein_coding
ENSG00000119950	3541.26	1.47245	0.000546901	0.0128515	MXI1	protein_coding
ENSG00000133019	1076.45	-3.86285	0.000556299	0.0129745	CHRM3	protein_coding
ENSG00000166963	2499.66	-2.1164	0.000575544	0.0133072	MAP1A	protein_coding
ENSG00000224916	10096.1	3.98147	0.000579511	0.0133495	APOC4-APOC2	protein_coding
ENSG00000159063	1421.19	1.09524	0.000580939	0.0133659	ALG8	protein_coding
ENSG00000125848	1426.49	-2.83449	0.00058229	0.0133805	FLRT3	protein_coding
ENSG00000124523	1031.32	1.11644	0.000599168	0.0136178	SIRT5	protein_coding
ENSG00000137285	3927.85	-2.72457	0.000598953	0.0136178	TUBB2B	protein_coding
ENSG00000234906	10071.1	3.97862	0.000601922	0.0136472	APOC2	protein_coding
ENSG00000131446	10817.2	1.07757	0.000601326	0.0136472	MGAT1	protein_coding
ENSG00000113578	1194.13	-2.06313	0.000604925	0.0136987	FGF1	protein_coding
ENSG00000165507	2287.01	-2.05925	0.000607657	0.0137271	DEPP1	protein_coding
ENSG00000137203	2994.73	2.32293	0.00061363	0.0138122	TFAP2A	protein_coding
ENSG00000109819	1263.07	3.06115	0.000621057	0.0139626	PPARGC1A	protein_coding
ENSG00000061337	7060.07	1.99913	0.000651561	0.0145569	LZTS1	protein_coding
ENSG00000270629	4628.33	-4.0609	0.000669417	0.0148183	NBPF14	protein_coding
ENSG00000196628	4030.94	-2.26002	0.000723917	0.0158003	TCF4	protein_coding
ENSG00000168003	9359.75	1.10395	0.00073221	0.0158914	SLC3A2	protein_coding
ENSG00000144218	1226.82	1.76872	0.000740697	0.0159721	AFF3	protein_coding
ENSG00000168769	1998.94	-1.05951	0.000745955	0.016038	TET2	protein_coding
ENSG00000264522	7163.54	1.05056	0.000748605	0.0160765	OTUD7B	protein_coding
ENSG00000005022	12579.6	1.24627	0.000758563	0.0162292	SLC25A5	protein_coding
ENSG00000092758	6676.35	-2.6307	0.000759183	0.0162292	COL9A3	protein_coding
ENSG00000196116	3505.77	1.49763	0.000761461	0.0162348	TDRD7	protein_coding
ENSG00000144619	2010.43	-3.23074	0.000780073	0.0165622	CNTN4	protein_coding
ENSG00000149503	2201.53	1.1297	0.00078373	0.0165955	INCENP	protein_coding
ENSG00000125945	2550.45	-1.48962	0.000796479	0.0167772	ZNF436	protein_coding
ENSG00000136040	13646.5	2.22986	0.00080633	0.0169465	PLXNC1	protein_coding
ENSG00000169692	2217.74	1.19165	0.000820264	0.0172007	AGPAT2	protein_coding
ENSG00000125304	14424.7	1.04635	0.000855439	0.0177591	TM9SF2	protein_coding
ENSG00000139793	7454.67	1.47915	0.000874445	0.0181336	MBNL2	protein_coding
ENSG00000069974	3443.57	2.08743	0.000881194	0.018213	RAB27A	protein_coding
ENSG00000164176	1940.19	-2.08696	0.000886122	0.0182946	EDIL3	protein_coding
ENSG00000104763	22207.7	1.58623	0.000897555	0.0184492	ASAH1	protein_coding
ENSG00000099250	5028.76	-1.86161	0.000904262	0.0185406	NRP1	protein_coding
ENSG00000115325	1434.3	-1.76856	0.000930182	0.0189532	DOK1	protein_coding
ENSG00000135074	1851.64	-2.30499	0.00095193	0.0192496	ADAM19	protein_coding
ENSG00000128872	2483.71	-1.21564	0.000970489	0.0195614	TMOD2	protein_coding
ENSG00000123892	3567.78	2.84463	0.000977713	0.0196435	RAB38	protein_coding
ENSG00000170624	4151.11	2.00597	0.000987934	0.0198063	SGCD	protein_coding
ENSG00000163637	2969.67	-2.03808	0.000989739	0.0198213	PRICKLE2	protein_coding
ENSG00000258461	11351.7	3.0948	0.00100339	0.020009	AC012651.1	protein_coding
ENSG00000171365	3356.49	1.58833	0.00108207	0.0210616	CLCN5	protein_coding
ENSG00000106665	2871.53	-1.59232	0.00108464	0.0210678	CLIP2	protein_coding
ENSG00000100138	4964	1.01789	0.00108693	0.0210685	SNU13	protein_coding
ENSG00000159842	6882.19	1.26333	0.00110843	0.0213523	ABR	protein_coding
ENSG00000163472	2577.57	1.23405	0.00112111	0.0215442	TMEM79	protein_coding
ENSG00000137575	35429.3	1.64373	0.00112401	0.0215637	SDCBP	protein_coding
ENSG00000184110	4466.89	-4.15508	0.00113215	0.0216976	EIF3C	protein_coding
ENSG00000116711	1574.68	1.48499	0.00115742	0.0220456	PLA2G4A	protein_coding
ENSG00000106236	4334.05	-4.10607	0.00115974	0.0220456	NPTX2	protein_coding
ENSG00000039319	8025.6	1.05077	0.00120724	0.0226859	ZFYVE16	protein_coding
ENSG00000150938	2417.71	-1.71623	0.00121421	0.0227574	CRIM1	protein_coding
ENSG00000169203	1089.53	-5.4452	0.00124054	0.0231588	NPIPB12	protein_coding
ENSG00000188613	1114.36	1.90342	0.00124184	0.0231592	NANOS1	protein_coding
ENSG00000141385	6569.52	1.06267	0.0012627	0.0234233	AFG3L2	protein_coding
ENSG00000111110	1707.35	1.31306	0.00127802	0.0235931	PPM1H	protein_coding
ENSG00000109654	11609.8	1.70269	0.00132511	0.0242763	TRIM2	protein_coding
ENSG00000273542	3285.24	-3.21078	0.00133681	0.0243951	HIST1H4K	protein_coding
ENSG00000136193	3647.59	-2.21147	0.00138566	0.0249939	SCRN1	protein_coding
ENSG00000213654	1302.04	1.2435	0.00139052	0.0250575	GPSM3	protein_coding
ENSG00000123560	24984.9	1.3895	0.00140085	0.0251708	PLP1	protein_coding
ENSG00000180185	1302.74	1.06354	0.00142427	0.0254693	FAHD1	protein_coding
ENSG00000135218	1782.55	-2.72247	0.0014388	0.02568	CD36	protein_coding
ENSG00000135929	8234.93	1.71232	0.00144699	0.0258016	CYP27A1	protein_coding
ENSG00000196821	7204.76	1.01589	0.00145559	0.0259304	C6orf106	protein_coding
ENSG00000092529	11468	3.10626	0.00148934	0.0264309	CAPN3	protein_coding
ENSG00000105679	1940.65	2.95659	0.00150436	0.0266216	GAPDHS	protein_coding
ENSG00000132205	2425.19	-1.09187	0.0015107	0.0266581	EMILIN2	protein_coding
ENSG00000164742	3259.24	2.39908	0.00151433	0.0266718	ADCY1	protein_coding
ENSG00000270249	1016.24	-3.79892	0.00152485	0.0268067	AC093668.1	protein_coding
ENSG00000160256	1090.44	1.51172	0.00152877	0.0268503	FAM207A	protein_coding
ENSG00000169429	1050.08	-1.77492	0.00157059	0.0273792	CXCL8	protein_coding
ENSG00000170558	4888.82	-3.00766	0.00159866	0.0278427	CDH2	protein_coding
ENSG00000124593	4991.64	1.02753	0.00162883	0.0282105	AL365205.1	protein_coding
ENSG00000124688	1976.74	1.07722	0.00164016	0.0283541	MAD2L1BP	protein_coding
ENSG00000112149	1104.73	1.18391	0.00167283	0.0288125	CD83	protein_coding
ENSG00000197006	9592.46	1.17942	0.00167593	0.0288246	METTL9	protein_coding
ENSG00000133048	11473.3	-3.93968	0.00167662	0.0288246	CHI3L1	protein_coding
ENSG00000214736	4810.96	1.05207	0.00168429	0.0289055	TOMM6	protein_coding
ENSG00000204568	4005.19	1.01009	0.00168442	0.0289055	MRPS18B	protein_coding
ENSG00000160072	3431.17	1.94785	0.00169729	0.0290731	ATAD3B	protein_coding
ENSG00000138443	6390.24	-1.00517	0.00170688	0.0292106	ABI2	protein_coding
ENSG00000151572	1031.65	-3.0571	0.00171273	0.0292572	ANO4	protein_coding
ENSG00000164171	2822.49	-1.53907	0.00178992	0.0303265	ITGA2	protein_coding
ENSG00000102030	2531.58	1.05479	0.00180232	0.0304539	NAA10	protein_coding
ENSG00000084207	17492.3	1.58604	0.0018661	0.0312212	GSTP1	protein_coding
ENSG00000112992	6661.33	1.19861	0.00187641	0.0313338	NNT	protein_coding
ENSG00000128512	3996.6	-1.3181	0.00187692	0.0313338	DOCK4	protein_coding
ENSG00000132669	2775.83	-1.14739	0.00188364	0.0314024	RIN2	protein_coding
ENSG00000157593	7209.29	1.18418	0.00199766	0.0329218	SLC35B2	protein_coding
ENSG00000185585	3202.19	-2.77943	0.00201046	0.0331035	OLFML2A	protein_coding
ENSG00000150656	1772.99	3.34149	0.00205039	0.0335542	CNDP1	protein_coding
ENSG00000185686	22350	2.00614	0.00204993	0.0335542	PRAME	protein_coding
ENSG00000183172	1093.02	1.0193	0.00206854	0.0337316	SMDT1	protein_coding
ENSG00000184702	1037.2	-1.26754	0.00207123	0.0337316	SEPT5	protein_coding
ENSG00000105135	3940.67	1.18683	0.00208733	0.0338625	ILVBL	protein_coding
ENSG00000105329	2816.15	-1.35982	0.00211301	0.0341902	TGFB1	protein_coding
ENSG00000136153	1228.12	-1.30594	0.00220453	0.0352744	LMO7	protein_coding
ENSG00000152952	4348.97	-1.27302	0.002233	0.0356384	PLOD2	protein_coding
ENSG00000157693	2139.36	1.27984	0.00224777	0.0358436	TMEM268	protein_coding
ENSG00000144136	7770.02	-1.77356	0.00226118	0.0360267	SLC20A1	protein_coding
ENSG00000033327	3260.37	1.16279	0.00227009	0.0360764	GAB2	protein_coding
ENSG00000178982	6954.45	1.00274	0.00227867	0.0361821	EIF3K	protein_coding
ENSG00000152661	1616.39	-2.26461	0.0023082	0.0364653	GJA1	protein_coding
ENSG00000144810	3428.35	-2.58931	0.00231066	0.0364734	COL8A1	protein_coding
ENSG00000117479	2927.9	1.92591	0.00233247	0.0366321	SLC19A2	protein_coding
ENSG00000168542	44271.8	-2.20571	0.00240212	0.0373808	COL3A1	protein_coding
ENSG00000128626	1645.33	1.00153	0.00240689	0.0374238	MRPS12	protein_coding
ENSG00000095637	3556.31	-1.07409	0.00241422	0.0374457	SORBS1	protein_coding
ENSG00000100644	9162.33	-1.08437	0.00248992	0.0383324	HIF1A	protein_coding
ENSG00000185022	1531.94	1.44853	0.00249534	0.0383528	MAFF	protein_coding
ENSG00000114021	1847.26	1.01577	0.00251758	0.0385048	NIT2	protein_coding
ENSG00000142949	3530.48	-1.43128	0.00252357	0.0385648	PTPRF	protein_coding
ENSG00000111846	2114.63	1.93243	0.00263956	0.040043	GCNT2	protein_coding
ENSG00000081985	1671.05	2.71124	0.00264741	0.0401295	IL12RB2	protein_coding
ENSG00000148516	2347.43	-1.33275	0.00266186	0.0403159	ZEB1	protein_coding
ENSG00000155657	3690.67	2.03232	0.00278924	0.0416979	TTN	protein_coding
ENSG00000008256	7132.1	1.43403	0.00279012	0.0416979	CYTH3	protein_coding
ENSG00000171729	1614.76	1.25257	0.00278913	0.0416979	TMEM51	protein_coding
ENSG00000093010	6854.91	1.0771	0.00278127	0.0416979	COMT	protein_coding
ENSG00000198911	6486.88	1.21806	0.00280615	0.0418557	SREBF2	protein_coding
ENSG00000153234	1018.09	-1.99426	0.00281052	0.0418557	NR4A2	protein_coding
ENSG00000166900	3058.13	1.54387	0.0028531	0.0423549	STX3	protein_coding
ENSG00000102572	9365.46	1.18953	0.0028592	0.0423991	STK24	protein_coding
ENSG00000157873	4544.09	1.55765	0.00289047	0.042774	TNFRSF14	protein_coding
ENSG00000197555	2777.26	-1.61846	0.00290232	0.0428836	SIPA1L1	protein_coding
ENSG00000120708	16268.7	-1.96442	0.00294328	0.0433156	TGFBI	protein_coding
ENSG00000124608	2951.03	1.08745	0.00303491	0.0444088	AARS2	protein_coding
ENSG00000149294	2512.88	-2.07086	0.00303656	0.0444088	NCAM1	protein_coding
ENSG00000101825	1953.96	-2.27477	0.00307741	0.0447265	MXRA5	protein_coding
ENSG00000105976	9796.99	2.07076	0.00309601	0.0448639	MET	protein_coding
ENSG00000143507	1555.3	1.94592	0.00311746	0.0449592	DUSP10	protein_coding
ENSG00000248905	21754.1	2.10806	0.00315186	0.0453323	FMN1	protein_coding
ENSG00000162104	2030.86	1.36849	0.00316581	0.0454812	ADCY9	protein_coding
ENSG00000113328	7746.57	1.24504	0.00327855	0.0466042	CCNG1	protein_coding
ENSG00000129422	3274.12	1.04068	0.00329001	0.046719	MTUS1	protein_coding
ENSG00000160932	11023.6	1.34917	0.00329995	0.0467618	LY6E	protein_coding
ENSG00000167191	9725.19	1.64412	0.00330819	0.0468208	GPRC5B	protein_coding
ENSG00000137198	1581.66	2.02035	0.00334815	0.0472605	GMPR	protein_coding
ENSG00000158669	6483.31	1.2048	0.00344839	0.0483524	GPAT4	protein_coding
ENSG00000091483	3391.01	1.13882	0.00345361	0.0483531	FH	protein_coding
ENSG00000110492	6216.34	-1.67927	0.00349034	0.0486489	MDK	protein_coding
ENSG00000243716	1907.44	-4.87579	0.00349869	0.0486927	NPIPB5	protein_coding
ENSG00000120694	10800.1	1.117	0.00353773	0.04909	HSPH1	protein_coding
ENSG00000059122	2174.83	1.09387	0.00356782	0.0493975	FLYWCH1	protein_coding
ENSG00000182492	2706.67	-1.89132	0.00358112	0.0493988	BGN	protein_coding
ENSG00000150764	1405.6	-1.37663	0.00360328	0.0494996	DIXDC1	protein_coding
ENSG00000126878	8160.89	1.54052	0.00363688	0.0498738	AIF1L	protein_coding
ENSG00000227051	1779.04	-1.98203	0.00364457	0.0499421	C14orf132	protein_coding

## Sheet: Ecad-correlated
ensembl_gene_id	pval	cor	Gene symbol	gene_biotype	description
ENSG00000039068	0	1	CDH1	protein_coding	cadherin 1 [Source:HGNC Symbol;Acc:HGNC:1748]
ENSG00000137265	1.04563e-07	0.945569	IRF4	protein_coding	interferon regulatory factor 4 [Source:HGNC Symbol;Acc:HGNC:6119]
ENSG00000185664	1.11157e-07	0.945043	PMEL	protein_coding	premelanosome protein [Source:HGNC Symbol;Acc:HGNC:10880]
ENSG00000056972	1.63807e-07	0.94159	TRAF3IP2	protein_coding	TRAF3 interacting protein 2 [Source:HGNC Symbol;Acc:HGNC:1343]
ENSG00000159387	1.77033e-07	0.940872	IRX6	protein_coding	iroquois homeobox 6 [Source:HGNC Symbol;Acc:HGNC:14675]
ENSG00000120215	1.93246e-07	0.940051	MLANA	protein_coding	melan-A [Source:HGNC Symbol;Acc:HGNC:7124]
ENSG00000169562	8.04971e-07	0.924908	GJB1	protein_coding	gap junction protein beta 1 [Source:HGNC Symbol;Acc:HGNC:4283]
ENSG00000183255	1.24051e-06	0.91958	PTTG1IP	protein_coding	PTTG1 interacting protein [Source:HGNC Symbol;Acc:HGNC:13524]
ENSG00000077498	2.01609e-06	0.913129	TYR	protein_coding	tyrosinase [Source:HGNC Symbol;Acc:HGNC:12442]
ENSG00000185442	2.23292e-06	0.911705	FAM174B	protein_coding	family with sequence similarity 174 member B [Source:HGNC Symbol;Acc:HGNC:34339]
ENSG00000176658	3.12995e-06	0.906824	MYO1D	protein_coding	myosin ID [Source:HGNC Symbol;Acc:HGNC:7598]
ENSG00000153179	3.21086e-06	0.906443	RASSF3	protein_coding	Ras association domain family member 3 [Source:HGNC Symbol;Acc:HGNC:14271]
ENSG00000143669	3.2872e-06	0.906092	LYST	protein_coding	lysosomal trafficking regulator [Source:HGNC Symbol;Acc:HGNC:1968]
ENSG00000183615	5.11508e-06	0.899218	FAM167B	protein_coding	family with sequence similarity 167 member B [Source:HGNC Symbol;Acc:HGNC:28133]
ENSG00000123836	5.75626e-06	0.897295	PFKFB2	protein_coding	6-phosphofructo-2-kinase/fructose-2,6-biphosphatase 2 [Source:HGNC Symbol;Acc:HGNC:8873]
ENSG00000277669	7.7593e-06	0.892259	AC009086.2	protein_coding	novel transcript
ENSG00000115648	9.46599e-06	0.888764	MLPH	protein_coding	melanophilin [Source:HGNC Symbol;Acc:HGNC:29643]
ENSG00000092529	1.22826e-05	0.884004	CAPN3	protein_coding	calpain 3 [Source:HGNC Symbol;Acc:HGNC:1480]
ENSG00000123892	1.34818e-05	0.88225	RAB38	protein_coding	RAB38, member RAS oncogene family [Source:HGNC Symbol;Acc:HGNC:9776]
ENSG00000258461	1.52943e-05	0.879831	AC012651.1	protein_coding	novel transcript
ENSG00000087842	1.56275e-05	0.879412	PIR	protein_coding	pirin [Source:HGNC Symbol;Acc:HGNC:30048]
ENSG00000182612	1.65373e-05	0.878306	TSPAN10	protein_coding	tetraspanin 10 [Source:HGNC Symbol;Acc:HGNC:29942]
ENSG00000182185	1.79743e-05	0.876658	RAD51B	protein_coding	RAD51 paralog B [Source:HGNC Symbol;Acc:HGNC:9822]
ENSG00000135929	1.92454e-05	0.875289	CYP27A1	protein_coding	cytochrome P450 family 27 subfamily A member 1 [Source:HGNC Symbol;Acc:HGNC:2605]
ENSG00000146122	1.99609e-05	0.874551	DAAM2	protein_coding	dishevelled associated activator of morphogenesis 2 [Source:HGNC Symbol;Acc:HGNC:18143]
ENSG00000159685	1.99758e-05	0.874535	CHCHD6	protein_coding	coiled-coil-helix-coiled-coil-helix domain containing 6 [Source:HGNC Symbol;Acc:HGNC:28184]
ENSG00000102032	2.00105e-05	0.8745	RENBP	protein_coding	renin binding protein [Source:HGNC Symbol;Acc:HGNC:9959]
ENSG00000023839	2.26221e-05	0.871985	ABCC2	protein_coding	ATP binding cassette subfamily C member 2 [Source:HGNC Symbol;Acc:HGNC:53]
ENSG00000103485	2.37276e-05	0.870992	QPRT	protein_coding	quinolinate phosphoribosyltransferase [Source:HGNC Symbol;Acc:HGNC:9755]
ENSG00000100225	2.60957e-05	0.868989	FBXO7	protein_coding	F-box protein 7 [Source:HGNC Symbol;Acc:HGNC:13586]
ENSG00000110911	2.62362e-05	0.868875	SLC11A2	protein_coding	solute carrier family 11 member 2 [Source:HGNC Symbol;Acc:HGNC:10908]
ENSG00000187098	2.87185e-05	0.866939	MITF	protein_coding	melanogenesis associated transcription factor [Source:HGNC Symbol;Acc:HGNC:7105]
ENSG00000124198	3.12036e-05	0.865135	ARFGEF2	protein_coding	ADP ribosylation factor guanine nucleotide exchange factor 2 [Source:HGNC Symbol;Acc:HGNC:15853]
ENSG00000157873	3.24108e-05	0.864301	TNFRSF14	protein_coding	TNF receptor superfamily member 14 [Source:HGNC Symbol;Acc:HGNC:11912]
ENSG00000062038	3.33716e-05	0.863656	CDH3	protein_coding	cadherin 3 [Source:HGNC Symbol;Acc:HGNC:1762]
ENSG00000159788	3.35301e-05	0.863551	RGS12	protein_coding	regulator of G protein signaling 12 [Source:HGNC Symbol;Acc:HGNC:9994]
ENSG00000182240	4.53652e-05	0.856673	BACE2	protein_coding	beta-secretase 2 [Source:HGNC Symbol;Acc:HGNC:934]
ENSG00000111670	4.589e-05	0.856404	GNPTAB	protein_coding	N-acetylglucosamine-1-phosphate transferase subunits alpha and beta [Source:HGNC Symbol;Acc:HGNC:29670]
ENSG00000184056	5.5866e-05	0.851722	VPS33B	protein_coding	VPS33B, late endosome and lysosome associated [Source:HGNC Symbol;Acc:HGNC:12712]
ENSG00000054690	5.65276e-05	0.851437	PLEKHH1	protein_coding	pleckstrin homology, MyTH4 and FERM domain containing H1 [Source:HGNC Symbol;Acc:HGNC:17733]
ENSG00000100099	5.7167e-05	0.851164	HPS4	protein_coding	HPS4, biogenesis of lysosomal organelles complex 3 subunit 2 [Source:HGNC Symbol;Acc:HGNC:15844]
ENSG00000100347	5.78539e-05	0.850873	SAMM50	protein_coding	SAMM50 sorting and assembly machinery component [Source:HGNC Symbol;Acc:HGNC:24276]
ENSG00000134160	5.81299e-05	0.850757	TRPM1	protein_coding	transient receptor potential cation channel subfamily M member 1 [Source:HGNC Symbol;Acc:HGNC:7146]
ENSG00000204165	6.04776e-05	0.849789	CXorf65	protein_coding	chromosome X open reading frame 65 [Source:HGNC Symbol;Acc:HGNC:33713]
ENSG00000124615	6.11289e-05	0.849526	MOCS1	protein_coding	molybdenum cofactor synthesis 1 [Source:HGNC Symbol;Acc:HGNC:7190]
ENSG00000137198	7.03992e-05	0.84601	GMPR	protein_coding	guanosine monophosphate reductase [Source:HGNC Symbol;Acc:HGNC:4376]
ENSG00000111913	7.04159e-05	0.846004	RIPOR2	protein_coding	RHO family interacting cell polarization regulator 2 [Source:HGNC Symbol;Acc:HGNC:13872]
ENSG00000108828	7.55715e-05	0.844212	VAT1	protein_coding	vesicle amine transport 1 [Source:HGNC Symbol;Acc:HGNC:16919]
ENSG00000055732	8.08168e-05	0.842489	MCOLN3	protein_coding	mucolipin 3 [Source:HGNC Symbol;Acc:HGNC:13358]
ENSG00000188677	8.27475e-05	0.841878	PARVB	protein_coding	parvin beta [Source:HGNC Symbol;Acc:HGNC:14653]
ENSG00000154493	8.90346e-05	0.839967	C10orf90	protein_coding	chromosome 10 open reading frame 90 [Source:HGNC Symbol;Acc:HGNC:26563]
ENSG00000109452	9.48409e-05	0.838299	INPP4B	protein_coding	inositol polyphosphate-4-phosphatase type II B [Source:HGNC Symbol;Acc:HGNC:6075]
ENSG00000134243	9.59121e-05	0.838	SORT1	protein_coding	sortilin 1 [Source:HGNC Symbol;Acc:HGNC:11186]
ENSG00000125246	9.7094e-05	0.837674	CLYBL	protein_coding	citrate lyase beta like [Source:HGNC Symbol;Acc:HGNC:18355]
ENSG00000206190	9.90462e-05	0.837142	ATP10A	protein_coding	ATPase phospholipid transporting 10A (putative) [Source:HGNC Symbol;Acc:HGNC:13542]
ENSG00000126561	0.000100204	0.83683	STAT5A	protein_coding	signal transducer and activator of transcription 5A [Source:HGNC Symbol;Acc:HGNC:11366]
ENSG00000103249	0.000101513	0.836482	CLCN7	protein_coding	chloride voltage-gated channel 7 [Source:HGNC Symbol;Acc:HGNC:2025]
ENSG00000066084	0.000108721	0.834627	DIP2B	protein_coding	disco interacting protein 2 homolog B [Source:HGNC Symbol;Acc:HGNC:29284]
ENSG00000198715	0.000110637	0.834151	GLMP	protein_coding	glycosylated lysosomal membrane protein [Source:HGNC Symbol;Acc:HGNC:29436]
ENSG00000183421	0.000111598	0.833915	RIPK4	protein_coding	receptor interacting serine/threonine kinase 4 [Source:HGNC Symbol;Acc:HGNC:496]
ENSG00000104413	0.000115689	0.832928	ESRP1	protein_coding	epithelial splicing regulatory protein 1 [Source:HGNC Symbol;Acc:HGNC:25966]
ENSG00000159348	0.000116109	0.832828	CYB5R1	protein_coding	cytochrome b5 reductase 1 [Source:HGNC Symbol;Acc:HGNC:13397]
ENSG00000115339	0.000123042	0.831223	GALNT3	protein_coding	polypeptide N-acetylgalactosaminyltransferase 3 [Source:HGNC Symbol;Acc:HGNC:4125]
ENSG00000171621	0.000135133	0.828595	SPSB1	protein_coding	splA/ryanodine receptor domain and SOCS box containing 1 [Source:HGNC Symbol;Acc:HGNC:30628]
ENSG00000169302	0.00013886	0.827824	STK32A	protein_coding	serine/threonine kinase 32A [Source:HGNC Symbol;Acc:HGNC:28317]
ENSG00000168824	0.000140801	0.827429	NSG1	protein_coding	neuronal vesicle trafficking associated 1 [Source:HGNC Symbol;Acc:HGNC:18790]
ENSG00000248905	0.00015778	0.824153	FMN1	protein_coding	formin 1 [Source:HGNC Symbol;Acc:HGNC:3768]
ENSG00000162066	0.000179146	0.820419	AMDHD2	protein_coding	amidohydrolase domain containing 2 [Source:HGNC Symbol;Acc:HGNC:24262]
ENSG00000160233	0.000187516	0.819056	LRRC3	protein_coding	leucine rich repeat containing 3 [Source:HGNC Symbol;Acc:HGNC:14965]
ENSG00000164175	0.000187886	0.818997	SLC45A2	protein_coding	solute carrier family 45 member 2 [Source:HGNC Symbol;Acc:HGNC:16472]
ENSG00000158022	0.000193702	0.81808	TRIM63	protein_coding	tripartite motif containing 63 [Source:HGNC Symbol;Acc:HGNC:16007]
ENSG00000135596	0.000194198	0.818003	MICAL1	protein_coding	microtubule associated monooxygenase, calponin and LIM domain containing 1 [Source:HGNC Symbol;Acc:HGNC:20619]
ENSG00000108375	0.000196586	0.817634	RNF43	protein_coding	ring finger protein 43 [Source:HGNC Symbol;Acc:HGNC:18505]
ENSG00000118600	0.000197303	0.817523	RXYLT1	protein_coding	ribitol xylosyltransferase 1 [Source:HGNC Symbol;Acc:HGNC:13530]
ENSG00000144485	0.000207076	0.816054	HES6	protein_coding	hes family bHLH transcription factor 6 [Source:HGNC Symbol;Acc:HGNC:18254]
ENSG00000123374	0.000209384	0.815716	CDK2	protein_coding	cyclin dependent kinase 2 [Source:HGNC Symbol;Acc:HGNC:1771]
ENSG00000166562	0.000209598	0.815685	SEC11C	protein_coding	SEC11 homolog C, signal peptidase complex subunit [Source:HGNC Symbol;Acc:HGNC:23400]
ENSG00000145979	0.000214621	0.814959	TBC1D7	protein_coding	TBC1 domain family member 7 [Source:HGNC Symbol;Acc:HGNC:21066]
ENSG00000108861	0.000215755	0.814797	DUSP3	protein_coding	dual specificity phosphatase 3 [Source:HGNC Symbol;Acc:HGNC:3069]
ENSG00000101290	0.000216652	0.814669	CDS2	protein_coding	CDP-diacylglycerol synthase 2 [Source:HGNC Symbol;Acc:HGNC:1801]
ENSG00000042445	0.000221111	0.814041	RETSAT	protein_coding	retinol saturase [Source:HGNC Symbol;Acc:HGNC:25991]
ENSG00000143801	0.000237251	0.811852	PSEN2	protein_coding	presenilin 2 [Source:HGNC Symbol;Acc:HGNC:9509]
ENSG00000140382	0.000238047	0.811747	HMG20A	protein_coding	high mobility group 20A [Source:HGNC Symbol;Acc:HGNC:5001]
ENSG00000205923	0.000239392	0.81157	CEMP1	protein_coding	cementum protein 1 [Source:HGNC Symbol;Acc:HGNC:32553]
ENSG00000064115	0.000247317	0.810547	TM7SF3	protein_coding	transmembrane 7 superfamily member 3 [Source:HGNC Symbol;Acc:HGNC:23049]
ENSG00000065060	0.000283112	0.806235	UHRF1BP1	protein_coding	UHRF1 binding protein 1 [Source:HGNC Symbol;Acc:HGNC:21216]
ENSG00000089053	0.000286209	0.805883	ANAPC5	protein_coding	anaphase promoting complex subunit 5 [Source:HGNC Symbol;Acc:HGNC:15713]
ENSG00000099968	0.000289791	0.80548	BCL2L13	protein_coding	BCL2 like 13 [Source:HGNC Symbol;Acc:HGNC:17164]
ENSG00000159445	0.000295581	0.804838	THEM4	protein_coding	thioesterase superfamily member 4 [Source:HGNC Symbol;Acc:HGNC:17947]
ENSG00000070718	0.000306667	0.803635	AP3M2	protein_coding	adaptor related protein complex 3 subunit mu 2 [Source:HGNC Symbol;Acc:HGNC:570]
ENSG00000134508	0.000311613	0.80311	CABLES1	protein_coding	Cdk5 and Abl enzyme substrate 1 [Source:HGNC Symbol;Acc:HGNC:25097]
ENSG00000124299	0.000317258	0.802519	PEPD	protein_coding	peptidase D [Source:HGNC Symbol;Acc:HGNC:8840]
ENSG00000107521	0.000320246	0.80221	HPS1	protein_coding	HPS1, biogenesis of lysosomal organelles complex 3 subunit 1 [Source:HGNC Symbol;Acc:HGNC:5163]
ENSG00000081985	0.000321426	0.802088	IL12RB2	protein_coding	interleukin 12 receptor subunit beta 2 [Source:HGNC Symbol;Acc:HGNC:5972]
ENSG00000148655	0.000322255	0.802003	LRMDA	protein_coding	leucine rich melanocyte differentiation associated [Source:HGNC Symbol;Acc:HGNC:23405]
ENSG00000136235	0.000350512	0.799203	GPNMB	protein_coding	glycoprotein nmb [Source:HGNC Symbol;Acc:HGNC:4462]
ENSG00000168003	0.000352835	0.798981	SLC3A2	protein_coding	solute carrier family 3 member 2 [Source:HGNC Symbol;Acc:HGNC:11026]
ENSG00000025039	0.000358018	0.79849	RRAGD	protein_coding	Ras related GTP binding D [Source:HGNC Symbol;Acc:HGNC:19903]
ENSG00000115828	0.000367798	0.797579	QPCT	protein_coding	glutaminyl-peptide cyclotransferase [Source:HGNC Symbol;Acc:HGNC:9753]
ENSG00000173757	0.000375686	0.796859	STAT5B	protein_coding	signal transducer and activator of transcription 5B [Source:HGNC Symbol;Acc:HGNC:11367]
ENSG00000145337	0.000389654	0.795614	PYURF	protein_coding	PIGY upstream reading frame [Source:HGNC Symbol;Acc:HGNC:44317]
ENSG00000124098	0.000399714	0.794739	FAM210B	protein_coding	family with sequence similarity 210 member B [Source:HGNC Symbol;Acc:HGNC:16102]
ENSG00000085831	0.000406626	0.794148	TTC39A	protein_coding	tetratricopeptide repeat domain 39A [Source:HGNC Symbol;Acc:HGNC:18657]
ENSG00000159231	0.000418671	0.793138	CBR3	protein_coding	carbonyl reductase 3 [Source:HGNC Symbol;Acc:HGNC:1549]
ENSG00000167716	0.000419495	0.79307	WDR81	protein_coding	WD repeat domain 81 [Source:HGNC Symbol;Acc:HGNC:26600]
ENSG00000077585	0.000441085	0.791321	GPR137B	protein_coding	G protein-coupled receptor 137B [Source:HGNC Symbol;Acc:HGNC:11862]
ENSG00000137513	0.000457392	0.790045	NARS2	protein_coding	asparaginyl-tRNA synthetase 2, mitochondrial [Source:HGNC Symbol;Acc:HGNC:26274]
ENSG00000122971	0.000468871	0.789169	ACADS	protein_coding	acyl-CoA dehydrogenase short chain [Source:HGNC Symbol;Acc:HGNC:90]
ENSG00000157538	0.000475388	0.788679	VPS26C	protein_coding	VPS26 endosomal protein sorting factor C [Source:HGNC Symbol;Acc:HGNC:3044]
ENSG00000254470	0.000478096	0.788478	AP5B1	protein_coding	adaptor related protein complex 5 subunit beta 1 [Source:HGNC Symbol;Acc:HGNC:25104]
ENSG00000188467	0.000493087	0.787377	SLC24A5	protein_coding	solute carrier family 24 member 5 [Source:HGNC Symbol;Acc:HGNC:20611]
ENSG00000079950	0.0004981	0.787015	STX7	protein_coding	syntaxin 7 [Source:HGNC Symbol;Acc:HGNC:11442]
ENSG00000170222	0.000499465	0.786917	ADPRM	protein_coding	ADP-ribose/CDP-alcohol diphosphatase, manganese dependent [Source:HGNC Symbol;Acc:HGNC:30925]
ENSG00000117479	0.000500698	0.786828	SLC19A2	protein_coding	solute carrier family 19 member 2 [Source:HGNC Symbol;Acc:HGNC:10938]
ENSG00000164111	0.000519409	0.785508	ANXA5	protein_coding	annexin A5 [Source:HGNC Symbol;Acc:HGNC:543]
ENSG00000282804	0.000528345	0.784892	AL512428.1	protein_coding	novel protein
ENSG00000111110	0.000532801	0.784587	PPM1H	protein_coding	protein phosphatase, Mg2+/Mn2+ dependent 1H [Source:HGNC Symbol;Acc:HGNC:18583]
ENSG00000085449	0.000534238	0.78449	WDFY1	protein_coding	WD repeat and FYVE domain containing 1 [Source:HGNC Symbol;Acc:HGNC:20451]
ENSG00000180815	0.000535758	0.784387	MAP3K15	protein_coding	mitogen-activated protein kinase kinase kinase 15 [Source:HGNC Symbol;Acc:HGNC:31689]
ENSG00000188613	0.000545209	0.783751	NANOS1	protein_coding	nanos C2HC-type zinc finger 1 [Source:HGNC Symbol;Acc:HGNC:23044]
ENSG00000124523	0.000561965	0.782645	SIRT5	protein_coding	sirtuin 5 [Source:HGNC Symbol;Acc:HGNC:14933]
ENSG00000115902	0.000576548	0.781704	SLC1A4	protein_coding	solute carrier family 1 member 4 [Source:HGNC Symbol;Acc:HGNC:10942]
ENSG00000166348	0.000579124	0.78154	USP54	protein_coding	ubiquitin specific peptidase 54 [Source:HGNC Symbol;Acc:HGNC:23513]
ENSG00000151729	0.00058086	0.78143	SLC25A4	protein_coding	solute carrier family 25 member 4 [Source:HGNC Symbol;Acc:HGNC:10990]
ENSG00000004455	0.00060006	0.780228	AK2	protein_coding	adenylate kinase 2 [Source:HGNC Symbol;Acc:HGNC:362]
ENSG00000196177	0.000603407	0.780021	ACADSB	protein_coding	acyl-CoA dehydrogenase short/branched chain [Source:HGNC Symbol;Acc:HGNC:91]
ENSG00000162729	0.000605942	0.779865	IGSF8	protein_coding	immunoglobulin superfamily member 8 [Source:HGNC Symbol;Acc:HGNC:17813]
ENSG00000244045	0.000606913	0.779806	TMEM199	protein_coding	transmembrane protein 199 [Source:HGNC Symbol;Acc:HGNC:18085]
ENSG00000187479	0.000651994	0.777126	C11orf96	protein_coding	chromosome 11 open reading frame 96 [Source:HGNC Symbol;Acc:HGNC:38675]
ENSG00000132600	0.000657235	0.776824	PRMT7	protein_coding	protein arginine methyltransferase 7 [Source:HGNC Symbol;Acc:HGNC:25557]
ENSG00000163472	0.00065797	0.776782	TMEM79	protein_coding	transmembrane protein 79 [Source:HGNC Symbol;Acc:HGNC:28196]
ENSG00000118298	0.000662944	0.776497	CA14	protein_coding	carbonic anhydrase 14 [Source:HGNC Symbol;Acc:HGNC:1372]
ENSG00000153485	0.000685594	0.775224	TMEM251	protein_coding	transmembrane protein 251 [Source:HGNC Symbol;Acc:HGNC:20218]
ENSG00000024048	0.000698736	0.774501	UBR2	protein_coding	ubiquitin protein ligase E3 component n-recognin 2 [Source:HGNC Symbol;Acc:HGNC:21289]
ENSG00000105929	0.000698783	0.774498	ATP6V0A4	protein_coding	ATPase H+ transporting V0 subunit a4 [Source:HGNC Symbol;Acc:HGNC:866]
ENSG00000164896	0.000709681	0.773907	FASTK	protein_coding	Fas activated serine/threonine kinase [Source:HGNC Symbol;Acc:HGNC:24676]
ENSG00000118242	0.000732005	0.772719	MREG	protein_coding	melanoregulin [Source:HGNC Symbol;Acc:HGNC:25478]
ENSG00000137200	0.000732573	0.772689	CMTR1	protein_coding	cap methyltransferase 1 [Source:HGNC Symbol;Acc:HGNC:21077]
ENSG00000117859	0.000733223	0.772655	OSBPL9	protein_coding	oxysterol binding protein like 9 [Source:HGNC Symbol;Acc:HGNC:16386]
ENSG00000172366	0.000755514	0.771498	MCRIP2	protein_coding	MAPK regulated corepressor interacting protein 2 [Source:HGNC Symbol;Acc:HGNC:14142]
ENSG00000138641	0.000783835	0.770069	HERC3	protein_coding	HECT and RLD domain containing E3 ubiquitin protein ligase 3 [Source:HGNC Symbol;Acc:HGNC:4876]
ENSG00000133460	0.000797713	0.769383	SLC2A11	protein_coding	solute carrier family 2 member 11 [Source:HGNC Symbol;Acc:HGNC:14239]
ENSG00000205126	0.000808631	0.768851	ACCSL	protein_coding	1-aminocyclopropane-1-carboxylate synthase homolog (inactive) like [Source:HGNC Symbol;Acc:HGNC:34391]
ENSG00000124508	0.000818909	0.768355	BTN2A2	protein_coding	butyrophilin subfamily 2 member A2 [Source:HGNC Symbol;Acc:HGNC:1137]
ENSG00000141385	0.000832432	0.76771	AFG3L2	protein_coding	AFG3 like matrix AAA peptidase subunit 2 [Source:HGNC Symbol;Acc:HGNC:315]
ENSG00000116514	0.000836926	0.767498	RNF19B	protein_coding	ring finger protein 19B [Source:HGNC Symbol;Acc:HGNC:26886]
ENSG00000147003	0.000845125	0.767112	CLTRN	protein_coding	collectrin, amino acid transport regulator [Source:HGNC Symbol;Acc:HGNC:29437]
ENSG00000157625	0.000848669	0.766947	TAB3	protein_coding	TGF-beta activated kinase 1 (MAP3K7) binding protein 3 [Source:HGNC Symbol;Acc:HGNC:30681]
ENSG00000184351	0.00085061	0.766856	KRTAP19-1	protein_coding	keratin associated protein 19-1 [Source:HGNC Symbol;Acc:HGNC:18936]
ENSG00000110721	0.000855414	0.766633	CHKA	protein_coding	choline kinase alpha [Source:HGNC Symbol;Acc:HGNC:1937]
ENSG00000143149	0.000858323	0.766499	ALDH9A1	protein_coding	aldehyde dehydrogenase 9 family member A1 [Source:HGNC Symbol;Acc:HGNC:412]
ENSG00000023697	0.000877352	0.765627	DERA	protein_coding	deoxyribose-phosphate aldolase [Source:HGNC Symbol;Acc:HGNC:24269]
ENSG00000063854	0.000877888	0.765603	HAGH	protein_coding	hydroxyacylglutathione hydrolase [Source:HGNC Symbol;Acc:HGNC:4805]
ENSG00000105679	0.000883262	0.76536	GAPDHS	protein_coding	glyceraldehyde-3-phosphate dehydrogenase, spermatogenic [Source:HGNC Symbol;Acc:HGNC:24864]
ENSG00000181929	0.000885005	0.765281	PRKAG1	protein_coding	protein kinase AMP-activated non-catalytic subunit gamma 1 [Source:HGNC Symbol;Acc:HGNC:9385]
ENSG00000140553	0.000893512	0.764899	UNC45A	protein_coding	unc-45 myosin chaperone A [Source:HGNC Symbol;Acc:HGNC:30594]
ENSG00000042286	0.000905414	0.76437	AIFM2	protein_coding	apoptosis inducing factor, mitochondria associated 2 [Source:HGNC Symbol;Acc:HGNC:21411]
ENSG00000122042	0.000943385	0.762717	UBL3	protein_coding	ubiquitin like 3 [Source:HGNC Symbol;Acc:HGNC:12504]
ENSG00000073060	0.000944152	0.762684	SCARB1	protein_coding	scavenger receptor class B member 1 [Source:HGNC Symbol;Acc:HGNC:1664]
ENSG00000101197	0.000966909	0.76172	BIRC7	protein_coding	baculoviral IAP repeat containing 7 [Source:HGNC Symbol;Acc:HGNC:13702]
ENSG00000080166	0.000980877	0.761138	DCT	protein_coding	dopachrome tautomerase [Source:HGNC Symbol;Acc:HGNC:2709]
ENSG00000131368	0.000987123	0.760879	MRPS25	protein_coding	mitochondrial ribosomal protein S25 [Source:HGNC Symbol;Acc:HGNC:14511]
ENSG00000143627	0.00100022	0.760342	PKLR	protein_coding	pyruvate kinase L/R [Source:HGNC Symbol;Acc:HGNC:9020]
ENSG00000130779	0.00101486	0.759747	CLIP1	protein_coding	CAP-Gly domain containing linker protein 1 [Source:HGNC Symbol;Acc:HGNC:10461]
ENSG00000221968	0.00103755	0.75884	FADS3	protein_coding	fatty acid desaturase 3 [Source:HGNC Symbol;Acc:HGNC:3576]
ENSG00000112149	0.00104341	0.758609	CD83	protein_coding	CD83 molecule [Source:HGNC Symbol;Acc:HGNC:1703]
ENSG00000168818	0.00104473	0.758557	STX18	protein_coding	syntaxin 18 [Source:HGNC Symbol;Acc:HGNC:15942]
ENSG00000159346	0.00105899	0.757998	ADIPOR1	protein_coding	adiponectin receptor 1 [Source:HGNC Symbol;Acc:HGNC:24040]
ENSG00000105135	0.0010595	0.757978	ILVBL	protein_coding	ilvB acetolactate synthase like [Source:HGNC Symbol;Acc:HGNC:6041]
ENSG00000104537	0.00109554	0.756593	ANXA13	protein_coding	annexin A13 [Source:HGNC Symbol;Acc:HGNC:536]
ENSG00000124688	0.001101	0.756386	MAD2L1BP	protein_coding	MAD2L1 binding protein [Source:HGNC Symbol;Acc:HGNC:21059]
ENSG00000006831	0.00111708	0.755782	ADIPOR2	protein_coding	adiponectin receptor 2 [Source:HGNC Symbol;Acc:HGNC:24041]
ENSG00000067141	0.00119181	0.753065	NEO1	protein_coding	neogenin 1 [Source:HGNC Symbol;Acc:HGNC:7754]
ENSG00000197535	0.00120442	0.75262	MYO5A	protein_coding	myosin VA [Source:HGNC Symbol;Acc:HGNC:7602]
ENSG00000124532	0.00120787	0.752499	MRS2	protein_coding	MRS2, magnesium transporter [Source:HGNC Symbol;Acc:HGNC:13785]
ENSG00000135404	0.00122787	0.751803	CD63	protein_coding	CD63 molecule [Source:HGNC Symbol;Acc:HGNC:1692]
ENSG00000136371	0.00123	0.751729	MTHFS	protein_coding	methenyltetrahydrofolate synthetase [Source:HGNC Symbol;Acc:HGNC:7437]
ENSG00000091483	0.00123015	0.751724	FH	protein_coding	fumarate hydratase [Source:HGNC Symbol;Acc:HGNC:3700]
ENSG00000184831	0.0012303	0.751719	APOO	protein_coding	apolipoprotein O [Source:HGNC Symbol;Acc:HGNC:28727]
ENSG00000102575	0.00123153	0.751676	ACP5	protein_coding	acid phosphatase 5, tartrate resistant [Source:HGNC Symbol;Acc:HGNC:124]
ENSG00000166450	0.00124395	0.751249	PRTG	protein_coding	protogenin [Source:HGNC Symbol;Acc:HGNC:26373]
ENSG00000169548	0.00124846	0.751095	ZNF280A	protein_coding	zinc finger protein 280A [Source:HGNC Symbol;Acc:HGNC:18597]
ENSG00000116679	0.00126452	0.75055	IVNS1ABP	protein_coding	influenza virus NS1A binding protein [Source:HGNC Symbol;Acc:HGNC:16951]
ENSG00000163382	0.00128674	0.749805	NAXE	protein_coding	NAD(P)HX epimerase [Source:HGNC Symbol;Acc:HGNC:18453]
ENSG00000133028	0.00131475	0.748881	SCO1	protein_coding	SCO1, cytochrome c oxidase assembly protein [Source:HGNC Symbol;Acc:HGNC:10603]
ENSG00000110756	0.00132124	0.748669	HPS5	protein_coding	HPS5, biogenesis of lysosomal organelles complex 2 subunit 2 [Source:HGNC Symbol;Acc:HGNC:17022]
ENSG00000103994	0.00133133	0.748341	ZNF106	protein_coding	zinc finger protein 106 [Source:HGNC Symbol;Acc:HGNC:12886]
ENSG00000177363	0.00133304	0.748285	LRRN4CL	protein_coding	LRRN4 C-terminal like [Source:HGNC Symbol;Acc:HGNC:33724]
ENSG00000112685	0.00133674	0.748166	EXOC2	protein_coding	exocyst complex component 2 [Source:HGNC Symbol;Acc:HGNC:24968]
ENSG00000156709	0.00135212	0.747671	AIFM1	protein_coding	apoptosis inducing factor mitochondria associated 1 [Source:HGNC Symbol;Acc:HGNC:8768]
ENSG00000089057	0.0013544	0.747598	SLC23A2	protein_coding	solute carrier family 23 member 2 [Source:HGNC Symbol;Acc:HGNC:10973]
ENSG00000165996	0.00137835	0.746838	HACD1	protein_coding	3-hydroxyacyl-CoA dehydratase 1 [Source:HGNC Symbol;Acc:HGNC:9639]
ENSG00000157693	0.00140862	0.745893	TMEM268	protein_coding	transmembrane protein 268 [Source:HGNC Symbol;Acc:HGNC:24513]
ENSG00000090487	0.00141114	0.745815	SPG21	protein_coding	SPG21, maspardin [Source:HGNC Symbol;Acc:HGNC:20373]
ENSG00000076258	0.00143476	0.74509	FMO4	protein_coding	flavin containing monooxygenase 4 [Source:HGNC Symbol;Acc:HGNC:3772]
ENSG00000131446	0.00144375	0.744816	MGAT1	protein_coding	mannosyl (alpha-1,3-)-glycoprotein beta-1,2-N-acetylglucosaminyltransferase [Source:HGNC Symbol;Acc:HGNC:7044]
ENSG00000114021	0.00145158	0.744579	NIT2	protein_coding	nitrilase family member 2 [Source:HGNC Symbol;Acc:HGNC:29878]
ENSG00000054611	0.00145525	0.744468	TBC1D22A	protein_coding	TBC1 domain family member 22A [Source:HGNC Symbol;Acc:HGNC:1309]
ENSG00000125356	0.00146144	0.744282	NDUFA1	protein_coding	NADH:ubiquinone oxidoreductase subunit A1 [Source:HGNC Symbol;Acc:HGNC:7683]
ENSG00000131100	0.00149798	0.743195	ATP6V1E1	protein_coding	ATPase H+ transporting V1 subunit E1 [Source:HGNC Symbol;Acc:HGNC:857]
ENSG00000136040	0.00150066	0.743116	PLXNC1	protein_coding	plexin C1 [Source:HGNC Symbol;Acc:HGNC:9106]
ENSG00000103657	0.00150146	0.743093	HERC1	protein_coding	HECT and RLD domain containing E3 ubiquitin protein ligase family member 1 [Source:HGNC Symbol;Acc:HGNC:4867]
ENSG00000259332	0.00150934	0.742861	ST20-MTHFS	protein_coding	ST20-MTHFS readthrough [Source:HGNC Symbol;Acc:HGNC:44655]
ENSG00000171444	0.00152223	0.742485	MCC	protein_coding	MCC, WNT signaling pathway regulator [Source:HGNC Symbol;Acc:HGNC:6935]
ENSG00000076641	0.00154265	0.741895	PAG1	protein_coding	phosphoprotein membrane anchor with glycosphingolipid microdomains 1 [Source:HGNC Symbol;Acc:HGNC:30043]
ENSG00000070731	0.00156204	0.74134	ST6GALNAC2	protein_coding	ST6 N-acetylgalactosaminide alpha-2,6-sialyltransferase 2 [Source:HGNC Symbol;Acc:HGNC:10867]
ENSG00000139173	0.00160191	0.740216	TMEM117	protein_coding	transmembrane protein 117 [Source:HGNC Symbol;Acc:HGNC:25308]
ENSG00000130340	0.00162197	0.739659	SNX9	protein_coding	sorting nexin 9 [Source:HGNC Symbol;Acc:HGNC:14973]
ENSG00000137575	0.00164652	0.738984	SDCBP	protein_coding	syndecan binding protein [Source:HGNC Symbol;Acc:HGNC:10662]
ENSG00000151491	0.00164695	0.738973	EPS8	protein_coding	epidermal growth factor receptor pathway substrate 8 [Source:HGNC Symbol;Acc:HGNC:3420]
ENSG00000103257	0.00164896	0.738918	SLC7A5	protein_coding	solute carrier family 7 member 5 [Source:HGNC Symbol;Acc:HGNC:11063]
ENSG00000132361	0.00165695	0.7387	CLUH	protein_coding	clustered mitochondria homolog [Source:HGNC Symbol;Acc:HGNC:29094]
ENSG00000146038	0.00165904	0.738644	DCDC2	protein_coding	doublecortin domain containing 2 [Source:HGNC Symbol;Acc:HGNC:18141]
ENSG00000129422	0.00166822	0.738395	MTUS1	protein_coding	microtubule associated scaffold protein 1 [Source:HGNC Symbol;Acc:HGNC:29789]
ENSG00000104763	0.00166995	0.738348	ASAH1	protein_coding	N-acylsphingosine amidohydrolase 1 [Source:HGNC Symbol;Acc:HGNC:735]
ENSG00000143198	0.00168199	0.738024	MGST3	protein_coding	microsomal glutathione S-transferase 3 [Source:HGNC Symbol;Acc:HGNC:7064]
ENSG00000214013	0.00169288	0.737733	GANC	protein_coding	glucosidase alpha, neutral C [Source:HGNC Symbol;Acc:HGNC:4139]
ENSG00000001084	0.00170424	0.73743	GCLC	protein_coding	glutamate-cysteine ligase catalytic subunit [Source:HGNC Symbol;Acc:HGNC:4311]
ENSG00000168679	0.00171182	0.73723	SLC16A4	protein_coding	solute carrier family 16 member 4 [Source:HGNC Symbol;Acc:HGNC:10925]
ENSG00000116667	0.00172433	0.736899	C1orf21	protein_coding	chromosome 1 open reading frame 21 [Source:HGNC Symbol;Acc:HGNC:15494]
ENSG00000040633	0.00172953	0.736763	PHF23	protein_coding	PHD finger protein 23 [Source:HGNC Symbol;Acc:HGNC:28428]
ENSG00000180425	0.0017541	0.736122	C11orf71	protein_coding	chromosome 11 open reading frame 71 [Source:HGNC Symbol;Acc:HGNC:25937]
ENSG00000130177	0.00177454	0.735594	CDC16	protein_coding	cell division cycle 16 [Source:HGNC Symbol;Acc:HGNC:1720]
ENSG00000115363	0.00179209	0.735145	EVA1A	protein_coding	eva-1 homolog A, regulator of programmed cell death [Source:HGNC Symbol;Acc:HGNC:25816]
ENSG00000167191	0.001808	0.73474	GPRC5B	protein_coding	G protein-coupled receptor class C group 5 member B [Source:HGNC Symbol;Acc:HGNC:13308]
ENSG00000005022	0.00182084	0.734416	SLC25A5	protein_coding	solute carrier family 25 member 5 [Source:HGNC Symbol;Acc:HGNC:10991]
ENSG00000124839	0.00184451	0.733823	RAB17	protein_coding	RAB17, member RAS oncogene family [Source:HGNC Symbol;Acc:HGNC:16523]
ENSG00000102900	0.00186003	0.733438	NUP93	protein_coding	nucleoporin 93 [Source:HGNC Symbol;Acc:HGNC:28958]
ENSG00000170734	0.00186599	0.733291	POLH	protein_coding	DNA polymerase eta [Source:HGNC Symbol;Acc:HGNC:9181]
ENSG00000105875	0.00195535	0.731126	WDR91	protein_coding	WD repeat domain 91 [Source:HGNC Symbol;Acc:HGNC:24997]
ENSG00000143036	0.00196668	0.730858	SLC44A3	protein_coding	solute carrier family 44 member 3 [Source:HGNC Symbol;Acc:HGNC:28689]
ENSG00000135063	0.00197059	0.730765	FAM189A2	protein_coding	family with sequence similarity 189 member A2 [Source:HGNC Symbol;Acc:HGNC:24820]
ENSG00000182508	0.00198985	0.730312	LHFPL1	protein_coding	LHFPL tetraspan subfamily member 1 [Source:HGNC Symbol;Acc:HGNC:6587]
ENSG00000131626	0.00200665	0.729919	PPFIA1	protein_coding	PTPRF interacting protein alpha 1 [Source:HGNC Symbol;Acc:HGNC:9245]
ENSG00000141699	0.00205336	0.728842	RETREG3	protein_coding	reticulophagy regulator family member 3 [Source:HGNC Symbol;Acc:HGNC:27258]
ENSG00000125352	0.00205934	0.728705	RNF113A	protein_coding	ring finger protein 113A [Source:HGNC Symbol;Acc:HGNC:12974]
ENSG00000063601	0.00206958	0.728472	MTMR1	protein_coding	myotubularin related protein 1 [Source:HGNC Symbol;Acc:HGNC:7449]
ENSG00000106049	0.0020717	0.728424	HIBADH	protein_coding	3-hydroxyisobutyrate dehydrogenase [Source:HGNC Symbol;Acc:HGNC:4907]
ENSG00000167699	0.0020798	0.72824	GLOD4	protein_coding	glyoxalase domain containing 4 [Source:HGNC Symbol;Acc:HGNC:14111]
ENSG00000143303	0.00211119	0.727535	RRNAD1	protein_coding	ribosomal RNA adenine dimethylase domain containing 1 [Source:HGNC Symbol;Acc:HGNC:24273]
ENSG00000125355	0.00211443	0.727462	TMEM255A	protein_coding	transmembrane protein 255A [Source:HGNC Symbol;Acc:HGNC:26086]
ENSG00000065371	0.00218369	0.725936	ROPN1	protein_coding	rhophilin associated tail protein 1 [Source:HGNC Symbol;Acc:HGNC:17692]
ENSG00000080823	0.00218963	0.725807	MOK	protein_coding	MOK protein kinase [Source:HGNC Symbol;Acc:HGNC:9833]
ENSG00000183597	0.00220224	0.725533	TANGO2	protein_coding	transport and golgi organization 2 homolog [Source:HGNC Symbol;Acc:HGNC:25439]
ENSG00000182287	0.00220502	0.725473	AP1S2	protein_coding	adaptor related protein complex 1 subunit sigma 2 [Source:HGNC Symbol;Acc:HGNC:560]
ENSG00000158555	0.00221197	0.725323	GDPD5	protein_coding	glycerophosphodiester phosphodiesterase domain containing 5 [Source:HGNC Symbol;Acc:HGNC:28804]
ENSG00000147509	0.00222621	0.725018	RGS20	protein_coding	regulator of G protein signaling 20 [Source:HGNC Symbol;Acc:HGNC:14600]
ENSG00000157593	0.00223618	0.724804	SLC35B2	protein_coding	solute carrier family 35 member B2 [Source:HGNC Symbol;Acc:HGNC:16872]
ENSG00000137842	0.00223674	0.724792	TMEM62	protein_coding	transmembrane protein 62 [Source:HGNC Symbol;Acc:HGNC:26269]
ENSG00000005893	0.00228983	0.72367	LAMP2	protein_coding	lysosomal associated membrane protein 2 [Source:HGNC Symbol;Acc:HGNC:6501]
ENSG00000187688	0.00230185	0.723419	TRPV2	protein_coding	transient receptor potential cation channel subfamily V member 2 [Source:HGNC Symbol;Acc:HGNC:18082]
ENSG00000122970	0.00230507	0.723352	IFT81	protein_coding	intraflagellar transport 81 [Source:HGNC Symbol;Acc:HGNC:14313]
ENSG00000100364	0.00233746	0.722681	KIAA0930	protein_coding	KIAA0930 [Source:HGNC Symbol;Acc:HGNC:1314]
ENSG00000132376	0.002342	0.722587	INPP5K	protein_coding	inositol polyphosphate-5-phosphatase K [Source:HGNC Symbol;Acc:HGNC:33882]
ENSG00000119950	0.00235753	0.722268	MXI1	protein_coding	MAX interactor 1, dimerization protein [Source:HGNC Symbol;Acc:HGNC:7534]
ENSG00000139517	0.00236553	0.722105	LNX2	protein_coding	ligand of numb-protein X 2 [Source:HGNC Symbol;Acc:HGNC:20421]
ENSG00000185527	0.00237285	0.721956	PDE6G	protein_coding	phosphodiesterase 6G [Source:HGNC Symbol;Acc:HGNC:8789]
ENSG00000131828	0.00240431	0.721319	PDHA1	protein_coding	pyruvate dehydrogenase E1 alpha 1 subunit [Source:HGNC Symbol;Acc:HGNC:8806]
ENSG00000139946	0.00243023	0.720799	PELI2	protein_coding	pellino E3 ubiquitin protein ligase family member 2 [Source:HGNC Symbol;Acc:HGNC:8828]
ENSG00000136514	0.00243519	0.7207	RTP4	protein_coding	receptor transporter protein 4 [Source:HGNC Symbol;Acc:HGNC:23992]
ENSG00000065154	0.00244159	0.720573	OAT	protein_coding	ornithine aminotransferase [Source:HGNC Symbol;Acc:HGNC:8091]
ENSG00000177971	0.00244364	0.720532	IMP3	protein_coding	IMP3, U3 small nucleolar ribonucleoprotein [Source:HGNC Symbol;Acc:HGNC:14497]
ENSG00000145335	0.00245906	0.720226	SNCA	protein_coding	synuclein alpha [Source:HGNC Symbol;Acc:HGNC:11138]
ENSG00000197006	0.00248073	0.719799	METTL9	protein_coding	methyltransferase like 9 [Source:HGNC Symbol;Acc:HGNC:24586]
ENSG00000143630	0.00252587	0.718918	HCN3	protein_coding	hyperpolarization activated cyclic nucleotide gated potassium channel 3 [Source:HGNC Symbol;Acc:HGNC:19183]
ENSG00000187676	0.00253136	0.718812	B3GLCT	protein_coding	beta 3-glucosyltransferase [Source:HGNC Symbol;Acc:HGNC:20207]
ENSG00000147164	0.00263949	0.716757	SNX12	protein_coding	sorting nexin 12 [Source:HGNC Symbol;Acc:HGNC:14976]
ENSG00000087095	0.0026493	0.716574	NLK	protein_coding	nemo like kinase [Source:HGNC Symbol;Acc:HGNC:29858]
ENSG00000145375	0.00266832	0.716221	SPATA5	protein_coding	spermatogenesis associated 5 [Source:HGNC Symbol;Acc:HGNC:18119]
ENSG00000100628	0.0026876	0.715864	ASB2	protein_coding	ankyrin repeat and SOCS box containing 2 [Source:HGNC Symbol;Acc:HGNC:16012]
ENSG00000109445	0.00277311	0.714309	ZNF330	protein_coding	zinc finger protein 330 [Source:HGNC Symbol;Acc:HGNC:15462]
ENSG00000067992	0.00277363	0.714299	PDK3	protein_coding	pyruvate dehydrogenase kinase 3 [Source:HGNC Symbol;Acc:HGNC:8811]
ENSG00000111859	0.00280524	0.713734	NEDD9	protein_coding	neural precursor cell expressed, developmentally down-regulated 9 [Source:HGNC Symbol;Acc:HGNC:7733]
ENSG00000176177	0.00282729	0.713343	ENTHD1	protein_coding	ENTH domain containing 1 [Source:HGNC Symbol;Acc:HGNC:26352]
ENSG00000185088	0.00282879	0.713316	RPS27L	protein_coding	ribosomal protein S27 like [Source:HGNC Symbol;Acc:HGNC:18476]
ENSG00000140471	0.00283549	0.713198	LINS1	protein_coding	lines homolog 1 [Source:HGNC Symbol;Acc:HGNC:30922]
ENSG00000178741	0.00286509	0.712677	COX5A	protein_coding	cytochrome c oxidase subunit 5A [Source:HGNC Symbol;Acc:HGNC:2267]
ENSG00000214226	0.00288085	0.712402	C17orf67	protein_coding	chromosome 17 open reading frame 67 [Source:HGNC Symbol;Acc:HGNC:27900]
ENSG00000196821	0.00288109	0.712398	C6orf106	protein_coding	chromosome 6 open reading frame 106 [Source:HGNC Symbol;Acc:HGNC:21215]
ENSG00000135931	0.00294295	0.711329	ARMC9	protein_coding	armadillo repeat containing 9 [Source:HGNC Symbol;Acc:HGNC:20730]
ENSG00000119986	0.00295109	0.71119	AVPI1	protein_coding	arginine vasopressin induced 1 [Source:HGNC Symbol;Acc:HGNC:30898]
ENSG00000188554	0.00295852	0.711063	NBR1	protein_coding	NBR1, autophagy cargo receptor [Source:HGNC Symbol;Acc:HGNC:6746]
ENSG00000198087	0.00296717	0.710915	CD2AP	protein_coding	CD2 associated protein [Source:HGNC Symbol;Acc:HGNC:14258]
ENSG00000136770	0.0029853	0.710607	DNAJC1	protein_coding	DnaJ heat shock protein family (Hsp40) member C1 [Source:HGNC Symbol;Acc:HGNC:20090]
ENSG00000154814	0.00299672	0.710414	OXNAD1	protein_coding	oxidoreductase NAD binding domain containing 1 [Source:HGNC Symbol;Acc:HGNC:25128]
ENSG00000184508	0.00299838	0.710386	HDDC3	protein_coding	HD domain containing 3 [Source:HGNC Symbol;Acc:HGNC:30522]
ENSG00000164778	0.00300628	0.710253	EN2	protein_coding	engrailed homeobox 2 [Source:HGNC Symbol;Acc:HGNC:3343]
ENSG00000069849	0.00300637	0.710251	ATP1B3	protein_coding	ATPase Na+/K+ transporting subunit beta 3 [Source:HGNC Symbol;Acc:HGNC:806]
ENSG00000170624	0.00302414	0.709953	SGCD	protein_coding	sarcoglycan delta [Source:HGNC Symbol;Acc:HGNC:10807]
ENSG00000132196	0.00303341	0.709798	HSD17B7	protein_coding	hydroxysteroid 17-beta dehydrogenase 7 [Source:HGNC Symbol;Acc:HGNC:5215]
ENSG00000111846	0.00305024	0.709517	GCNT2	protein_coding	glucosaminyl (N-acetyl) transferase 2 (I blood group) [Source:HGNC Symbol;Acc:HGNC:4204]
ENSG00000166411	0.00310901	0.708546	IDH3A	protein_coding	isocitrate dehydrogenase 3 (NAD(+)) alpha [Source:HGNC Symbol;Acc:HGNC:5384]
ENSG00000128973	0.00315206	0.707843	CLN6	protein_coding	CLN6, transmembrane ER protein [Source:HGNC Symbol;Acc:HGNC:2077]
ENSG00000105197	0.00315283	0.707831	TIMM50	protein_coding	translocase of inner mitochondrial membrane 50 [Source:HGNC Symbol;Acc:HGNC:23656]
ENSG00000100412	0.00316189	0.707684	ACO2	protein_coding	aconitase 2 [Source:HGNC Symbol;Acc:HGNC:118]
ENSG00000175782	0.00316579	0.707621	SLC35E3	protein_coding	solute carrier family 35 member E3 [Source:HGNC Symbol;Acc:HGNC:20864]
ENSG00000135587	0.00318406	0.707326	SMPD2	protein_coding	sphingomyelin phosphodiesterase 2 [Source:HGNC Symbol;Acc:HGNC:11121]
ENSG00000140406	0.00318443	0.70732	TLNRD1	protein_coding	talin rod domain containing 1 [Source:HGNC Symbol;Acc:HGNC:13519]
ENSG00000232859	0.00318628	0.707291	LYRM9	protein_coding	LYR motif containing 9 [Source:HGNC Symbol;Acc:HGNC:27314]
ENSG00000178449	0.00319074	0.707219	COX14	protein_coding	cytochrome c oxidase assembly factor COX14 [Source:HGNC Symbol;Acc:HGNC:28216]
ENSG00000131943	0.00320823	0.706939	C19orf12	protein_coding	chromosome 19 open reading frame 12 [Source:HGNC Symbol;Acc:HGNC:25443]
ENSG00000189227	0.00322733	0.706634	C15orf61	protein_coding	chromosome 15 open reading frame 61 [Source:HGNC Symbol;Acc:HGNC:34453]
ENSG00000272442	0.00325395	0.706212	AL353588.1	protein_coding	novel protein, TMEM151B-SPATS1 readtrough
ENSG00000079691	0.00325397	0.706211	CARMIL1	protein_coding	capping protein regulator and myosin 1 linker 1 [Source:HGNC Symbol;Acc:HGNC:21581]
ENSG00000165092	0.00333255	0.70498	ALDH1A1	protein_coding	aldehyde dehydrogenase 1 family member A1 [Source:HGNC Symbol;Acc:HGNC:402]
ENSG00000090686	0.00336441	0.704488	USP48	protein_coding	ubiquitin specific peptidase 48 [Source:HGNC Symbol;Acc:HGNC:18533]
ENSG00000100290	0.00337248	0.704364	BIK	protein_coding	BCL2 interacting killer [Source:HGNC Symbol;Acc:HGNC:1051]
ENSG00000084207	0.00339312	0.704047	GSTP1	protein_coding	glutathione S-transferase pi 1 [Source:HGNC Symbol;Acc:HGNC:4638]
ENSG00000198382	0.00346398	0.702972	UVRAG	protein_coding	UV radiation resistance associated [Source:HGNC Symbol;Acc:HGNC:12640]
ENSG00000141540	0.00346726	0.702923	TTYH2	protein_coding	tweety family member 2 [Source:HGNC Symbol;Acc:HGNC:13877]
ENSG00000241935	0.003468	0.702912	HOGA1	protein_coding	4-hydroxy-2-oxoglutarate aldolase 1 [Source:HGNC Symbol;Acc:HGNC:25155]
ENSG00000161267	0.00349825	0.702459	BDH1	protein_coding	3-hydroxybutyrate dehydrogenase 1 [Source:HGNC Symbol;Acc:HGNC:1027]
ENSG00000171365	0.00352155	0.702112	CLCN5	protein_coding	chloride voltage-gated channel 5 [Source:HGNC Symbol;Acc:HGNC:2023]
ENSG00000148290	0.00353451	0.70192	SURF1	protein_coding	SURF1, cytochrome c oxidase assembly factor [Source:HGNC Symbol;Acc:HGNC:11474]
ENSG00000125871	0.00354894	0.701706	MGME1	protein_coding	mitochondrial genome maintenance exonuclease 1 [Source:HGNC Symbol;Acc:HGNC:16205]
ENSG00000138621	0.00355616	0.7016	PPCDC	protein_coding	phosphopantothenoylcysteine decarboxylase [Source:HGNC Symbol;Acc:HGNC:28107]
ENSG00000159063	0.00358546	0.701169	ALG8	protein_coding	ALG8, alpha-1,3-glucosyltransferase [Source:HGNC Symbol;Acc:HGNC:23161]
ENSG00000108963	0.00363605	0.700433	DPH1	protein_coding	diphthamide biosynthesis 1 [Source:HGNC Symbol;Acc:HGNC:3003]
ENSG00000123684	0.00363704	0.700419	LPGAT1	protein_coding	lysophosphatidylglycerol acyltransferase 1 [Source:HGNC Symbol;Acc:HGNC:28985]
ENSG00000119946	0.00369951	0.699521	CNNM1	protein_coding	cyclin and CBS domain divalent metal cation transport mediator 1 [Source:HGNC Symbol;Acc:HGNC:102]
ENSG00000196535	0.00370045	0.699507	MYO18A	protein_coding	myosin XVIIIA [Source:HGNC Symbol;Acc:HGNC:31104]
ENSG00000137364	0.00373201	0.699058	TPMT	protein_coding	thiopurine S-methyltransferase [Source:HGNC Symbol;Acc:HGNC:12014]
ENSG00000134954	0.00373228	0.699055	ETS1	protein_coding	ETS proto-oncogene 1, transcription factor [Source:HGNC Symbol;Acc:HGNC:3488]
ENSG00000215262	0.00374822	0.698829	KCNU1	protein_coding	potassium calcium-activated channel subfamily U member 1 [Source:HGNC Symbol;Acc:HGNC:18867]
ENSG00000136732	0.00375493	0.698734	GYPC	protein_coding	glycophorin C (Gerbich blood group) [Source:HGNC Symbol;Acc:HGNC:4704]
ENSG00000127191	0.00376205	0.698634	TRAF2	protein_coding	TNF receptor associated factor 2 [Source:HGNC Symbol;Acc:HGNC:12032]
ENSG00000171357	0.00378131	0.698363	LURAP1	protein_coding	leucine rich adaptor protein 1 [Source:HGNC Symbol;Acc:HGNC:32327]
ENSG00000106266	0.00380369	0.69805	SNX8	protein_coding	sorting nexin 8 [Source:HGNC Symbol;Acc:HGNC:14972]
ENSG00000020633	0.00381496	0.697893	RUNX3	protein_coding	runt related transcription factor 3 [Source:HGNC Symbol;Acc:HGNC:10473]
ENSG00000160439	0.00386464	0.697204	RDH13	protein_coding	retinol dehydrogenase 13 [Source:HGNC Symbol;Acc:HGNC:19978]
ENSG00000164169	0.00387781	0.697023	PRMT9	protein_coding	protein arginine methyltransferase 9 [Source:HGNC Symbol;Acc:HGNC:25099]
ENSG00000169021	0.00389905	0.696731	UQCRFS1	protein_coding	ubiquinol-cytochrome c reductase, Rieske iron-sulfur polypeptide 1 [Source:HGNC Symbol;Acc:HGNC:12587]
ENSG00000123415	0.0039026	0.696683	SMUG1	protein_coding	single-strand-selective monofunctional uracil-DNA glycosylase 1 [Source:HGNC Symbol;Acc:HGNC:17148]
ENSG00000132405	0.00391184	0.696556	TBC1D14	protein_coding	TBC1 domain family member 14 [Source:HGNC Symbol;Acc:HGNC:29246]
ENSG00000139428	0.0039461	0.69609	MMAB	protein_coding	methylmalonic aciduria (cobalamin deficiency) cblB type [Source:HGNC Symbol;Acc:HGNC:19331]
ENSG00000103707	0.00394803	0.696064	MTFMT	protein_coding	mitochondrial methionyl-tRNA formyltransferase [Source:HGNC Symbol;Acc:HGNC:29666]
ENSG00000262304	0.0039562	0.695953	AC027796.3	protein_coding	novel readthrough SHPK-TRPV1 protein
ENSG00000204228	0.00395698	0.695942	HSD17B8	protein_coding	hydroxysteroid 17-beta dehydrogenase 8 [Source:HGNC Symbol;Acc:HGNC:3554]
ENSG00000081087	0.00397692	0.695673	OSTM1	protein_coding	osteopetrosis associated transmembrane protein 1 [Source:HGNC Symbol;Acc:HGNC:21652]
ENSG00000111843	0.00405216	0.694666	TMEM14C	protein_coding	transmembrane protein 14C [Source:HGNC Symbol;Acc:HGNC:20952]
ENSG00000136160	0.0041055	0.693962	EDNRB	protein_coding	endothelin receptor type B [Source:HGNC Symbol;Acc:HGNC:3180]
ENSG00000111728	0.00412474	0.693709	ST8SIA1	protein_coding	ST8 alpha-N-acetyl-neuraminide alpha-2,8-sialyltransferase 1 [Source:HGNC Symbol;Acc:HGNC:10869]
ENSG00000162139	0.0041271	0.693678	NEU3	protein_coding	neuraminidase 3 [Source:HGNC Symbol;Acc:HGNC:7760]
ENSG00000112992	0.00413412	0.693587	NNT	protein_coding	nicotinamide nucleotide transhydrogenase [Source:HGNC Symbol;Acc:HGNC:7863]
ENSG00000188917	0.00416194	0.693224	TRMT2B	protein_coding	tRNA methyltransferase 2 homolog B [Source:HGNC Symbol;Acc:HGNC:25748]
ENSG00000167985	0.00422925	0.692354	SDHAF2	protein_coding	succinate dehydrogenase complex assembly factor 2 [Source:HGNC Symbol;Acc:HGNC:26034]
ENSG00000167720	0.00427651	0.69175	SRR	protein_coding	serine racemase [Source:HGNC Symbol;Acc:HGNC:14398]
ENSG00000149474	0.0042798	0.691709	KAT14	protein_coding	lysine acetyltransferase 14 [Source:HGNC Symbol;Acc:HGNC:15904]
ENSG00000069974	0.00434235	0.690918	RAB27A	protein_coding	RAB27A, member RAS oncogene family [Source:HGNC Symbol;Acc:HGNC:9766]
ENSG00000204568	0.00435066	0.690813	MRPS18B	protein_coding	mitochondrial ribosomal protein S18B [Source:HGNC Symbol;Acc:HGNC:14516]
ENSG00000140694	0.00438315	0.690407	PARN	protein_coding	poly(A)-specific ribonuclease [Source:HGNC Symbol;Acc:HGNC:8609]
ENSG00000167721	0.0043915	0.690303	TSR1	protein_coding	TSR1, ribosome maturation factor [Source:HGNC Symbol;Acc:HGNC:25542]
ENSG00000151882	0.00443597	0.689751	CCL28	protein_coding	C-C motif chemokine ligand 28 [Source:HGNC Symbol;Acc:HGNC:17700]
ENSG00000130821	0.00445716	0.689489	SLC6A8	protein_coding	solute carrier family 6 member 8 [Source:HGNC Symbol;Acc:HGNC:11055]
ENSG00000100564	0.00450563	0.688895	PIGH	protein_coding	phosphatidylinositol glycan anchor biosynthesis class H [Source:HGNC Symbol;Acc:HGNC:8964]
ENSG00000186416	0.00451172	0.688821	NKRF	protein_coding	NFKB repressing factor [Source:HGNC Symbol;Acc:HGNC:19374]
ENSG00000155957	0.00456885	0.688128	TMBIM4	protein_coding	transmembrane BAX inhibitor motif containing 4 [Source:HGNC Symbol;Acc:HGNC:24257]
ENSG00000248713	0.00458367	0.687949	C4orf54	protein_coding	chromosome 4 open reading frame 54 [Source:HGNC Symbol;Acc:HGNC:27741]
ENSG00000068120	0.00459913	0.687763	COASY	protein_coding	Coenzyme A synthase [Source:HGNC Symbol;Acc:HGNC:29932]
ENSG00000103365	0.00462408	0.687464	GGA2	protein_coding	golgi associated, gamma adaptin ear containing, ARF binding protein 2 [Source:HGNC Symbol;Acc:HGNC:16064]
ENSG00000173327	0.00470048	0.686556	MAP3K11	protein_coding	mitogen-activated protein kinase kinase kinase 11 [Source:HGNC Symbol;Acc:HGNC:6850]
ENSG00000071889	0.00470749	0.686474	FAM3A	protein_coding	family with sequence similarity 3 member A [Source:HGNC Symbol;Acc:HGNC:13749]
ENSG00000180694	0.00471494	0.686386	TMEM64	protein_coding	transmembrane protein 64 [Source:HGNC Symbol;Acc:HGNC:25441]
ENSG00000151692	0.00473388	0.686163	RNF144A	protein_coding	ring finger protein 144A [Source:HGNC Symbol;Acc:HGNC:20457]
ENSG00000204560	0.00478519	0.685563	DHX16	protein_coding	DEAH-box helicase 16 [Source:HGNC Symbol;Acc:HGNC:2739]
ENSG00000103429	0.00478879	0.685522	BFAR	protein_coding	bifunctional apoptosis regulator [Source:HGNC Symbol;Acc:HGNC:17613]
ENSG00000133789	0.00483585	0.684976	SWAP70	protein_coding	switching B cell complex subunit SWAP70 [Source:HGNC Symbol;Acc:HGNC:17070]
ENSG00000061337	0.00484555	0.684864	LZTS1	protein_coding	leucine zipper tumor suppressor 1 [Source:HGNC Symbol;Acc:HGNC:13861]
ENSG00000180318	0.00485484	0.684757	ALX1	protein_coding	ALX homeobox 1 [Source:HGNC Symbol;Acc:HGNC:1494]
ENSG00000102910	0.00485846	0.684716	LONP2	protein_coding	lon peptidase 2, peroxisomal [Source:HGNC Symbol;Acc:HGNC:20598]
ENSG00000143315	0.00488804	0.684377	PIGM	protein_coding	phosphatidylinositol glycan anchor biosynthesis class M [Source:HGNC Symbol;Acc:HGNC:18858]
ENSG00000103253	0.00492064	0.684004	HAGHL	protein_coding	hydroxyacylglutathione hydrolase like [Source:HGNC Symbol;Acc:HGNC:14177]
ENSG00000133612	0.00492812	0.683919	AGAP3	protein_coding	ArfGAP with GTPase domain, ankyrin repeat and PH domain 3 [Source:HGNC Symbol;Acc:HGNC:16923]
ENSG00000186577	0.00496211	0.683534	SMIM29	protein_coding	small integral membrane protein 29 [Source:HGNC Symbol;Acc:HGNC:1340]
ENSG00000102048	0.00497649	0.683371	ASB9	protein_coding	ankyrin repeat and SOCS box containing 9 [Source:HGNC Symbol;Acc:HGNC:17184]
ENSG00000172869	0.00498978	0.683222	DMXL1	protein_coding	Dmx like 1 [Source:HGNC Symbol;Acc:HGNC:2937]
ENSG00000135900	0.0049935	0.68318	MRPL44	protein_coding	mitochondrial ribosomal protein L44 [Source:HGNC Symbol;Acc:HGNC:16650]
ENSG00000213654	0.00504897	0.682558	GPSM3	protein_coding	G protein signaling modulator 3 [Source:HGNC Symbol;Acc:HGNC:13945]
ENSG00000203705	0.00505777	0.68246	TATDN3	protein_coding	TatD DNase domain containing 3 [Source:HGNC Symbol;Acc:HGNC:27010]
ENSG00000038002	0.00520049	0.680888	AGA	protein_coding	aspartylglucosaminidase [Source:HGNC Symbol;Acc:HGNC:318]
ENSG00000120306	0.0052135	0.680746	CYSTM1	protein_coding	cysteine rich transmembrane module containing 1 [Source:HGNC Symbol;Acc:HGNC:30239]
ENSG00000107959	0.00521385	0.680742	PITRM1	protein_coding	pitrilysin metallopeptidase 1 [Source:HGNC Symbol;Acc:HGNC:17663]
ENSG00000141447	0.00524817	0.68037	OSBPL1A	protein_coding	oxysterol binding protein like 1A [Source:HGNC Symbol;Acc:HGNC:16398]
ENSG00000243989	0.00528876	0.679932	ACY1	protein_coding	aminoacylase 1 [Source:HGNC Symbol;Acc:HGNC:177]
ENSG00000132313	0.00530821	0.679724	MRPL35	protein_coding	mitochondrial ribosomal protein L35 [Source:HGNC Symbol;Acc:HGNC:14489]
ENSG00000131475	0.00533642	0.679422	VPS25	protein_coding	vacuolar protein sorting 25 homolog [Source:HGNC Symbol;Acc:HGNC:28122]
ENSG00000266265	0.00537728	0.678987	KLF14	protein_coding	Kruppel like factor 14 [Source:HGNC Symbol;Acc:HGNC:23025]
ENSG00000146049	0.00540001	0.678746	KAAG1	protein_coding	kidney associated antigen 1 [Source:HGNC Symbol;Acc:HGNC:21031]
ENSG00000124535	0.00540313	0.678713	WRNIP1	protein_coding	Werner helicase interacting protein 1 [Source:HGNC Symbol;Acc:HGNC:20876]
ENSG00000124608	0.00541084	0.678632	AARS2	protein_coding	alanyl-tRNA synthetase 2, mitochondrial [Source:HGNC Symbol;Acc:HGNC:21022]
ENSG00000124596	0.00541668	0.67857	OARD1	protein_coding	O-acyl-ADP-ribose deacylase 1 [Source:HGNC Symbol;Acc:HGNC:21257]
ENSG00000213614	0.00541753	0.678561	HEXA	protein_coding	hexosaminidase subunit alpha [Source:HGNC Symbol;Acc:HGNC:4878]
ENSG00000159228	0.0054189	0.678547	CBR1	protein_coding	carbonyl reductase 1 [Source:HGNC Symbol;Acc:HGNC:1548]
ENSG00000165195	0.00547118	0.677997	PIGA	protein_coding	phosphatidylinositol glycan anchor biosynthesis class A [Source:HGNC Symbol;Acc:HGNC:8957]
ENSG00000067064	0.00547336	0.677974	IDI1	protein_coding	isopentenyl-diphosphate delta isomerase 1 [Source:HGNC Symbol;Acc:HGNC:5387]
ENSG00000090661	0.00552617	0.677424	CERS4	protein_coding	ceramide synthase 4 [Source:HGNC Symbol;Acc:HGNC:23747]
ENSG00000014641	0.0055468	0.67721	MDH1	protein_coding	malate dehydrogenase 1 [Source:HGNC Symbol;Acc:HGNC:6970]
ENSG00000104177	0.00556802	0.676991	MYEF2	protein_coding	myelin expression factor 2 [Source:HGNC Symbol;Acc:HGNC:17940]
ENSG00000155097	0.00560472	0.676613	ATP6V1C1	protein_coding	ATPase H+ transporting V1 subunit C1 [Source:HGNC Symbol;Acc:HGNC:856]
ENSG00000278619	0.00562387	0.676416	MRM1	protein_coding	mitochondrial rRNA methyltransferase 1 [Source:HGNC Symbol;Acc:HGNC:26202]
ENSG00000128524	0.00576336	0.675001	ATP6V1F	protein_coding	ATPase H+ transporting V1 subunit F [Source:HGNC Symbol;Acc:HGNC:16832]
ENSG00000184983	0.00580247	0.67461	NDUFA6	protein_coding	NADH:ubiquinone oxidoreductase subunit A6 [Source:HGNC Symbol;Acc:HGNC:7690]
ENSG00000088387	0.00581628	0.674472	DOCK9	protein_coding	dedicator of cytokinesis 9 [Source:HGNC Symbol;Acc:HGNC:14132]
ENSG00000109016	0.00585615	0.674075	DHRS7B	protein_coding	dehydrogenase/reductase 7B [Source:HGNC Symbol;Acc:HGNC:24547]
ENSG00000137312	0.00586475	0.67399	FLOT1	protein_coding	flotillin 1 [Source:HGNC Symbol;Acc:HGNC:3757]
ENSG00000112651	0.00586696	0.673968	MRPL2	protein_coding	mitochondrial ribosomal protein L2 [Source:HGNC Symbol;Acc:HGNC:14056]
ENSG00000204439	0.00587411	0.673897	C6orf47	protein_coding	chromosome 6 open reading frame 47 [Source:HGNC Symbol;Acc:HGNC:19076]
ENSG00000101986	0.00588799	0.67376	ABCD1	protein_coding	ATP binding cassette subfamily D member 1 [Source:HGNC Symbol;Acc:HGNC:61]
ENSG00000253117	0.00588828	0.673757	OC90	protein_coding	otoconin 90 [Source:HGNC Symbol;Acc:HGNC:8100]
ENSG00000183665	0.00589715	0.673669	TRMT12	protein_coding	tRNA methyltransferase 12 homolog [Source:HGNC Symbol;Acc:HGNC:26091]
ENSG00000004846	0.00592173	0.673427	ABCB5	protein_coding	ATP binding cassette subfamily B member 5 [Source:HGNC Symbol;Acc:HGNC:46]
ENSG00000165953	0.00595993	0.673053	SERPINA12	protein_coding	serpin family A member 12 [Source:HGNC Symbol;Acc:HGNC:18359]
ENSG00000180447	0.00597614	0.672894	GAS1	protein_coding	growth arrest specific 1 [Source:HGNC Symbol;Acc:HGNC:4165]
ENSG00000259823	0.00601598	0.672506	LYPD8	protein_coding	LY6/PLAUR domain containing 8 [Source:HGNC Symbol;Acc:HGNC:44208]
ENSG00000050393	0.00613566	0.671353	MCUR1	protein_coding	mitochondrial calcium uniporter regulator 1 [Source:HGNC Symbol;Acc:HGNC:21097]
ENSG00000108784	0.00615161	0.671201	NAGLU	protein_coding	N-acetyl-alpha-glucosaminidase [Source:HGNC Symbol;Acc:HGNC:7632]
ENSG00000166900	0.00615745	0.671145	STX3	protein_coding	syntaxin 3 [Source:HGNC Symbol;Acc:HGNC:11438]
ENSG00000258417	0.00616922	0.671033	AC100868.1	protein_coding	novel protein
ENSG00000173153	0.00618735	0.67086	ESRRA	protein_coding	estrogen related receptor alpha [Source:HGNC Symbol;Acc:HGNC:3471]
ENSG00000227057	0.00622541	0.6705	WDR46	protein_coding	WD repeat domain 46 [Source:HGNC Symbol;Acc:HGNC:13923]
ENSG00000114547	0.0062731	0.67005	ROPN1B	protein_coding	rhophilin associated tail protein 1B [Source:HGNC Symbol;Acc:HGNC:31927]
ENSG00000161091	0.00632085	0.669603	MFSD12	protein_coding	major facilitator superfamily domain containing 12 [Source:HGNC Symbol;Acc:HGNC:28299]
ENSG00000156675	0.00633019	0.669516	RAB11FIP1	protein_coding	RAB11 family interacting protein 1 [Source:HGNC Symbol;Acc:HGNC:30265]
ENSG00000110955	0.00633398	0.66948	ATP5F1B	protein_coding	ATP synthase F1 subunit beta [Source:HGNC Symbol;Acc:HGNC:830]
ENSG00000130513	0.00634106	0.669414	GDF15	protein_coding	growth differentiation factor 15 [Source:HGNC Symbol;Acc:HGNC:30142]
ENSG00000241878	0.0063419	0.669407	PISD	protein_coding	phosphatidylserine decarboxylase [Source:HGNC Symbol;Acc:HGNC:8999]
ENSG00000164684	0.00635397	0.669294	ZNF704	protein_coding	zinc finger protein 704 [Source:HGNC Symbol;Acc:HGNC:32291]
ENSG00000100991	0.00640185	0.66885	TRPC4AP	protein_coding	transient receptor potential cation channel subfamily C member 4 associated protein [Source:HGNC Symbol;Acc:HGNC:16181]
ENSG00000187699	0.00641686	0.668712	C2orf88	protein_coding	chromosome 2 open reading frame 88 [Source:HGNC Symbol;Acc:HGNC:28191]
ENSG00000126581	0.0064354	0.668541	BECN1	protein_coding	beclin 1 [Source:HGNC Symbol;Acc:HGNC:1034]
ENSG00000164627	0.00643828	0.668514	KIF6	protein_coding	kinesin family member 6 [Source:HGNC Symbol;Acc:HGNC:21202]
ENSG00000119703	0.0064652	0.668267	ZC2HC1C	protein_coding	zinc finger C2HC-type containing 1C [Source:HGNC Symbol;Acc:HGNC:20354]
ENSG00000113328	0.00657597	0.667257	CCNG1	protein_coding	cyclin G1 [Source:HGNC Symbol;Acc:HGNC:1592]
ENSG00000158516	0.00658657	0.667161	CPA2	protein_coding	carboxypeptidase A2 [Source:HGNC Symbol;Acc:HGNC:2297]
ENSG00000103876	0.00665768	0.666521	FAH	protein_coding	fumarylacetoacetate hydrolase [Source:HGNC Symbol;Acc:HGNC:3579]
ENSG00000198053	0.00671279	0.666028	SIRPA	protein_coding	signal regulatory protein alpha [Source:HGNC Symbol;Acc:HGNC:9662]
ENSG00000185808	0.00672857	0.665888	PIGP	protein_coding	phosphatidylinositol glycan anchor biosynthesis class P [Source:HGNC Symbol;Acc:HGNC:3046]
ENSG00000073169	0.00675537	0.66565	SELENOO	protein_coding	selenoprotein O [Source:HGNC Symbol;Acc:HGNC:30395]
ENSG00000171729	0.00676345	0.665578	TMEM51	protein_coding	transmembrane protein 51 [Source:HGNC Symbol;Acc:HGNC:25488]
ENSG00000119729	0.00677046	0.665516	RHOQ	protein_coding	ras homolog family member Q [Source:HGNC Symbol;Acc:HGNC:17736]
ENSG00000109819	0.00685429	0.664778	PPARGC1A	protein_coding	PPARG coactivator 1 alpha [Source:HGNC Symbol;Acc:HGNC:9237]
ENSG00000064225	0.00694913	0.663952	ST3GAL6	protein_coding	ST3 beta-galactoside alpha-2,3-sialyltransferase 6 [Source:HGNC Symbol;Acc:HGNC:18080]
ENSG00000140395	0.0070243	0.663303	WDR61	protein_coding	WD repeat domain 61 [Source:HGNC Symbol;Acc:HGNC:30300]
ENSG00000145214	0.00710077	0.662648	DGKQ	protein_coding	diacylglycerol kinase theta [Source:HGNC Symbol;Acc:HGNC:2856]
ENSG00000035687	0.0071291	0.662407	ADSS	protein_coding	adenylosuccinate synthase [Source:HGNC Symbol;Acc:HGNC:292]
ENSG00000163399	0.00715827	0.66216	ATP1A1	protein_coding	ATPase Na+/K+ transporting subunit alpha 1 [Source:HGNC Symbol;Acc:HGNC:799]
ENSG00000151229	0.00720821	0.661738	SLC2A13	protein_coding	solute carrier family 2 member 13 [Source:HGNC Symbol;Acc:HGNC:15956]
ENSG00000255072	0.00723345	0.661526	PIGY	protein_coding	phosphatidylinositol glycan anchor biosynthesis class Y [Source:HGNC Symbol;Acc:HGNC:28213]
ENSG00000145555	0.00730412	0.660934	MYO10	protein_coding	myosin X [Source:HGNC Symbol;Acc:HGNC:7593]
ENSG00000011478	0.00734759	0.660573	QPCTL	protein_coding	glutaminyl-peptide cyclotransferase like [Source:HGNC Symbol;Acc:HGNC:25952]
ENSG00000163541	0.00737697	0.66033	SUCLG1	protein_coding	succinate-CoA ligase alpha subunit [Source:HGNC Symbol;Acc:HGNC:11449]
ENSG00000100109	0.00742787	0.65991	TFIP11	protein_coding	tuftelin interacting protein 11 [Source:HGNC Symbol;Acc:HGNC:17165]
ENSG00000138075	0.00744506	0.659768	ABCG5	protein_coding	ATP binding cassette subfamily G member 5 [Source:HGNC Symbol;Acc:HGNC:13886]
ENSG00000005100	0.00749088	0.659393	DHX33	protein_coding	DEAH-box helicase 33 [Source:HGNC Symbol;Acc:HGNC:16718]
ENSG00000140740	0.00749325	0.659374	UQCRC2	protein_coding	ubiquinol-cytochrome c reductase core protein 2 [Source:HGNC Symbol;Acc:HGNC:12586]
ENSG00000173511	0.00749617	0.65935	VEGFB	protein_coding	vascular endothelial growth factor B [Source:HGNC Symbol;Acc:HGNC:12681]
ENSG00000140474	0.0074982	0.659333	ULK3	protein_coding	unc-51 like kinase 3 [Source:HGNC Symbol;Acc:HGNC:19703]
ENSG00000052126	0.00751294	0.659213	PLEKHA5	protein_coding	pleckstrin homology domain containing A5 [Source:HGNC Symbol;Acc:HGNC:30036]
ENSG00000077713	0.00751537	0.659193	SLC25A43	protein_coding	solute carrier family 25 member 43 [Source:HGNC Symbol;Acc:HGNC:30557]
ENSG00000137411	0.0075806	0.658663	VARS2	protein_coding	valyl-tRNA synthetase 2, mitochondrial [Source:HGNC Symbol;Acc:HGNC:21642]
ENSG00000109103	0.00758404	0.658636	UNC119	protein_coding	unc-119 lipid binding chaperone [Source:HGNC Symbol;Acc:HGNC:12565]
ENSG00000266202	0.00761144	0.658414	AC005697.1	protein_coding	novel protein
ENSG00000156521	0.00761467	0.658388	TYSND1	protein_coding	trypsin domain containing 1 [Source:HGNC Symbol;Acc:HGNC:28531]
ENSG00000147383	0.00761878	0.658355	NSDHL	protein_coding	NAD(P) dependent steroid dehydrogenase-like [Source:HGNC Symbol;Acc:HGNC:13398]
ENSG00000189337	0.00762235	0.658326	KAZN	protein_coding	kazrin, periplakin interacting protein [Source:HGNC Symbol;Acc:HGNC:29173]
ENSG00000196976	0.00762492	0.658305	LAGE3	protein_coding	L antigen family member 3 [Source:HGNC Symbol;Acc:HGNC:26058]
ENSG00000108557	0.00762598	0.658297	RAI1	protein_coding	retinoic acid induced 1 [Source:HGNC Symbol;Acc:HGNC:9834]
ENSG00000151366	0.00763482	0.658226	NDUFC2	protein_coding	NADH:ubiquinone oxidoreductase subunit C2 [Source:HGNC Symbol;Acc:HGNC:7706]
ENSG00000184207	0.00776121	0.657215	PGP	protein_coding	phosphoglycolate phosphatase [Source:HGNC Symbol;Acc:HGNC:8909]
ENSG00000124343	0.00778924	0.656992	XG	protein_coding	Xg glycoprotein (Xg blood group) [Source:HGNC Symbol;Acc:HGNC:12806]
ENSG00000100784	0.00782662	0.656697	RPS6KA5	protein_coding	ribosomal protein S6 kinase A5 [Source:HGNC Symbol;Acc:HGNC:10434]
ENSG00000006007	0.00783376	0.65664	GDE1	protein_coding	glycerophosphodiester phosphodiesterase 1 [Source:HGNC Symbol;Acc:HGNC:29644]
ENSG00000221821	0.00790536	0.656077	C6orf226	protein_coding	chromosome 6 open reading frame 226 [Source:HGNC Symbol;Acc:HGNC:34431]
ENSG00000147592	0.00791257	0.656021	LACTB2	protein_coding	lactamase beta 2 [Source:HGNC Symbol;Acc:HGNC:18512]
ENSG00000149308	0.00791344	0.656014	NPAT	protein_coding	nuclear protein, coactivator of histone transcription [Source:HGNC Symbol;Acc:HGNC:7896]
ENSG00000114786	0.00792618	0.655914	ABHD14A-ACY1	protein_coding	ABHD14A-ACY1 readthrough [Source:HGNC Symbol;Acc:HGNC:38856]
ENSG00000069943	0.00800748	0.655281	PIGB	protein_coding	phosphatidylinositol glycan anchor biosynthesis class B [Source:HGNC Symbol;Acc:HGNC:8959]
ENSG00000132463	0.00801459	0.655226	GRSF1	protein_coding	G-rich RNA sequence binding factor 1 [Source:HGNC Symbol;Acc:HGNC:4610]
ENSG00000104142	0.00803903	0.655037	VPS18	protein_coding	VPS18, CORVET/HOPS core subunit [Source:HGNC Symbol;Acc:HGNC:15972]
ENSG00000168484	0.00804652	0.654979	SFTPC	protein_coding	surfactant protein C [Source:HGNC Symbol;Acc:HGNC:10802]
ENSG00000124226	0.00807473	0.654762	RNF114	protein_coding	ring finger protein 114 [Source:HGNC Symbol;Acc:HGNC:13094]
ENSG00000129250	0.00810812	0.654505	KIF1C	protein_coding	kinesin family member 1C [Source:HGNC Symbol;Acc:HGNC:6317]
ENSG00000169330	0.00813413	0.654305	KIAA1024	protein_coding	KIAA1024 [Source:HGNC Symbol;Acc:HGNC:29172]
ENSG00000167969	0.00815145	0.654173	ECI1	protein_coding	enoyl-CoA delta isomerase 1 [Source:HGNC Symbol;Acc:HGNC:2703]
ENSG00000131037	0.00816133	0.654097	EPS8L1	protein_coding	EPS8 like 1 [Source:HGNC Symbol;Acc:HGNC:21295]
ENSG00000148377	0.00823803	0.653513	IDI2	protein_coding	isopentenyl-diphosphate delta isomerase 2 [Source:HGNC Symbol;Acc:HGNC:23487]
ENSG00000126822	0.00830329	0.65302	PLEKHG3	protein_coding	pleckstrin homology and RhoGEF domain containing G3 [Source:HGNC Symbol;Acc:HGNC:20364]
ENSG00000143061	0.00835458	0.652634	IGSF3	protein_coding	immunoglobulin superfamily member 3 [Source:HGNC Symbol;Acc:HGNC:5950]
ENSG00000103852	0.00836335	0.652568	TTC23	protein_coding	tetratricopeptide repeat domain 23 [Source:HGNC Symbol;Acc:HGNC:25730]
ENSG00000132676	0.00836403	0.652563	DAP3	protein_coding	death associated protein 3 [Source:HGNC Symbol;Acc:HGNC:2673]
ENSG00000196730	0.008366	0.652549	DAPK1	protein_coding	death associated protein kinase 1 [Source:HGNC Symbol;Acc:HGNC:2674]
ENSG00000163820	0.00838424	0.652412	FYCO1	protein_coding	FYVE and coiled-coil domain containing 1 [Source:HGNC Symbol;Acc:HGNC:14673]
ENSG00000104044	0.00850735	0.651496	OCA2	protein_coding	OCA2 melanosomal transmembrane protein [Source:HGNC Symbol;Acc:HGNC:8101]
ENSG00000185608	0.00865214	0.650433	MRPL40	protein_coding	mitochondrial ribosomal protein L40 [Source:HGNC Symbol;Acc:HGNC:14491]
ENSG00000206560	0.00867852	0.65024	ANKRD28	protein_coding	ankyrin repeat domain 28 [Source:HGNC Symbol;Acc:HGNC:29024]
ENSG00000131871	0.00874627	0.649749	SELENOS	protein_coding	selenoprotein S [Source:HGNC Symbol;Acc:HGNC:30396]
ENSG00000070501	0.00876378	0.649622	POLB	protein_coding	DNA polymerase beta [Source:HGNC Symbol;Acc:HGNC:9174]
ENSG00000124333	0.00877151	0.649566	VAMP7	protein_coding	vesicle associated membrane protein 7 [Source:HGNC Symbol;Acc:HGNC:11486]
ENSG00000130590	0.00894488	0.648324	SAMD10	protein_coding	sterile alpha motif domain containing 10 [Source:HGNC Symbol;Acc:HGNC:16129]
ENSG00000145220	0.00897319	0.648123	LYAR	protein_coding	Ly1 antibody reactive [Source:HGNC Symbol;Acc:HGNC:26021]
ENSG00000183605	0.00904348	0.647626	SFXN4	protein_coding	sideroflexin 4 [Source:HGNC Symbol;Acc:HGNC:16088]
ENSG00000123124	0.00906039	0.647507	WWP1	protein_coding	WW domain containing E3 ubiquitin protein ligase 1 [Source:HGNC Symbol;Acc:HGNC:17004]
ENSG00000275700	0.00914831	0.64689	AATF	protein_coding	apoptosis antagonizing transcription factor [Source:HGNC Symbol;Acc:HGNC:19235]
ENSG00000124593	0.00922069	0.646386	AL365205.1	protein_coding	novel transcript
ENSG00000262664	0.00922995	0.646322	OVCA2	protein_coding	OVCA2, serine hydrolase domain containing [Source:HGNC Symbol;Acc:HGNC:24203]
ENSG00000172421	0.00931798	0.645713	EFCAB3	protein_coding	EF-hand calcium binding domain 3 [Source:HGNC Symbol;Acc:HGNC:26379]
ENSG00000188763	0.00935812	0.645437	FZD9	protein_coding	frizzled class receptor 9 [Source:HGNC Symbol;Acc:HGNC:4047]
ENSG00000154723	0.00938762	0.645235	ATP5PF	protein_coding	ATP synthase peripheral stalk subunit F6 [Source:HGNC Symbol;Acc:HGNC:847]
ENSG00000197971	0.00942829	0.644957	MBP	protein_coding	myelin basic protein [Source:HGNC Symbol;Acc:HGNC:6925]
ENSG00000221995	0.00943738	0.644895	TIAF1	protein_coding	TGFB1-induced anti-apoptotic factor 1 [Source:HGNC Symbol;Acc:HGNC:11803]
ENSG00000070759	0.00945397	0.644782	TESK2	protein_coding	testis associated actin remodelling kinase 2 [Source:HGNC Symbol;Acc:HGNC:11732]
ENSG00000128578	0.00954111	0.644191	STRIP2	protein_coding	striatin interacting protein 2 [Source:HGNC Symbol;Acc:HGNC:22209]
ENSG00000126945	0.00964833	0.643469	HNRNPH2	protein_coding	heterogeneous nuclear ribonucleoprotein H2 [Source:HGNC Symbol;Acc:HGNC:5042]
ENSG00000128655	0.00966337	0.643368	PDE11A	protein_coding	phosphodiesterase 11A [Source:HGNC Symbol;Acc:HGNC:8773]
ENSG00000165120	0.00968962	0.643193	SSMEM1	protein_coding	serine rich single-pass membrane protein 1 [Source:HGNC Symbol;Acc:HGNC:29580]
ENSG00000197417	0.00973841	0.642867	SHPK	protein_coding	sedoheptulokinase [Source:HGNC Symbol;Acc:HGNC:1492]
ENSG00000067704	0.00974562	0.642819	IARS2	protein_coding	isoleucyl-tRNA synthetase 2, mitochondrial [Source:HGNC Symbol;Acc:HGNC:29685]
ENSG00000138777	0.00980633	0.642417	PPA2	protein_coding	pyrophosphatase (inorganic) 2 [Source:HGNC Symbol;Acc:HGNC:28883]
ENSG00000155099	0.0098229	0.642307	PIP4P2	protein_coding	phosphatidylinositol-4,5-bisphosphate 4-phosphatase 2 [Source:HGNC Symbol;Acc:HGNC:25452]
ENSG00000081692	0.00987108	0.641989	JMJD4	protein_coding	jumonji domain containing 4 [Source:HGNC Symbol;Acc:HGNC:25724]
ENSG00000124588	0.00998736	0.641227	NQO2	protein_coding	N-ribosyldihydronicotinamide:quinone reductase 2 [Source:HGNC Symbol;Acc:HGNC:7856]
ENSG00000138101	0.0100004	0.641142	DTNB	protein_coding	dystrobrevin beta [Source:HGNC Symbol;Acc:HGNC:3058]
ENSG00000173409	0.0101025	0.640479	ARV1	protein_coding	ARV1 homolog, fatty acid homeostasis modulator [Source:HGNC Symbol;Acc:HGNC:29561]
ENSG00000120054	0.0101618	0.640097	CPN1	protein_coding	carboxypeptidase N subunit 1 [Source:HGNC Symbol;Acc:HGNC:2312]
ENSG00000136754	0.0101751	0.640011	ABI1	protein_coding	abl interactor 1 [Source:HGNC Symbol;Acc:HGNC:11320]
ENSG00000183155	0.0102564	0.63949	RABIF	protein_coding	RAB interacting factor [Source:HGNC Symbol;Acc:HGNC:9797]
ENSG00000007202	0.0102785	0.639349	KIAA0100	protein_coding	KIAA0100 [Source:HGNC Symbol;Acc:HGNC:28960]
ENSG00000136695	0.0102897	0.639278	IL36RN	protein_coding	interleukin 36 receptor antagonist [Source:HGNC Symbol;Acc:HGNC:15561]
ENSG00000156958	0.0102995	0.639215	GALK2	protein_coding	galactokinase 2 [Source:HGNC Symbol;Acc:HGNC:4119]
ENSG00000140365	0.010393	0.638622	COMMD4	protein_coding	COMM domain containing 4 [Source:HGNC Symbol;Acc:HGNC:26027]
ENSG00000146409	0.0106483	0.637022	SLC18B1	protein_coding	solute carrier family 18 member B1 [Source:HGNC Symbol;Acc:HGNC:21573]
ENSG00000284526	0.010684	0.636802	AC015802.6	protein_coding	novel protein
ENSG00000155657	0.0107608	0.636328	TTN	protein_coding	titin [Source:HGNC Symbol;Acc:HGNC:12403]
ENSG00000139132	0.0108239	0.635939	FGD4	protein_coding	FYVE, RhoGEF and PH domain containing 4 [Source:HGNC Symbol;Acc:HGNC:19125]
ENSG00000174628	0.0108951	0.635505	IQCK	protein_coding	IQ motif containing K [Source:HGNC Symbol;Acc:HGNC:28556]
ENSG00000214736	0.0109064	0.635436	TOMM6	protein_coding	translocase of outer mitochondrial membrane 6 [Source:HGNC Symbol;Acc:HGNC:34528]
ENSG00000165675	0.011248	0.63338	ENOX2	protein_coding	ecto-NOX disulfide-thiol exchanger 2 [Source:HGNC Symbol;Acc:HGNC:2259]
ENSG00000152270	0.0112938	0.633108	PDE3B	protein_coding	phosphodiesterase 3B [Source:HGNC Symbol;Acc:HGNC:8779]
ENSG00000197712	0.0112974	0.633087	FAM114A1	protein_coding	family with sequence similarity 114 member A1 [Source:HGNC Symbol;Acc:HGNC:25087]
ENSG00000066027	0.0112999	0.633072	PPP2R5A	protein_coding	protein phosphatase 2 regulatory subunit B'alpha [Source:HGNC Symbol;Acc:HGNC:9309]
ENSG00000110080	0.0113438	0.632812	ST3GAL4	protein_coding	ST3 beta-galactoside alpha-2,3-sialyltransferase 4 [Source:HGNC Symbol;Acc:HGNC:10864]
ENSG00000112759	0.0113786	0.632607	SLC29A1	protein_coding	solute carrier family 29 member 1 (Augustine blood group) [Source:HGNC Symbol;Acc:HGNC:11003]
ENSG00000137203	0.0113998	0.632482	TFAP2A	protein_coding	transcription factor AP-2 alpha [Source:HGNC Symbol;Acc:HGNC:11742]
ENSG00000171861	0.0115264	0.63174	MRM3	protein_coding	mitochondrial rRNA methyltransferase 3 [Source:HGNC Symbol;Acc:HGNC:18485]
ENSG00000176422	0.0115287	0.631727	SPRYD4	protein_coding	SPRY domain containing 4 [Source:HGNC Symbol;Acc:HGNC:27468]
ENSG00000175701	0.0115644	0.631519	MTLN	protein_coding	mitoregulin [Source:HGNC Symbol;Acc:HGNC:27339]
ENSG00000133069	0.0117211	0.630612	TMCC2	protein_coding	transmembrane and coiled-coil domain family 2 [Source:HGNC Symbol;Acc:HGNC:24239]
ENSG00000089356	0.0117282	0.630571	FXYD3	protein_coding	FXYD domain containing ion transport regulator 3 [Source:HGNC Symbol;Acc:HGNC:4027]
ENSG00000198663	0.011753	0.630428	C6orf89	protein_coding	chromosome 6 open reading frame 89 [Source:HGNC Symbol;Acc:HGNC:21114]
ENSG00000162302	0.0117756	0.630298	RPS6KA4	protein_coding	ribosomal protein S6 kinase A4 [Source:HGNC Symbol;Acc:HGNC:10433]
ENSG00000112130	0.0118093	0.630105	RNF8	protein_coding	ring finger protein 8 [Source:HGNC Symbol;Acc:HGNC:10071]
ENSG00000167792	0.0118264	0.630008	NDUFV1	protein_coding	NADH:ubiquinone oxidoreductase core subunit V1 [Source:HGNC Symbol;Acc:HGNC:7716]
ENSG00000021355	0.0118776	0.629715	SERPINB1	protein_coding	serpin family B member 1 [Source:HGNC Symbol;Acc:HGNC:3311]
ENSG00000012211	0.0118812	0.629694	PRICKLE3	protein_coding	prickle planar cell polarity protein 3 [Source:HGNC Symbol;Acc:HGNC:6645]
ENSG00000118197	0.0118972	0.629603	DDX59	protein_coding	DEAD-box helicase 59 [Source:HGNC Symbol;Acc:HGNC:25360]
ENSG00000185722	0.0119104	0.629528	ANKFY1	protein_coding	ankyrin repeat and FYVE domain containing 1 [Source:HGNC Symbol;Acc:HGNC:20763]
ENSG00000186532	0.0119207	0.629469	SMYD4	protein_coding	SET and MYND domain containing 4 [Source:HGNC Symbol;Acc:HGNC:21067]
ENSG00000100503	0.0119534	0.629284	NIN	protein_coding	ninein [Source:HGNC Symbol;Acc:HGNC:14906]
ENSG00000089063	0.0120575	0.628696	TMEM230	protein_coding	transmembrane protein 230 [Source:HGNC Symbol;Acc:HGNC:15876]
ENSG00000189362	0.0120801	0.628569	NEMP2	protein_coding	nuclear envelope integral membrane protein 2 [Source:HGNC Symbol;Acc:HGNC:33700]
ENSG00000143845	0.0120825	0.628555	ETNK2	protein_coding	ethanolamine kinase 2 [Source:HGNC Symbol;Acc:HGNC:25575]
ENSG00000244005	0.0120942	0.628489	NFS1	protein_coding	NFS1, cysteine desulfurase [Source:HGNC Symbol;Acc:HGNC:15910]
ENSG00000073578	0.0121439	0.62821	SDHA	protein_coding	succinate dehydrogenase complex flavoprotein subunit A [Source:HGNC Symbol;Acc:HGNC:10680]
ENSG00000079257	0.0121814	0.628	LXN	protein_coding	latexin [Source:HGNC Symbol;Acc:HGNC:13347]
ENSG00000179088	0.01222	0.627785	C12orf42	protein_coding	chromosome 12 open reading frame 42 [Source:HGNC Symbol;Acc:HGNC:24729]
ENSG00000167196	0.0122524	0.627605	FBXO22	protein_coding	F-box protein 22 [Source:HGNC Symbol;Acc:HGNC:13593]
ENSG00000143337	0.0122569	0.627579	TOR1AIP1	protein_coding	torsin 1A interacting protein 1 [Source:HGNC Symbol;Acc:HGNC:29456]
ENSG00000169692	0.0122868	0.627413	AGPAT2	protein_coding	1-acylglycerol-3-phosphate O-acyltransferase 2 [Source:HGNC Symbol;Acc:HGNC:325]
ENSG00000150867	0.012361	0.627002	PIP4K2A	protein_coding	phosphatidylinositol-5-phosphate 4-kinase type 2 alpha [Source:HGNC Symbol;Acc:HGNC:8997]
ENSG00000151224	0.0124968	0.626255	MAT1A	protein_coding	methionine adenosyltransferase 1A [Source:HGNC Symbol;Acc:HGNC:6903]
ENSG00000106052	0.0124986	0.626245	TAX1BP1	protein_coding	Tax1 binding protein 1 [Source:HGNC Symbol;Acc:HGNC:11575]
ENSG00000154803	0.0125212	0.626121	FLCN	protein_coding	folliculin [Source:HGNC Symbol;Acc:HGNC:27310]
ENSG00000169018	0.012552	0.625953	FEM1B	protein_coding	fem-1 homolog B [Source:HGNC Symbol;Acc:HGNC:3649]
ENSG00000102103	0.0126482	0.625429	PQBP1	protein_coding	polyglutamine binding protein 1 [Source:HGNC Symbol;Acc:HGNC:9330]
ENSG00000182118	0.0126635	0.625346	FAM89A	protein_coding	family with sequence similarity 89 member A [Source:HGNC Symbol;Acc:HGNC:25057]
ENSG00000139370	0.0126798	0.625258	SLC15A4	protein_coding	solute carrier family 15 member 4 [Source:HGNC Symbol;Acc:HGNC:23090]
ENSG00000004864	0.0127022	0.625137	SLC25A13	protein_coding	solute carrier family 25 member 13 [Source:HGNC Symbol;Acc:HGNC:10983]
ENSG00000100266	0.0127273	0.625001	PACSIN2	protein_coding	protein kinase C and casein kinase substrate in neurons 2 [Source:HGNC Symbol;Acc:HGNC:8571]
ENSG00000137171	0.0127616	0.624816	KLC4	protein_coding	kinesin light chain 4 [Source:HGNC Symbol;Acc:HGNC:21624]
ENSG00000110717	0.0127867	0.62468	NDUFS8	protein_coding	NADH:ubiquinone oxidoreductase core subunit S8 [Source:HGNC Symbol;Acc:HGNC:7715]
ENSG00000178425	0.0128514	0.624333	NT5DC1	protein_coding	5'-nucleotidase domain containing 1 [Source:HGNC Symbol;Acc:HGNC:21556]
ENSG00000116711	0.0128713	0.624227	PLA2G4A	protein_coding	phospholipase A2 group IVA [Source:HGNC Symbol;Acc:HGNC:9035]
ENSG00000177854	0.0128761	0.624201	TMEM187	protein_coding	transmembrane protein 187 [Source:HGNC Symbol;Acc:HGNC:13705]
ENSG00000189171	0.0128857	0.624149	S100A13	protein_coding	S100 calcium binding protein A13 [Source:HGNC Symbol;Acc:HGNC:10490]
ENSG00000165716	0.0129422	0.623848	FAM69B	protein_coding	family with sequence similarity 69 member B [Source:HGNC Symbol;Acc:HGNC:28290]
ENSG00000110074	0.0129892	0.623597	FOXRED1	protein_coding	FAD dependent oxidoreductase domain containing 1 [Source:HGNC Symbol;Acc:HGNC:26927]
ENSG00000204713	0.0129917	0.623584	TRIM27	protein_coding	tripartite motif containing 27 [Source:HGNC Symbol;Acc:HGNC:9975]
ENSG00000197818	0.0130459	0.623296	SLC9A8	protein_coding	solute carrier family 9 member A8 [Source:HGNC Symbol;Acc:HGNC:20728]
ENSG00000122126	0.0130646	0.623197	OCRL	protein_coding	OCRL, inositol polyphosphate-5-phosphatase [Source:HGNC Symbol;Acc:HGNC:8108]
ENSG00000244405	0.0130661	0.623189	ETV5	protein_coding	ETS variant 5 [Source:HGNC Symbol;Acc:HGNC:3494]
ENSG00000144837	0.0130943	0.62304	PLA1A	protein_coding	phospholipase A1 member A [Source:HGNC Symbol;Acc:HGNC:17661]
ENSG00000135966	0.0130966	0.623028	TGFBRAP1	protein_coding	transforming growth factor beta receptor associated protein 1 [Source:HGNC Symbol;Acc:HGNC:16836]
ENSG00000117899	0.013157	0.622709	MESD	protein_coding	mesoderm development LRP chaperone [Source:HGNC Symbol;Acc:HGNC:13520]
ENSG00000182541	0.0131597	0.622695	LIMK2	protein_coding	LIM domain kinase 2 [Source:HGNC Symbol;Acc:HGNC:6614]
ENSG00000011295	0.0132337	0.622306	TTC19	protein_coding	tetratricopeptide repeat domain 19 [Source:HGNC Symbol;Acc:HGNC:26006]
ENSG00000132746	0.0132644	0.622146	ALDH3B2	protein_coding	aldehyde dehydrogenase 3 family member B2 [Source:HGNC Symbol;Acc:HGNC:411]
ENSG00000112062	0.013281	0.622059	MAPK14	protein_coding	mitogen-activated protein kinase 14 [Source:HGNC Symbol;Acc:HGNC:6876]
ENSG00000148488	0.013282	0.622053	ST8SIA6	protein_coding	ST8 alpha-N-acetyl-neuraminide alpha-2,8-sialyltransferase 6 [Source:HGNC Symbol;Acc:HGNC:23317]
ENSG00000127530	0.0132928	0.621997	OR7C1	protein_coding	olfactory receptor family 7 subfamily C member 1 [Source:HGNC Symbol;Acc:HGNC:8373]
ENSG00000183762	0.0134226	0.621322	KREMEN1	protein_coding	kringle containing transmembrane protein 1 [Source:HGNC Symbol;Acc:HGNC:17550]
ENSG00000113845	0.0135407	0.620712	TIMMDC1	protein_coding	translocase of inner mitochondrial membrane domain containing 1 [Source:HGNC Symbol;Acc:HGNC:1321]
ENSG00000095380	0.0135792	0.620513	NANS	protein_coding	N-acetylneuraminate synthase [Source:HGNC Symbol;Acc:HGNC:19237]
ENSG00000204386	0.0136751	0.620022	NEU1	protein_coding	neuraminidase 1 [Source:HGNC Symbol;Acc:HGNC:7758]
ENSG00000112425	0.0138423	0.619172	EPM2A	protein_coding	EPM2A, laforin glucan phosphatase [Source:HGNC Symbol;Acc:HGNC:3413]
ENSG00000165644	0.0138706	0.619029	COMTD1	protein_coding	catechol-O-methyltransferase domain containing 1 [Source:HGNC Symbol;Acc:HGNC:26309]
ENSG00000124370	0.0139169	0.618795	MCEE	protein_coding	methylmalonyl-CoA epimerase [Source:HGNC Symbol;Acc:HGNC:16732]
ENSG00000250479	0.0139529	0.618614	CHCHD10	protein_coding	coiled-coil-helix-coiled-coil-helix domain containing 10 [Source:HGNC Symbol;Acc:HGNC:15559]
ENSG00000059122	0.013961	0.618573	FLYWCH1	protein_coding	FLYWCH-type zinc finger 1 [Source:HGNC Symbol;Acc:HGNC:25404]
ENSG00000226742	0.014074	0.618007	HSBP1L1	protein_coding	heat shock factor binding protein 1 like 1 [Source:HGNC Symbol;Acc:HGNC:37243]
ENSG00000230054	0.014098	0.617887	TEX53	protein_coding	testis expressed 53 [Source:HGNC Symbol;Acc:HGNC:53655]
ENSG00000136003	0.0141206	0.617774	ISCU	protein_coding	iron-sulfur cluster assembly enzyme [Source:HGNC Symbol;Acc:HGNC:29882]
ENSG00000110921	0.0141699	0.617529	MVK	protein_coding	mevalonate kinase [Source:HGNC Symbol;Acc:HGNC:7530]
ENSG00000232838	0.0142023	0.617368	PET117	protein_coding	PET117 homolog [Source:HGNC Symbol;Acc:HGNC:40045]
ENSG00000112343	0.0142385	0.617188	TRIM38	protein_coding	tripartite motif containing 38 [Source:HGNC Symbol;Acc:HGNC:10059]
ENSG00000130787	0.0144325	0.616233	HIP1R	protein_coding	huntingtin interacting protein 1 related [Source:HGNC Symbol;Acc:HGNC:18415]
ENSG00000182544	0.0144465	0.616164	MFSD5	protein_coding	major facilitator superfamily domain containing 5 [Source:HGNC Symbol;Acc:HGNC:28156]
ENSG00000131650	0.0144907	0.615948	KREMEN2	protein_coding	kringle containing transmembrane protein 2 [Source:HGNC Symbol;Acc:HGNC:18797]
ENSG00000160256	0.0145395	0.615709	FAM207A	protein_coding	family with sequence similarity 207 member A [Source:HGNC Symbol;Acc:HGNC:15811]
ENSG00000198171	0.0145444	0.615686	DDRGK1	protein_coding	DDRGK domain containing 1 [Source:HGNC Symbol;Acc:HGNC:16110]
ENSG00000159131	0.0145574	0.615622	GART	protein_coding	phosphoribosylglycinamide formyltransferase, phosphoribosylglycinamide synthetase, phosphoribosylaminoimidazole synthetase [Source:HGNC Symbol;Acc:HGNC:4163]
ENSG00000151657	0.0146023	0.615404	KIN	protein_coding	Kin17 DNA and RNA binding protein [Source:HGNC Symbol;Acc:HGNC:6327]
ENSG00000185686	0.0146339	0.615251	PRAME	protein_coding	preferentially expressed antigen in melanoma [Source:HGNC Symbol;Acc:HGNC:9336]
ENSG00000264522	0.0146689	0.615081	OTUD7B	protein_coding	OTU deubiquitinase 7B [Source:HGNC Symbol;Acc:HGNC:16683]
ENSG00000047249	0.0147962	0.614467	ATP6V1H	protein_coding	ATPase H+ transporting V1 subunit H [Source:HGNC Symbol;Acc:HGNC:18303]
ENSG00000132305	0.0148481	0.614218	IMMT	protein_coding	inner membrane mitochondrial protein [Source:HGNC Symbol;Acc:HGNC:6047]
ENSG00000159842	0.0148553	0.614183	ABR	protein_coding	ABR, RhoGEF and GTPase activating protein [Source:HGNC Symbol;Acc:HGNC:81]
ENSG00000168803	0.0148893	0.614021	ADAL	protein_coding	adenosine deaminase like [Source:HGNC Symbol;Acc:HGNC:31853]
ENSG00000170606	0.0149245	0.613852	HSPA4	protein_coding	heat shock protein family A (Hsp70) member 4 [Source:HGNC Symbol;Acc:HGNC:5237]
ENSG00000167800	0.0149292	0.61383	TBX10	protein_coding	T-box 10 [Source:HGNC Symbol;Acc:HGNC:11593]
ENSG00000214063	0.014932	0.613817	TSPAN4	protein_coding	tetraspanin 4 [Source:HGNC Symbol;Acc:HGNC:11859]
ENSG00000138395	0.0150114	0.613438	CDK15	protein_coding	cyclin dependent kinase 15 [Source:HGNC Symbol;Acc:HGNC:14434]
ENSG00000029725	0.0150542	0.613235	RABEP1	protein_coding	rabaptin, RAB GTPase binding effector protein 1 [Source:HGNC Symbol;Acc:HGNC:17677]
ENSG00000131174	0.0150797	0.613114	COX7B	protein_coding	cytochrome c oxidase subunit 7B [Source:HGNC Symbol;Acc:HGNC:2291]
ENSG00000249481	0.0151438	0.612811	SPATS1	protein_coding	spermatogenesis associated serine rich 1 [Source:HGNC Symbol;Acc:HGNC:22957]
ENSG00000126267	0.0151442	0.612809	COX6B1	protein_coding	cytochrome c oxidase subunit 6B1 [Source:HGNC Symbol;Acc:HGNC:2280]
ENSG00000158014	0.0151821	0.61263	SLC30A2	protein_coding	solute carrier family 30 member 2 [Source:HGNC Symbol;Acc:HGNC:11013]
ENSG00000155016	0.0152705	0.612214	CYP2U1	protein_coding	cytochrome P450 family 2 subfamily U member 1 [Source:HGNC Symbol;Acc:HGNC:20582]
ENSG00000008256	0.0153117	0.612021	CYTH3	protein_coding	cytohesin 3 [Source:HGNC Symbol;Acc:HGNC:9504]
ENSG00000166387	0.0153498	0.611843	PPFIBP2	protein_coding	PPFIA binding protein 2 [Source:HGNC Symbol;Acc:HGNC:9250]
ENSG00000115649	0.0153771	0.611716	CNPPD1	protein_coding	cyclin Pas1/PHO80 domain containing 1 [Source:HGNC Symbol;Acc:HGNC:25220]
ENSG00000106299	0.0154535	0.61136	WASL	protein_coding	Wiskott-Aldrich syndrome like [Source:HGNC Symbol;Acc:HGNC:12735]
ENSG00000158467	0.0155266	0.61102	AHCYL2	protein_coding	adenosylhomocysteinase like 2 [Source:HGNC Symbol;Acc:HGNC:22204]
ENSG00000116191	0.0155624	0.610855	RALGPS2	protein_coding	Ral GEF with PH domain and SH3 binding motif 2 [Source:HGNC Symbol;Acc:HGNC:30279]
ENSG00000177000	0.0156142	0.610616	MTHFR	protein_coding	methylenetetrahydrofolate reductase [Source:HGNC Symbol;Acc:HGNC:7436]
ENSG00000083290	0.0156551	0.610427	ULK2	protein_coding	unc-51 like autophagy activating kinase 2 [Source:HGNC Symbol;Acc:HGNC:13480]
ENSG00000134882	0.0156864	0.610283	UBAC2	protein_coding	UBA domain containing 2 [Source:HGNC Symbol;Acc:HGNC:20486]
ENSG00000205336	0.0156871	0.61028	ADGRG1	protein_coding	adhesion G protein-coupled receptor G1 [Source:HGNC Symbol;Acc:HGNC:4512]
ENSG00000166199	0.015713	0.610161	ALKBH3	protein_coding	alkB homolog 3, alpha-ketoglutaratedependent dioxygenase [Source:HGNC Symbol;Acc:HGNC:30141]
ENSG00000107669	0.0157158	0.610148	ATE1	protein_coding	arginyltransferase 1 [Source:HGNC Symbol;Acc:HGNC:782]
ENSG00000166575	0.015756	0.609964	TMEM135	protein_coding	transmembrane protein 135 [Source:HGNC Symbol;Acc:HGNC:26167]
ENSG00000260007	0.015815	0.609694	AC107871.1	protein_coding	novel protein
ENSG00000167986	0.0158418	0.609572	DDB1	protein_coding	damage specific DNA binding protein 1 [Source:HGNC Symbol;Acc:HGNC:2717]
ENSG00000153066	0.0158489	0.60954	TXNDC11	protein_coding	thioredoxin domain containing 11 [Source:HGNC Symbol;Acc:HGNC:28030]
ENSG00000164120	0.0158838	0.60938	HPGD	protein_coding	15-hydroxyprostaglandin dehydrogenase [Source:HGNC Symbol;Acc:HGNC:5154]
ENSG00000165475	0.0159545	0.609059	CRYL1	protein_coding	crystallin lambda 1 [Source:HGNC Symbol;Acc:HGNC:18246]
ENSG00000165495	0.0159659	0.609008	PKNOX2	protein_coding	PBX/knotted 1 homeobox 2 [Source:HGNC Symbol;Acc:HGNC:16714]
ENSG00000006695	0.016064	0.608564	COX10	protein_coding	cytochrome c oxidase assembly factor heme A:farnesyltransferase COX10 [Source:HGNC Symbol;Acc:HGNC:2260]
ENSG00000259112	0.0161787	0.608048	NDUFC2-KCTD14	protein_coding	NDUFC2-KCTD14 readthrough [Source:HGNC Symbol;Acc:HGNC:42956]
ENSG00000189319	0.0161878	0.608007	FAM53B	protein_coding	family with sequence similarity 53 member B [Source:HGNC Symbol;Acc:HGNC:28968]
ENSG00000151552	0.0162117	0.6079	QDPR	protein_coding	quinoid dihydropteridine reductase [Source:HGNC Symbol;Acc:HGNC:9752]
ENSG00000171132	0.0162194	0.607865	PRKCE	protein_coding	protein kinase C epsilon [Source:HGNC Symbol;Acc:HGNC:9401]
ENSG00000123297	0.0162258	0.607836	TSFM	protein_coding	Ts translation elongation factor, mitochondrial [Source:HGNC Symbol;Acc:HGNC:12367]
ENSG00000108666	0.0162653	0.60766	C17orf75	protein_coding	chromosome 17 open reading frame 75 [Source:HGNC Symbol;Acc:HGNC:30173]
ENSG00000072786	0.0162875	0.607561	STK10	protein_coding	serine/threonine kinase 10 [Source:HGNC Symbol;Acc:HGNC:11388]
ENSG00000121270	0.0163369	0.607341	ABCC11	protein_coding	ATP binding cassette subfamily C member 11 [Source:HGNC Symbol;Acc:HGNC:14639]
ENSG00000103160	0.0163467	0.607297	HSDL1	protein_coding	hydroxysteroid dehydrogenase like 1 [Source:HGNC Symbol;Acc:HGNC:16475]
ENSG00000249967	0.0163643	0.607219	AL355315.1	protein_coding	novel protein
ENSG00000168040	0.0164662	0.606766	FADD	protein_coding	Fas associated via death domain [Source:HGNC Symbol;Acc:HGNC:3573]
ENSG00000162227	0.0164829	0.606692	TAF6L	protein_coding	TATA-box binding protein associated factor 6 like [Source:HGNC Symbol;Acc:HGNC:17305]
ENSG00000004866	0.0165195	0.606531	ST7	protein_coding	suppression of tumorigenicity 7 [Source:HGNC Symbol;Acc:HGNC:11351]
ENSG00000180758	0.016524	0.606511	GPR157	protein_coding	G protein-coupled receptor 157 [Source:HGNC Symbol;Acc:HGNC:23687]
ENSG00000182795	0.0165352	0.606461	C1orf116	protein_coding	chromosome 1 open reading frame 116 [Source:HGNC Symbol;Acc:HGNC:28667]
ENSG00000174080	0.0166356	0.606019	CTSF	protein_coding	cathepsin F [Source:HGNC Symbol;Acc:HGNC:2531]
ENSG00000079385	0.016645	0.605978	CEACAM1	protein_coding	carcinoembryonic antigen related cell adhesion molecule 1 [Source:HGNC Symbol;Acc:HGNC:1814]
ENSG00000124786	0.0167116	0.605686	SLC35B3	protein_coding	solute carrier family 35 member B3 [Source:HGNC Symbol;Acc:HGNC:21601]
ENSG00000067829	0.016737	0.605575	IDH3G	protein_coding	isocitrate dehydrogenase 3 (NAD(+)) gamma [Source:HGNC Symbol;Acc:HGNC:5386]
ENSG00000143390	0.0167746	0.605411	RFX5	protein_coding	regulatory factor X5 [Source:HGNC Symbol;Acc:HGNC:9986]
ENSG00000181991	0.0167803	0.605386	MRPS11	protein_coding	mitochondrial ribosomal protein S11 [Source:HGNC Symbol;Acc:HGNC:14050]
ENSG00000040531	0.0167928	0.605332	CTNS	protein_coding	cystinosin, lysosomal cystine transporter [Source:HGNC Symbol;Acc:HGNC:2518]
ENSG00000167291	0.0168328	0.605157	TBC1D16	protein_coding	TBC1 domain family member 16 [Source:HGNC Symbol;Acc:HGNC:28356]
ENSG00000163719	0.0168395	0.605128	MTMR14	protein_coding	myotubularin related protein 14 [Source:HGNC Symbol;Acc:HGNC:26190]
ENSG00000255275	0.0168792	0.604955	AL080251.1	protein_coding	novel transcript
ENSG00000280537	0.0169374	0.604703	AC068946.1	protein_coding	novel protein, SLC23A3-NHEJ1 readthrough
ENSG00000114735	0.016964	0.604588	HEMK1	protein_coding	HemK methyltransferase family member 1 [Source:HGNC Symbol;Acc:HGNC:24923]
ENSG00000185634	0.0169671	0.604574	SHC4	protein_coding	SHC adaptor protein 4 [Source:HGNC Symbol;Acc:HGNC:16743]
ENSG00000126432	0.0169816	0.604512	PRDX5	protein_coding	peroxiredoxin 5 [Source:HGNC Symbol;Acc:HGNC:9355]
ENSG00000166024	0.0169859	0.604493	R3HCC1L	protein_coding	R3H domain and coiled-coil containing 1 like [Source:HGNC Symbol;Acc:HGNC:23512]
ENSG00000184470	0.0169897	0.604477	TXNRD2	protein_coding	thioredoxin reductase 2 [Source:HGNC Symbol;Acc:HGNC:18155]
ENSG00000124900	0.0170632	0.604159	TRIM51	protein_coding	tripartite motif-containing 51 [Source:HGNC Symbol;Acc:HGNC:19023]
ENSG00000251369	0.0170712	0.604125	ZNF550	protein_coding	zinc finger protein 550 [Source:HGNC Symbol;Acc:HGNC:28643]
ENSG00000187773	0.017082	0.604079	FAM69C	protein_coding	family with sequence similarity 69 member C [Source:HGNC Symbol;Acc:HGNC:31729]
ENSG00000033327	0.0171028	0.603989	GAB2	protein_coding	GRB2 associated binding protein 2 [Source:HGNC Symbol;Acc:HGNC:14458]
ENSG00000134146	0.0171339	0.603856	DPH6	protein_coding	diphthamine biosynthesis 6 [Source:HGNC Symbol;Acc:HGNC:30543]
ENSG00000125901	0.0171526	0.603775	MRPS26	protein_coding	mitochondrial ribosomal protein S26 [Source:HGNC Symbol;Acc:HGNC:14045]
ENSG00000048544	0.0171834	0.603643	MRPS10	protein_coding	mitochondrial ribosomal protein S10 [Source:HGNC Symbol;Acc:HGNC:14502]
ENSG00000115525	0.0171884	0.603622	ST3GAL5	protein_coding	ST3 beta-galactoside alpha-2,3-sialyltransferase 5 [Source:HGNC Symbol;Acc:HGNC:10872]
ENSG00000177485	0.0173697	0.602848	ZBTB33	protein_coding	zinc finger and BTB domain containing 33 [Source:HGNC Symbol;Acc:HGNC:16682]
ENSG00000121766	0.0173723	0.602837	ZCCHC17	protein_coding	zinc finger CCHC-type containing 17 [Source:HGNC Symbol;Acc:HGNC:30246]
ENSG00000135903	0.0174952	0.602316	PAX3	protein_coding	paired box 3 [Source:HGNC Symbol;Acc:HGNC:8617]
ENSG00000166902	0.0176519	0.601657	MRPL16	protein_coding	mitochondrial ribosomal protein L16 [Source:HGNC Symbol;Acc:HGNC:14476]
ENSG00000164933	0.0176605	0.601621	SLC25A32	protein_coding	solute carrier family 25 member 32 [Source:HGNC Symbol;Acc:HGNC:29683]
ENSG00000187736	0.0176631	0.60161	NHEJ1	protein_coding	non-homologous end joining factor 1 [Source:HGNC Symbol;Acc:HGNC:25737]
ENSG00000136169	0.0178615	0.600781	SETDB2	protein_coding	SET domain bifurcated 2 [Source:HGNC Symbol;Acc:HGNC:20263]
ENSG00000204220	0.0179171	0.60055	PFDN6	protein_coding	prefoldin subunit 6 [Source:HGNC Symbol;Acc:HGNC:4926]
ENSG00000176919	0.0180115	0.600159	C8G	protein_coding	complement C8 gamma chain [Source:HGNC Symbol;Acc:HGNC:1354]
ENSG00000167799	0.0180149	0.600145	NUDT8	protein_coding	nudix hydrolase 8 [Source:HGNC Symbol;Acc:HGNC:8055]
ENSG00000166946	0.0181494	0.599591	CCNDBP1	protein_coding	cyclin D1 binding protein 1 [Source:HGNC Symbol;Acc:HGNC:1587]
ENSG00000089041	0.0181687	0.599512	P2RX7	protein_coding	purinergic receptor P2X 7 [Source:HGNC Symbol;Acc:HGNC:8537]
ENSG00000198130	0.0182123	0.599333	HIBCH	protein_coding	3-hydroxyisobutyryl-CoA hydrolase [Source:HGNC Symbol;Acc:HGNC:4908]
ENSG00000138772	0.018219	0.599306	ANXA3	protein_coding	annexin A3 [Source:HGNC Symbol;Acc:HGNC:541]
ENSG00000132716	0.0182227	0.59929	DCAF8	protein_coding	DDB1 and CUL4 associated factor 8 [Source:HGNC Symbol;Acc:HGNC:24891]
ENSG00000186889	0.0182388	0.599225	TMEM17	protein_coding	transmembrane protein 17 [Source:HGNC Symbol;Acc:HGNC:26623]
ENSG00000205309	0.0182673	0.599108	NT5M	protein_coding	5',3'-nucleotidase, mitochondrial [Source:HGNC Symbol;Acc:HGNC:15769]
ENSG00000111696	0.0182767	0.59907	NT5DC3	protein_coding	5'-nucleotidase domain containing 3 [Source:HGNC Symbol;Acc:HGNC:30826]
ENSG00000134324	0.0183145	0.598915	LPIN1	protein_coding	lipin 1 [Source:HGNC Symbol;Acc:HGNC:13345]
ENSG00000140403	0.0184309	0.598442	DNAJA4	protein_coding	DnaJ heat shock protein family (Hsp40) member A4 [Source:HGNC Symbol;Acc:HGNC:14885]
ENSG00000166888	0.0184829	0.598231	STAT6	protein_coding	signal transducer and activator of transcription 6 [Source:HGNC Symbol;Acc:HGNC:11368]
ENSG00000155265	0.0184986	0.598167	GOLGA7B	protein_coding	golgin A7 family member B [Source:HGNC Symbol;Acc:HGNC:31668]
ENSG00000184481	0.0185221	0.598072	FOXO4	protein_coding	forkhead box O4 [Source:HGNC Symbol;Acc:HGNC:7139]
ENSG00000163931	0.0185907	0.597795	TKT	protein_coding	transketolase [Source:HGNC Symbol;Acc:HGNC:11834]
ENSG00000076554	0.01862	0.597677	TPD52	protein_coding	tumor protein D52 [Source:HGNC Symbol;Acc:HGNC:12005]
ENSG00000063761	0.0186277	0.597646	ADCK1	protein_coding	aarF domain containing kinase 1 [Source:HGNC Symbol;Acc:HGNC:19038]
ENSG00000185825	0.0186494	0.597559	BCAP31	protein_coding	B cell receptor associated protein 31 [Source:HGNC Symbol;Acc:HGNC:16695]
ENSG00000120805	0.018687	0.597408	ARL1	protein_coding	ADP ribosylation factor like GTPase 1 [Source:HGNC Symbol;Acc:HGNC:692]
ENSG00000244187	0.0187131	0.597303	TMEM141	protein_coding	transmembrane protein 141 [Source:HGNC Symbol;Acc:HGNC:28211]
ENSG00000090316	0.0187266	0.597248	MAEA	protein_coding	macrophage erythroblast attacher [Source:HGNC Symbol;Acc:HGNC:13731]
ENSG00000137274	0.0187324	0.597225	BPHL	protein_coding	biphenyl hydrolase like [Source:HGNC Symbol;Acc:HGNC:1094]
ENSG00000138629	0.018771	0.597071	UBL7	protein_coding	ubiquitin like 7 [Source:HGNC Symbol;Acc:HGNC:28221]
ENSG00000103064	0.0189335	0.596422	SLC7A6	protein_coding	solute carrier family 7 member 6 [Source:HGNC Symbol;Acc:HGNC:11064]
ENSG00000103061	0.0189566	0.59633	SLC7A6OS	protein_coding	solute carrier family 7 member 6 opposite strand [Source:HGNC Symbol;Acc:HGNC:25807]
ENSG00000160226	0.0189924	0.596188	CFAP410	protein_coding	cilia and flagella associated protein 410 [Source:HGNC Symbol;Acc:HGNC:1260]
ENSG00000074755	0.0189986	0.596164	ZZEF1	protein_coding	zinc finger ZZ-type and EF-hand domain containing 1 [Source:HGNC Symbol;Acc:HGNC:29027]
ENSG00000137413	0.019147	0.595577	TAF8	protein_coding	TATA-box binding protein associated factor 8 [Source:HGNC Symbol;Acc:HGNC:17300]
ENSG00000112514	0.019182	0.595439	CUTA	protein_coding	cutA divalent cation tolerance homolog [Source:HGNC Symbol;Acc:HGNC:21101]
ENSG00000075239	0.0191939	0.595392	ACAT1	protein_coding	acetyl-CoA acetyltransferase 1 [Source:HGNC Symbol;Acc:HGNC:93]
ENSG00000141258	0.0192872	0.595026	SGSM2	protein_coding	small G protein signaling modulator 2 [Source:HGNC Symbol;Acc:HGNC:29026]
ENSG00000153406	0.0193028	0.594965	NMRAL1	protein_coding	NmrA like redox sensor 1 [Source:HGNC Symbol;Acc:HGNC:24987]
ENSG00000111269	0.0193612	0.594736	CREBL2	protein_coding	cAMP responsive element binding protein like 2 [Source:HGNC Symbol;Acc:HGNC:2350]
ENSG00000154222	0.0194071	0.594557	CC2D1B	protein_coding	coiled-coil and C2 domain containing 1B [Source:HGNC Symbol;Acc:HGNC:29386]
ENSG00000174914	0.0194583	0.594357	OR9G1	protein_coding	olfactory receptor family 9 subfamily G member 1 [Source:HGNC Symbol;Acc:HGNC:15319]
ENSG00000142207	0.0194647	0.594332	URB1	protein_coding	URB1 ribosome biogenesis 1 homolog (S. cerevisiae) [Source:HGNC Symbol;Acc:HGNC:17344]
ENSG00000107165	0.0195808	0.593881	TYRP1	protein_coding	tyrosinase related protein 1 [Source:HGNC Symbol;Acc:HGNC:12450]
ENSG00000116199	0.0196554	0.593593	FAM20B	protein_coding	FAM20B, glycosaminoglycan xylosylkinase [Source:HGNC Symbol;Acc:HGNC:23017]
ENSG00000196116	0.019717	0.593355	TDRD7	protein_coding	tudor domain containing 7 [Source:HGNC Symbol;Acc:HGNC:30831]
ENSG00000117335	0.019732	0.593297	CD46	protein_coding	CD46 molecule [Source:HGNC Symbol;Acc:HGNC:6953]
ENSG00000132694	0.0197573	0.5932	ARHGEF11	protein_coding	Rho guanine nucleotide exchange factor 11 [Source:HGNC Symbol;Acc:HGNC:14580]
ENSG00000172890	0.019776	0.593127	NADSYN1	protein_coding	NAD synthetase 1 [Source:HGNC Symbol;Acc:HGNC:29832]
ENSG00000117593	0.0198515	0.592838	DARS2	protein_coding	aspartyl-tRNA synthetase 2, mitochondrial [Source:HGNC Symbol;Acc:HGNC:25538]
ENSG00000108961	0.0198543	0.592827	RANGRF	protein_coding	RAN guanine nucleotide release factor [Source:HGNC Symbol;Acc:HGNC:17679]
ENSG00000102970	0.0198921	0.592682	CCL17	protein_coding	C-C motif chemokine ligand 17 [Source:HGNC Symbol;Acc:HGNC:10615]
ENSG00000179889	0.0199044	0.592635	PDXDC1	protein_coding	pyridoxal dependent decarboxylase domain containing 1 [Source:HGNC Symbol;Acc:HGNC:28995]
ENSG00000004975	0.0199392	0.592502	DVL2	protein_coding	dishevelled segment polarity protein 2 [Source:HGNC Symbol;Acc:HGNC:3086]
ENSG00000170369	0.019947	0.592472	CST2	protein_coding	cystatin SA [Source:HGNC Symbol;Acc:HGNC:2474]
ENSG00000169499	0.0199508	0.592457	PLEKHA2	protein_coding	pleckstrin homology domain containing A2 [Source:HGNC Symbol;Acc:HGNC:14336]
ENSG00000171446	0.019972	0.592377	KRT27	protein_coding	keratin 27 [Source:HGNC Symbol;Acc:HGNC:30841]
ENSG00000189283	0.0199915	0.592302	FHIT	protein_coding	fragile histidine triad [Source:HGNC Symbol;Acc:HGNC:3701]
ENSG00000182447	0.0199965	0.592283	OTOL1	protein_coding	otolin 1 [Source:HGNC Symbol;Acc:HGNC:34071]
ENSG00000100344	0.0200531	0.592067	PNPLA3	protein_coding	patatin like phospholipase domain containing 3 [Source:HGNC Symbol;Acc:HGNC:18590]
ENSG00000108528	0.0201983	0.591516	SLC25A11	protein_coding	solute carrier family 25 member 11 [Source:HGNC Symbol;Acc:HGNC:10981]
ENSG00000141084	0.0202385	0.591364	RANBP10	protein_coding	RAN binding protein 10 [Source:HGNC Symbol;Acc:HGNC:29285]
ENSG00000241370	0.0203287	0.591024	RPP21	protein_coding	ribonuclease P/MRP subunit p21 [Source:HGNC Symbol;Acc:HGNC:21300]
ENSG00000257365	0.0203676	0.590878	FNTB	protein_coding	farnesyltransferase, CAAX box, beta [Source:HGNC Symbol;Acc:HGNC:3785]
ENSG00000177138	0.0203828	0.590821	FAM9B	protein_coding	family with sequence similarity 9 member B [Source:HGNC Symbol;Acc:HGNC:18404]
ENSG00000250021	0.0204049	0.590738	C15orf38-AP3S2	protein_coding	C15orf38-AP3S2 readthrough [Source:HGNC Symbol;Acc:HGNC:38824]
ENSG00000248167	0.0204159	0.590696	TRIM39-RPP21	protein_coding	TRIM39-RPP21 readthrough [Source:HGNC Symbol;Acc:HGNC:38845]
ENSG00000127412	0.0204494	0.590571	TRPV5	protein_coding	transient receptor potential cation channel subfamily V member 5 [Source:HGNC Symbol;Acc:HGNC:3145]
ENSG00000134278	0.0204749	0.590475	SPIRE1	protein_coding	spire type actin nucleation factor 1 [Source:HGNC Symbol;Acc:HGNC:30622]
ENSG00000169991	0.0205081	0.590351	IFFO2	protein_coding	intermediate filament family orphan 2 [Source:HGNC Symbol;Acc:HGNC:27006]
ENSG00000080189	0.0205104	0.590342	SLC35C2	protein_coding	solute carrier family 35 member C2 [Source:HGNC Symbol;Acc:HGNC:17117]
ENSG00000185813	0.0205878	0.590053	PCYT2	protein_coding	phosphate cytidylyltransferase 2, ethanolamine [Source:HGNC Symbol;Acc:HGNC:8756]
ENSG00000136738	0.0206945	0.589656	STAM	protein_coding	signal transducing adaptor molecule [Source:HGNC Symbol;Acc:HGNC:11357]
ENSG00000103355	0.0207105	0.589597	PRSS33	protein_coding	serine protease 33 [Source:HGNC Symbol;Acc:HGNC:30405]
ENSG00000108219	0.0207735	0.589363	TSPAN14	protein_coding	tetraspanin 14 [Source:HGNC Symbol;Acc:HGNC:23303]
ENSG00000135766	0.0207874	0.589312	EGLN1	protein_coding	egl-9 family hypoxia inducible factor 1 [Source:HGNC Symbol;Acc:HGNC:1232]
ENSG00000168569	0.0208176	0.5892	TMEM223	protein_coding	transmembrane protein 223 [Source:HGNC Symbol;Acc:HGNC:28464]
ENSG00000187446	0.0209013	0.588891	CHP1	protein_coding	calcineurin like EF-hand protein 1 [Source:HGNC Symbol;Acc:HGNC:17433]
ENSG00000112137	0.020976	0.588616	PHACTR1	protein_coding	phosphatase and actin regulator 1 [Source:HGNC Symbol;Acc:HGNC:20990]
ENSG00000111906	0.0211122	0.588116	HDDC2	protein_coding	HD domain containing 2 [Source:HGNC Symbol;Acc:HGNC:21078]
ENSG00000146232	0.021116	0.588102	NFKBIE	protein_coding	NFKB inhibitor epsilon [Source:HGNC Symbol;Acc:HGNC:7799]
ENSG00000118257	0.0211442	0.587999	NRP2	protein_coding	neuropilin 2 [Source:HGNC Symbol;Acc:HGNC:8005]
ENSG00000122367	0.0211668	0.587916	LDB3	protein_coding	LIM domain binding 3 [Source:HGNC Symbol;Acc:HGNC:15710]
ENSG00000188342	0.0211765	0.587881	GTF2F2	protein_coding	general transcription factor IIF subunit 2 [Source:HGNC Symbol;Acc:HGNC:4653]
ENSG00000142920	0.0212581	0.587584	AZIN2	protein_coding	antizyme inhibitor 2 [Source:HGNC Symbol;Acc:HGNC:29957]
ENSG00000258539	0.0213243	0.587343	AC068896.1	protein_coding	novel transcript (METTL10-FAM53B readthrough)
ENSG00000126856	0.0213668	0.587189	PRDM7	protein_coding	PR/SET domain 7 [Source:HGNC Symbol;Acc:HGNC:9351]
ENSG00000197879	0.0214056	0.587048	MYO1C	protein_coding	myosin IC [Source:HGNC Symbol;Acc:HGNC:7597]
ENSG00000165458	0.0214417	0.586918	INPPL1	protein_coding	inositol polyphosphate phosphatase like 1 [Source:HGNC Symbol;Acc:HGNC:6080]
ENSG00000023330	0.0214519	0.586881	ALAS1	protein_coding	5'-aminolevulinate synthase 1 [Source:HGNC Symbol;Acc:HGNC:396]
ENSG00000099194	0.0216008	0.586344	SCD	protein_coding	stearoyl-CoA desaturase [Source:HGNC Symbol;Acc:HGNC:10571]
ENSG00000127914	0.021684	0.586045	AKAP9	protein_coding	A-kinase anchoring protein 9 [Source:HGNC Symbol;Acc:HGNC:379]
ENSG00000101680	0.0217156	0.585932	LAMA1	protein_coding	laminin subunit alpha 1 [Source:HGNC Symbol;Acc:HGNC:6481]
ENSG00000165943	0.0217685	0.585743	MOAP1	protein_coding	modulator of apoptosis 1 [Source:HGNC Symbol;Acc:HGNC:16658]
ENSG00000168826	0.0218956	0.58529	ZBTB49	protein_coding	zinc finger and BTB domain containing 49 [Source:HGNC Symbol;Acc:HGNC:19883]
ENSG00000125875	0.0219123	0.58523	TBC1D20	protein_coding	TBC1 domain family member 20 [Source:HGNC Symbol;Acc:HGNC:16133]
ENSG00000139546	0.021926	0.585181	TARBP2	protein_coding	TARBP2, RISC loading complex RNA binding subunit [Source:HGNC Symbol;Acc:HGNC:11569]
ENSG00000165533	0.0219994	0.584921	TTC8	protein_coding	tetratricopeptide repeat domain 8 [Source:HGNC Symbol;Acc:HGNC:20087]
ENSG00000116996	0.0220667	0.584683	ZP4	protein_coding	zona pellucida glycoprotein 4 [Source:HGNC Symbol;Acc:HGNC:15770]
ENSG00000166557	0.0220849	0.584618	TMED3	protein_coding	transmembrane p24 trafficking protein 3 [Source:HGNC Symbol;Acc:HGNC:28889]
ENSG00000151092	0.0222136	0.584164	NGLY1	protein_coding	N-glycanase 1 [Source:HGNC Symbol;Acc:HGNC:17646]
ENSG00000140299	0.0222304	0.584105	BNIP2	protein_coding	BCL2 interacting protein 2 [Source:HGNC Symbol;Acc:HGNC:1083]
ENSG00000157483	0.0222744	0.58395	MYO1E	protein_coding	myosin IE [Source:HGNC Symbol;Acc:HGNC:7599]
ENSG00000104866	0.0222773	0.583941	PPP1R37	protein_coding	protein phosphatase 1 regulatory subunit 37 [Source:HGNC Symbol;Acc:HGNC:27607]
ENSG00000149792	0.0222803	0.58393	MRPL49	protein_coding	mitochondrial ribosomal protein L49 [Source:HGNC Symbol;Acc:HGNC:1176]
ENSG00000119640	0.022316	0.583805	ACYP1	protein_coding	acylphosphatase 1 [Source:HGNC Symbol;Acc:HGNC:179]
ENSG00000151665	0.022321	0.583787	PIGF	protein_coding	phosphatidylinositol glycan anchor biosynthesis class F [Source:HGNC Symbol;Acc:HGNC:8962]
ENSG00000076248	0.0223239	0.583777	UNG	protein_coding	uracil DNA glycosylase [Source:HGNC Symbol;Acc:HGNC:12572]
ENSG00000141127	0.0223655	0.583631	PRPSAP2	protein_coding	phosphoribosyl pyrophosphate synthetase associated protein 2 [Source:HGNC Symbol;Acc:HGNC:9467]
ENSG00000154511	0.0224039	0.583497	FAM69A	protein_coding	family with sequence similarity 69 member A [Source:HGNC Symbol;Acc:HGNC:32213]
ENSG00000006744	0.022433	0.583395	ELAC2	protein_coding	elaC ribonuclease Z 2 [Source:HGNC Symbol;Acc:HGNC:14198]
ENSG00000156853	0.0224443	0.583356	ZNF689	protein_coding	zinc finger protein 689 [Source:HGNC Symbol;Acc:HGNC:25173]
ENSG00000228144	0.0224542	0.583321	AC078927.1	protein_coding	novel transcript
ENSG00000159921	0.0224684	0.583271	GNE	protein_coding	glucosamine (UDP-N-acetyl)-2-epimerase/N-acetylmannosamine kinase [Source:HGNC Symbol;Acc:HGNC:23657]
ENSG00000149503	0.022586	0.582862	INCENP	protein_coding	inner centromere protein [Source:HGNC Symbol;Acc:HGNC:6058]
ENSG00000172738	0.022687	0.582512	TMEM217	protein_coding	transmembrane protein 217 [Source:HGNC Symbol;Acc:HGNC:21238]
ENSG00000187824	0.0227002	0.582466	TMEM220	protein_coding	transmembrane protein 220 [Source:HGNC Symbol;Acc:HGNC:33757]
ENSG00000158669	0.0228459	0.581963	GPAT4	protein_coding	glycerol-3-phosphate acyltransferase 4 [Source:HGNC Symbol;Acc:HGNC:20880]
ENSG00000076555	0.022943	0.581629	ACACB	protein_coding	acetyl-CoA carboxylase beta [Source:HGNC Symbol;Acc:HGNC:85]
ENSG00000160932	0.0230207	0.581363	LY6E	protein_coding	lymphocyte antigen 6 family member E [Source:HGNC Symbol;Acc:HGNC:6727]
ENSG00000160703	0.023027	0.581341	NLRX1	protein_coding	NLR family member X1 [Source:HGNC Symbol;Acc:HGNC:29890]
ENSG00000109654	0.02306	0.581228	TRIM2	protein_coding	tripartite motif containing 2 [Source:HGNC Symbol;Acc:HGNC:15974]
ENSG00000034971	0.0231142	0.581043	MYOC	protein_coding	myocilin [Source:HGNC Symbol;Acc:HGNC:7610]
ENSG00000185019	0.0231839	0.580805	UBOX5	protein_coding	U-box domain containing 5 [Source:HGNC Symbol;Acc:HGNC:17777]
ENSG00000125304	0.0231864	0.580796	TM9SF2	protein_coding	transmembrane 9 superfamily member 2 [Source:HGNC Symbol;Acc:HGNC:11865]
ENSG00000100220	0.0232788	0.580482	RTCB	protein_coding	RNA 2',3'-cyclic phosphate and 5'-OH ligase [Source:HGNC Symbol;Acc:HGNC:26935]
ENSG00000143322	0.0232917	0.580438	ABL2	protein_coding	ABL proto-oncogene 2, non-receptor tyrosine kinase [Source:HGNC Symbol;Acc:HGNC:77]
ENSG00000110768	0.0232922	0.580437	GTF2H1	protein_coding	general transcription factor IIH subunit 1 [Source:HGNC Symbol;Acc:HGNC:4655]
ENSG00000173545	0.023361	0.580203	ZNF622	protein_coding	zinc finger protein 622 [Source:HGNC Symbol;Acc:HGNC:30958]
ENSG00000258465	0.0235889	0.579434	AL139011.2	protein_coding	novel protein
ENSG00000065491	0.0235949	0.579414	TBC1D22B	protein_coding	TBC1 domain family member 22B [Source:HGNC Symbol;Acc:HGNC:21602]
ENSG00000101898	0.0237753	0.57881	MCTS2P	protein_coding	malignant T cell amplified sequence 2, pseudogene [Source:HGNC Symbol;Acc:HGNC:49760]
ENSG00000151413	0.023842	0.578587	NUBPL	protein_coding	nucleotide binding protein like [Source:HGNC Symbol;Acc:HGNC:20278]
ENSG00000181826	0.0239336	0.578282	RELL1	protein_coding	RELT like 1 [Source:HGNC Symbol;Acc:HGNC:27379]
ENSG00000134285	0.0240317	0.577956	FKBP11	protein_coding	FK506 binding protein 11 [Source:HGNC Symbol;Acc:HGNC:18624]
ENSG00000164062	0.0240497	0.577897	APEH	protein_coding	acylaminoacyl-peptide hydrolase [Source:HGNC Symbol;Acc:HGNC:586]
ENSG00000149483	0.0240827	0.577787	TMEM138	protein_coding	transmembrane protein 138 [Source:HGNC Symbol;Acc:HGNC:26944]
ENSG00000176125	0.0240836	0.577785	UFSP1	protein_coding	UFM1 specific peptidase 1 (inactive) [Source:HGNC Symbol;Acc:HGNC:33821]
ENSG00000138757	0.0241149	0.577681	G3BP2	protein_coding	G3BP stress granule assembly factor 2 [Source:HGNC Symbol;Acc:HGNC:30291]
ENSG00000100867	0.0241491	0.577568	DHRS2	protein_coding	dehydrogenase/reductase 2 [Source:HGNC Symbol;Acc:HGNC:18349]
ENSG00000123240	0.0241527	0.577556	OPTN	protein_coding	optineurin [Source:HGNC Symbol;Acc:HGNC:17142]
ENSG00000262919	0.0242942	0.57709	CCNQ	protein_coding	cyclin Q [Source:HGNC Symbol;Acc:HGNC:28434]
ENSG00000178878	0.0243123	0.57703	APOLD1	protein_coding	apolipoprotein L domain containing 1 [Source:HGNC Symbol;Acc:HGNC:25268]
ENSG00000146166	0.0243809	0.576805	LGSN	protein_coding	lengsin, lens protein with glutamine synthetase domain [Source:HGNC Symbol;Acc:HGNC:21016]
ENSG00000112146	0.0244067	0.576721	FBXO9	protein_coding	F-box protein 9 [Source:HGNC Symbol;Acc:HGNC:13588]
ENSG00000163825	0.0244557	0.57656	RTP3	protein_coding	receptor transporter protein 3 [Source:HGNC Symbol;Acc:HGNC:15572]
ENSG00000147852	0.0244701	0.576513	VLDLR	protein_coding	very low density lipoprotein receptor [Source:HGNC Symbol;Acc:HGNC:12698]
ENSG00000130303	0.024479	0.576484	BST2	protein_coding	bone marrow stromal cell antigen 2 [Source:HGNC Symbol;Acc:HGNC:1119]
ENSG00000123560	0.0245572	0.576229	PLP1	protein_coding	proteolipid protein 1 [Source:HGNC Symbol;Acc:HGNC:9086]
ENSG00000107186	0.0246964	0.575776	MPDZ	protein_coding	multiple PDZ domain crumbs cell polarity complex component [Source:HGNC Symbol;Acc:HGNC:7208]
ENSG00000198589	0.0247434	0.575623	LRBA	protein_coding	LPS responsive beige-like anchor protein [Source:HGNC Symbol;Acc:HGNC:1742]
ENSG00000123472	0.0247522	0.575595	ATPAF1	protein_coding	ATP synthase mitochondrial F1 complex assembly factor 1 [Source:HGNC Symbol;Acc:HGNC:18803]
ENSG00000117305	0.0247541	0.575589	HMGCL	protein_coding	3-hydroxy-3-methylglutaryl-CoA lyase [Source:HGNC Symbol;Acc:HGNC:5005]
ENSG00000170275	0.0248649	0.57523	CRTAP	protein_coding	cartilage associated protein [Source:HGNC Symbol;Acc:HGNC:2379]
ENSG00000137210	0.0248984	0.575122	TMEM14B	protein_coding	transmembrane protein 14B [Source:HGNC Symbol;Acc:HGNC:21384]
ENSG00000137720	0.0249743	0.574877	C11orf1	protein_coding	chromosome 11 open reading frame 1 [Source:HGNC Symbol;Acc:HGNC:1163]
ENSG00000213337	0.0249774	0.574867	ANKRD39	protein_coding	ankyrin repeat domain 39 [Source:HGNC Symbol;Acc:HGNC:28640]
ENSG00000136478	0.0252593	0.573964	TEX2	protein_coding	testis expressed 2 [Source:HGNC Symbol;Acc:HGNC:30884]
ENSG00000166016	0.0252857	0.57388	ABTB2	protein_coding	ankyrin repeat and BTB domain containing 2 [Source:HGNC Symbol;Acc:HGNC:23842]
ENSG00000185022	0.0252888	0.57387	MAFF	protein_coding	MAF bZIP transcription factor F [Source:HGNC Symbol;Acc:HGNC:6780]
ENSG00000198108	0.0253298	0.573739	CHSY3	protein_coding	chondroitin sulfate synthase 3 [Source:HGNC Symbol;Acc:HGNC:24293]
ENSG00000141504	0.0253362	0.573719	SAT2	protein_coding	spermidine/spermine N1-acetyltransferase family member 2 [Source:HGNC Symbol;Acc:HGNC:23160]
ENSG00000162413	0.0253426	0.573698	KLHL21	protein_coding	kelch like family member 21 [Source:HGNC Symbol;Acc:HGNC:29041]
ENSG00000143367	0.0253723	0.573604	TUFT1	protein_coding	tuftelin 1 [Source:HGNC Symbol;Acc:HGNC:12422]
ENSG00000177189	0.0254849	0.573246	RPS6KA3	protein_coding	ribosomal protein S6 kinase A3 [Source:HGNC Symbol;Acc:HGNC:10432]
ENSG00000171161	0.0255516	0.573035	ZNF672	protein_coding	zinc finger protein 672 [Source:HGNC Symbol;Acc:HGNC:26179]
ENSG00000196208	0.0255933	0.572903	GREB1	protein_coding	growth regulating estrogen receptor binding 1 [Source:HGNC Symbol;Acc:HGNC:24885]
ENSG00000119943	0.0256449	0.57274	PYROXD2	protein_coding	pyridine nucleotide-disulphide oxidoreductase domain 2 [Source:HGNC Symbol;Acc:HGNC:23517]
ENSG00000170310	0.025701	0.572563	STX8	protein_coding	syntaxin 8 [Source:HGNC Symbol;Acc:HGNC:11443]
ENSG00000100294	0.0257435	0.57243	MCAT	protein_coding	malonyl-CoA-acyl carrier protein transacylase [Source:HGNC Symbol;Acc:HGNC:29622]
ENSG00000103415	0.0258656	0.572046	HMOX2	protein_coding	heme oxygenase 2 [Source:HGNC Symbol;Acc:HGNC:5014]
ENSG00000163956	0.0259433	0.571803	LRPAP1	protein_coding	LDL receptor related protein associated protein 1 [Source:HGNC Symbol;Acc:HGNC:6701]
ENSG00000105976	0.0260795	0.571378	MET	protein_coding	MET proto-oncogene, receptor tyrosine kinase [Source:HGNC Symbol;Acc:HGNC:7029]
ENSG00000054392	0.0261059	0.571296	HHAT	protein_coding	hedgehog acyltransferase [Source:HGNC Symbol;Acc:HGNC:18270]
ENSG00000176340	0.0261157	0.571265	COX8A	protein_coding	cytochrome c oxidase subunit 8A [Source:HGNC Symbol;Acc:HGNC:2294]
ENSG00000116918	0.0261748	0.571081	TSNAX	protein_coding	translin associated factor X [Source:HGNC Symbol;Acc:HGNC:12380]
ENSG00000157404	0.0261906	0.571032	KIT	protein_coding	KIT proto-oncogene receptor tyrosine kinase [Source:HGNC Symbol;Acc:HGNC:6342]
ENSG00000148444	0.0262199	0.570941	COMMD3	protein_coding	COMM domain containing 3 [Source:HGNC Symbol;Acc:HGNC:23332]
ENSG00000143543	0.0263547	0.570524	JTB	protein_coding	jumping translocation breakpoint [Source:HGNC Symbol;Acc:HGNC:6201]
ENSG00000251569	0.0263597	0.570508	AC093899.2	protein_coding	novel Bardet-Biedl syndrome 5 and kelch repeat and BTB (POZ) domain containing 10 (KBTBD10) protein
ENSG00000052795	0.0264226	0.570314	FNIP2	protein_coding	folliculin interacting protein 2 [Source:HGNC Symbol;Acc:HGNC:29280]
ENSG00000114902	0.026433	0.570282	SPCS1	protein_coding	signal peptidase complex subunit 1 [Source:HGNC Symbol;Acc:HGNC:23401]
ENSG00000158764	0.0264575	0.570207	ITLN2	protein_coding	intelectin 2 [Source:HGNC Symbol;Acc:HGNC:20599]
ENSG00000151287	0.0265368	0.569963	TEX30	protein_coding	testis expressed 30 [Source:HGNC Symbol;Acc:HGNC:25188]
ENSG00000114554	0.026552	0.569916	PLXNA1	protein_coding	plexin A1 [Source:HGNC Symbol;Acc:HGNC:9099]
ENSG00000083520	0.0266902	0.569492	DIS3	protein_coding	DIS3 homolog, exosome endoribonuclease and 3'-5' exoribonuclease [Source:HGNC Symbol;Acc:HGNC:20604]
ENSG00000234965	0.0266906	0.569491	SHISA8	protein_coding	shisa family member 8 [Source:HGNC Symbol;Acc:HGNC:18351]
ENSG00000047579	0.0267464	0.56932	DTNBP1	protein_coding	dystrobrevin binding protein 1 [Source:HGNC Symbol;Acc:HGNC:17328]
ENSG00000135299	0.0268068	0.569136	ANKRD6	protein_coding	ankyrin repeat domain 6 [Source:HGNC Symbol;Acc:HGNC:17280]
ENSG00000130147	0.0268825	0.568905	SH3BP4	protein_coding	SH3 domain binding protein 4 [Source:HGNC Symbol;Acc:HGNC:10826]
ENSG00000138029	0.0269175	0.568799	HADHB	protein_coding	hydroxyacyl-CoA dehydrogenase trifunctional multienzyme complex subunit beta [Source:HGNC Symbol;Acc:HGNC:4803]
ENSG00000181513	0.0269256	0.568774	ACBD4	protein_coding	acyl-CoA binding domain containing 4 [Source:HGNC Symbol;Acc:HGNC:23337]
ENSG00000166965	0.0270205	0.568486	RCCD1	protein_coding	RCC1 domain containing 1 [Source:HGNC Symbol;Acc:HGNC:30457]
ENSG00000164081	0.0271003	0.568244	TEX264	protein_coding	testis expressed 264 [Source:HGNC Symbol;Acc:HGNC:30247]
ENSG00000151655	0.0271612	0.56806	ITIH2	protein_coding	inter-alpha-trypsin inhibitor heavy chain 2 [Source:HGNC Symbol;Acc:HGNC:6167]
ENSG00000114745	0.0273203	0.56758	GORASP1	protein_coding	golgi reassembly stacking protein 1 [Source:HGNC Symbol;Acc:HGNC:16769]
ENSG00000185475	0.0273326	0.567543	TMEM179B	protein_coding	transmembrane protein 179B [Source:HGNC Symbol;Acc:HGNC:33744]
ENSG00000100997	0.0274014	0.567337	ABHD12	protein_coding	abhydrolase domain containing 12 [Source:HGNC Symbol;Acc:HGNC:15868]
ENSG00000136710	0.0275124	0.567004	CCDC115	protein_coding	coiled-coil domain containing 115 [Source:HGNC Symbol;Acc:HGNC:28178]
ENSG00000274750	0.0275533	0.566882	HIST1H3E	protein_coding	histone cluster 1 H3 family member e [Source:HGNC Symbol;Acc:HGNC:4769]
ENSG00000122378	0.0275614	0.566858	PRXL2A	protein_coding	peroxiredoxin like 2A [Source:HGNC Symbol;Acc:HGNC:28651]
ENSG00000148834	0.0276655	0.566547	GSTO1	protein_coding	glutathione S-transferase omega 1 [Source:HGNC Symbol;Acc:HGNC:13312]
ENSG00000170088	0.0277343	0.566342	TMEM192	protein_coding	transmembrane protein 192 [Source:HGNC Symbol;Acc:HGNC:26775]
ENSG00000171067	0.0279224	0.565784	C11orf24	protein_coding	chromosome 11 open reading frame 24 [Source:HGNC Symbol;Acc:HGNC:1174]
ENSG00000156990	0.027957	0.565682	RPUSD3	protein_coding	RNA pseudouridylate synthase domain containing 3 [Source:HGNC Symbol;Acc:HGNC:28437]
ENSG00000159261	0.0279572	0.565682	CLDN14	protein_coding	claudin 14 [Source:HGNC Symbol;Acc:HGNC:2035]
ENSG00000183668	0.0279866	0.565595	PSG9	protein_coding	pregnancy specific beta-1-glycoprotein 9 [Source:HGNC Symbol;Acc:HGNC:9526]
ENSG00000256591	0.0280311	0.565463	AP003108.2	protein_coding	novel transcript
ENSG00000179256	0.0280939	0.565278	SMCO3	protein_coding	single-pass membrane protein with coiled-coil domains 3 [Source:HGNC Symbol;Acc:HGNC:34401]
ENSG00000079459	0.0281071	0.565239	FDFT1	protein_coding	farnesyl-diphosphate farnesyltransferase 1 [Source:HGNC Symbol;Acc:HGNC:3629]
ENSG00000112473	0.0281853	0.56501	SLC39A7	protein_coding	solute carrier family 39 member 7 [Source:HGNC Symbol;Acc:HGNC:4927]
ENSG00000215271	0.0282822	0.564725	HOMEZ	protein_coding	homeobox and leucine zipper encoding [Source:HGNC Symbol;Acc:HGNC:20164]
ENSG00000113013	0.0283179	0.564621	HSPA9	protein_coding	heat shock protein family A (Hsp70) member 9 [Source:HGNC Symbol;Acc:HGNC:5244]
ENSG00000101882	0.0283613	0.564494	NKAP	protein_coding	NFKB activating protein [Source:HGNC Symbol;Acc:HGNC:29873]
ENSG00000163093	0.0284119	0.564346	BBS5	protein_coding	Bardet-Biedl syndrome 5 [Source:HGNC Symbol;Acc:HGNC:970]
ENSG00000085063	0.0284488	0.564238	CD59	protein_coding	CD59 molecule (CD59 blood group) [Source:HGNC Symbol;Acc:HGNC:1689]
ENSG00000101928	0.0284903	0.564117	MOSPD1	protein_coding	motile sperm domain containing 1 [Source:HGNC Symbol;Acc:HGNC:25235]
ENSG00000140598	0.0285281	0.564007	EFL1	protein_coding	elongation factor like GTPase 1 [Source:HGNC Symbol;Acc:HGNC:25789]
ENSG00000114796	0.0285449	0.563958	KLHL24	protein_coding	kelch like family member 24 [Source:HGNC Symbol;Acc:HGNC:25947]
ENSG00000172197	0.0285708	0.563883	MBOAT1	protein_coding	membrane bound O-acyltransferase domain containing 1 [Source:HGNC Symbol;Acc:HGNC:21579]
ENSG00000140470	0.0286107	0.563767	ADAMTS17	protein_coding	ADAM metallopeptidase with thrombospondin type 1 motif 17 [Source:HGNC Symbol;Acc:HGNC:17109]
ENSG00000002822	0.0286793	0.563568	MAD1L1	protein_coding	mitotic arrest deficient 1 like 1 [Source:HGNC Symbol;Acc:HGNC:6762]
ENSG00000152127	0.0287196	0.563451	MGAT5	protein_coding	alpha-1,6-mannosylglycoprotein 6-beta-N-acetylglucosaminyltransferase [Source:HGNC Symbol;Acc:HGNC:7049]
ENSG00000184012	0.0287374	0.5634	TMPRSS2	protein_coding	transmembrane serine protease 2 [Source:HGNC Symbol;Acc:HGNC:11876]
ENSG00000235272	0.0287549	0.563349	RAMACL	protein_coding	RNA guanine-7 methyltransferase activating subunit like (pseudogene) [Source:HGNC Symbol;Acc:HGNC:21234]
ENSG00000039319	0.0287589	0.563337	ZFYVE16	protein_coding	zinc finger FYVE-type containing 16 [Source:HGNC Symbol;Acc:HGNC:20756]
ENSG00000163424	0.0287839	0.563265	C3orf30	protein_coding	chromosome 3 open reading frame 30 [Source:HGNC Symbol;Acc:HGNC:26553]
ENSG00000275004	0.0288028	0.563211	ZNF280B	protein_coding	zinc finger protein 280B [Source:HGNC Symbol;Acc:HGNC:23022]
ENSG00000143314	0.0288082	0.563195	MRPL24	protein_coding	mitochondrial ribosomal protein L24 [Source:HGNC Symbol;Acc:HGNC:14037]
ENSG00000081479	0.0291447	0.562227	LRP2	protein_coding	LDL receptor related protein 2 [Source:HGNC Symbol;Acc:HGNC:6694]
ENSG00000141562	0.0291774	0.562133	NARF	protein_coding	nuclear prelamin A recognition factor [Source:HGNC Symbol;Acc:HGNC:29916]
ENSG00000001630	0.0292369	0.561963	CYP51A1	protein_coding	cytochrome P450 family 51 subfamily A member 1 [Source:HGNC Symbol;Acc:HGNC:2649]
ENSG00000140463	0.0292459	0.561938	BBS4	protein_coding	Bardet-Biedl syndrome 4 [Source:HGNC Symbol;Acc:HGNC:969]
ENSG00000137449	0.0292768	0.561849	CPEB2	protein_coding	cytoplasmic polyadenylation element binding protein 2 [Source:HGNC Symbol;Acc:HGNC:21745]
ENSG00000143353	0.0292819	0.561835	LYPLAL1	protein_coding	lysophospholipase like 1 [Source:HGNC Symbol;Acc:HGNC:20440]
ENSG00000132423	0.0292922	0.561805	COQ3	protein_coding	coenzyme Q3, methyltransferase [Source:HGNC Symbol;Acc:HGNC:18175]
ENSG00000101940	0.0293263	0.561708	WDR13	protein_coding	WD repeat domain 13 [Source:HGNC Symbol;Acc:HGNC:14352]
ENSG00000176994	0.0294726	0.561292	SMCR8	protein_coding	Smith-Magenis syndrome chromosome region, candidate 8 [Source:HGNC Symbol;Acc:HGNC:17921]
ENSG00000149600	0.0296105	0.560901	COMMD7	protein_coding	COMM domain containing 7 [Source:HGNC Symbol;Acc:HGNC:16223]
ENSG00000185379	0.0296625	0.560754	RAD51D	protein_coding	RAD51 paralog D [Source:HGNC Symbol;Acc:HGNC:9823]
ENSG00000162396	0.0296738	0.560722	PARS2	protein_coding	prolyl-tRNA synthetase 2, mitochondrial [Source:HGNC Symbol;Acc:HGNC:30563]
ENSG00000170315	0.0297206	0.56059	UBB	protein_coding	ubiquitin B [Source:HGNC Symbol;Acc:HGNC:12463]
ENSG00000156381	0.0297753	0.560435	ANKRD9	protein_coding	ankyrin repeat domain 9 [Source:HGNC Symbol;Acc:HGNC:20096]
ENSG00000134709	0.029798	0.560372	HOOK1	protein_coding	hook microtubule tethering protein 1 [Source:HGNC Symbol;Acc:HGNC:19884]
ENSG00000162144	0.0298448	0.56024	CYB561A3	protein_coding	cytochrome b561 family member A3 [Source:HGNC Symbol;Acc:HGNC:23014]
ENSG00000089248	0.029868	0.560175	ERP29	protein_coding	endoplasmic reticulum protein 29 [Source:HGNC Symbol;Acc:HGNC:13799]
ENSG00000107104	0.0298772	0.560149	KANK1	protein_coding	KN motif and ankyrin repeat domains 1 [Source:HGNC Symbol;Acc:HGNC:19309]
ENSG00000217128	0.0298808	0.560139	FNIP1	protein_coding	folliculin interacting protein 1 [Source:HGNC Symbol;Acc:HGNC:29418]
ENSG00000090581	0.029925	0.560014	GNPTG	protein_coding	N-acetylglucosamine-1-phosphate transferase subunit gamma [Source:HGNC Symbol;Acc:HGNC:23026]
ENSG00000107537	0.0299593	0.559918	PHYH	protein_coding	phytanoyl-CoA 2-hydroxylase [Source:HGNC Symbol;Acc:HGNC:8940]
ENSG00000064102	0.0299971	0.559812	INTS13	protein_coding	integrator complex subunit 13 [Source:HGNC Symbol;Acc:HGNC:20174]
ENSG00000047365	0.0300325	0.559713	ARAP2	protein_coding	ArfGAP with RhoGAP domain, ankyrin repeat and PH domain 2 [Source:HGNC Symbol;Acc:HGNC:16924]
ENSG00000136574	0.0301214	0.559464	GATA4	protein_coding	GATA binding protein 4 [Source:HGNC Symbol;Acc:HGNC:4173]
ENSG00000178996	0.0302622	0.559072	SNX18	protein_coding	sorting nexin 18 [Source:HGNC Symbol;Acc:HGNC:19245]
ENSG00000065029	0.0303726	0.558765	ZNF76	protein_coding	zinc finger protein 76 [Source:HGNC Symbol;Acc:HGNC:13149]
ENSG00000146285	0.0304279	0.558611	SCML4	protein_coding	Scm polycomb group protein like 4 [Source:HGNC Symbol;Acc:HGNC:21397]
ENSG00000131373	0.0305085	0.558388	HACL1	protein_coding	2-hydroxyacyl-CoA lyase 1 [Source:HGNC Symbol;Acc:HGNC:17856]
ENSG00000173715	0.0305575	0.558253	C11orf80	protein_coding	chromosome 11 open reading frame 80 [Source:HGNC Symbol;Acc:HGNC:26197]
ENSG00000123595	0.0307291	0.557779	RAB9A	protein_coding	RAB9A, member RAS oncogene family [Source:HGNC Symbol;Acc:HGNC:9792]
ENSG00000186480	0.0307858	0.557623	INSIG1	protein_coding	insulin induced gene 1 [Source:HGNC Symbol;Acc:HGNC:6083]
ENSG00000115425	0.030842	0.557469	PECR	protein_coding	peroxisomal trans-2-enoyl-CoA reductase [Source:HGNC Symbol;Acc:HGNC:18281]
ENSG00000160678	0.0309452	0.557186	S100A1	protein_coding	S100 calcium binding protein A1 [Source:HGNC Symbol;Acc:HGNC:10486]
ENSG00000059758	0.03101	0.557009	CDK17	protein_coding	cyclin dependent kinase 17 [Source:HGNC Symbol;Acc:HGNC:8750]
ENSG00000124257	0.0310225	0.556975	NEURL2	protein_coding	neuralized E3 ubiquitin protein ligase 2 [Source:HGNC Symbol;Acc:HGNC:16156]
ENSG00000136270	0.0310998	0.556764	TBRG4	protein_coding	transforming growth factor beta regulator 4 [Source:HGNC Symbol;Acc:HGNC:17443]
ENSG00000183172	0.0311215	0.556705	SMDT1	protein_coding	single-pass membrane protein with aspartate rich tail 1 [Source:HGNC Symbol;Acc:HGNC:25055]
ENSG00000241839	0.0312354	0.556395	PLEKHO2	protein_coding	pleckstrin homology domain containing O2 [Source:HGNC Symbol;Acc:HGNC:30026]
ENSG00000126803	0.0314745	0.555747	HSPA2	protein_coding	heat shock protein family A (Hsp70) member 2 [Source:HGNC Symbol;Acc:HGNC:5235]
ENSG00000269343	0.0315209	0.555621	ZNF587B	protein_coding	zinc finger protein 587B [Source:HGNC Symbol;Acc:HGNC:37142]
ENSG00000176746	0.0315825	0.555455	MAGEB6	protein_coding	MAGE family member B6 [Source:HGNC Symbol;Acc:HGNC:23796]
ENSG00000100504	0.0316119	0.555376	PYGL	protein_coding	glycogen phosphorylase L [Source:HGNC Symbol;Acc:HGNC:9725]
ENSG00000140465	0.0316553	0.555259	CYP1A1	protein_coding	cytochrome P450 family 1 subfamily A member 1 [Source:HGNC Symbol;Acc:HGNC:2595]
ENSG00000170584	0.0316694	0.555221	NUDCD2	protein_coding	NudC domain containing 2 [Source:HGNC Symbol;Acc:HGNC:30535]
ENSG00000170819	0.0317271	0.555066	BFSP2	protein_coding	beaded filament structural protein 2 [Source:HGNC Symbol;Acc:HGNC:1041]
ENSG00000138399	0.0319577	0.554448	FASTKD1	protein_coding	FAST kinase domains 1 [Source:HGNC Symbol;Acc:HGNC:26150]
ENSG00000168397	0.0319863	0.554372	ATG4B	protein_coding	autophagy related 4B cysteine peptidase [Source:HGNC Symbol;Acc:HGNC:20790]
ENSG00000162542	0.0320715	0.554144	TMCO4	protein_coding	transmembrane and coiled-coil domains 4 [Source:HGNC Symbol;Acc:HGNC:27393]
ENSG00000243449	0.0320993	0.554071	C4orf48	protein_coding	chromosome 4 open reading frame 48 [Source:HGNC Symbol;Acc:HGNC:34437]
ENSG00000196812	0.0321301	0.553988	ZSCAN16	protein_coding	zinc finger and SCAN domain containing 16 [Source:HGNC Symbol;Acc:HGNC:20813]
ENSG00000219200	0.0321306	0.553987	RNASEK	protein_coding	ribonuclease K [Source:HGNC Symbol;Acc:HGNC:33911]
ENSG00000148154	0.0321787	0.553859	UGCG	protein_coding	UDP-glucose ceramide glucosyltransferase [Source:HGNC Symbol;Acc:HGNC:12524]
ENSG00000131781	0.0321879	0.553835	FMO5	protein_coding	flavin containing monooxygenase 5 [Source:HGNC Symbol;Acc:HGNC:3773]
ENSG00000205838	0.0321894	0.553831	TTC23L	protein_coding	tetratricopeptide repeat domain 23 like [Source:HGNC Symbol;Acc:HGNC:26355]
ENSG00000140543	0.0322318	0.553718	DET1	protein_coding	DET1, COP1 ubiquitin ligase partner [Source:HGNC Symbol;Acc:HGNC:25477]
ENSG00000185924	0.0322664	0.553626	RTN4RL1	protein_coding	reticulon 4 receptor like 1 [Source:HGNC Symbol;Acc:HGNC:21329]
ENSG00000103740	0.0323433	0.553422	ACSBG1	protein_coding	acyl-CoA synthetase bubblegum family member 1 [Source:HGNC Symbol;Acc:HGNC:29567]
ENSG00000230601	0.0323979	0.553278	TEX48	protein_coding	testis expressed 48 [Source:HGNC Symbol;Acc:HGNC:52393]
ENSG00000186153	0.0324125	0.553239	WWOX	protein_coding	WW domain containing oxidoreductase [Source:HGNC Symbol;Acc:HGNC:12799]
ENSG00000164961	0.0324125	0.553239	WASHC5	protein_coding	WASH complex subunit 5 [Source:HGNC Symbol;Acc:HGNC:28984]
ENSG00000127804	0.0324459	0.553151	METTL16	protein_coding	methyltransferase like 16 [Source:HGNC Symbol;Acc:HGNC:28484]
ENSG00000128185	0.0324677	0.553093	DGCR6L	protein_coding	DiGeorge syndrome critical region gene 6 like [Source:HGNC Symbol;Acc:HGNC:18551]
ENSG00000257950	0.0324696	0.553089	P2RX5-TAX1BP3	protein_coding	P2RX5-TAX1BP3 readthrough (NMD candidate) [Source:HGNC Symbol;Acc:HGNC:49191]
ENSG00000097021	0.0325537	0.552867	ACOT7	protein_coding	acyl-CoA thioesterase 7 [Source:HGNC Symbol;Acc:HGNC:24157]
ENSG00000163463	0.0326335	0.552657	KRTCAP2	protein_coding	keratinocyte associated protein 2 [Source:HGNC Symbol;Acc:HGNC:28942]
ENSG00000152457	0.0326628	0.55258	DCLRE1C	protein_coding	DNA cross-link repair 1C [Source:HGNC Symbol;Acc:HGNC:17642]
ENSG00000137409	0.0326848	0.552522	MTCH1	protein_coding	mitochondrial carrier 1 [Source:HGNC Symbol;Acc:HGNC:17586]
ENSG00000160194	0.0327076	0.552462	NDUFV3	protein_coding	NADH:ubiquinone oxidoreductase subunit V3 [Source:HGNC Symbol;Acc:HGNC:7719]
ENSG00000114779	0.0327115	0.552452	ABHD14B	protein_coding	abhydrolase domain containing 14B [Source:HGNC Symbol;Acc:HGNC:28235]
ENSG00000219545	0.0327741	0.552287	UMAD1	protein_coding	UBAP1-MVB12-associated (UMA) domain containing 1 [Source:HGNC Symbol;Acc:HGNC:48955]
ENSG00000131732	0.0328709	0.552034	ZCCHC9	protein_coding	zinc finger CCHC-type containing 9 [Source:HGNC Symbol;Acc:HGNC:25424]
ENSG00000139793	0.0328799	0.552011	MBNL2	protein_coding	muscleblind like splicing regulator 2 [Source:HGNC Symbol;Acc:HGNC:16746]
ENSG00000171105	0.0329009	0.551956	INSR	protein_coding	insulin receptor [Source:HGNC Symbol;Acc:HGNC:6091]
ENSG00000177427	0.0329551	0.551814	MIEF2	protein_coding	mitochondrial elongation factor 2 [Source:HGNC Symbol;Acc:HGNC:17920]
ENSG00000175946	0.0330248	0.551632	KLHL38	protein_coding	kelch like family member 38 [Source:HGNC Symbol;Acc:HGNC:34435]
ENSG00000162894	0.0330323	0.551613	FCMR	protein_coding	Fc fragment of IgM receptor [Source:HGNC Symbol;Acc:HGNC:14315]
ENSG00000239474	0.0330639	0.55153	KLHL41	protein_coding	kelch like family member 41 [Source:HGNC Symbol;Acc:HGNC:16905]
ENSG00000077009	0.0331395	0.551334	NMRK2	protein_coding	nicotinamide riboside kinase 2 [Source:HGNC Symbol;Acc:HGNC:17871]
ENSG00000118508	0.0332384	0.551077	RAB32	protein_coding	RAB32, member RAS oncogene family [Source:HGNC Symbol;Acc:HGNC:9772]
ENSG00000274180	0.0333037	0.550907	NATD1	protein_coding	N-acetyltransferase domain containing 1 [Source:HGNC Symbol;Acc:HGNC:30770]
ENSG00000179085	0.0333922	0.550678	DPM3	protein_coding	dolichyl-phosphate mannosyltransferase subunit 3 [Source:HGNC Symbol;Acc:HGNC:3007]
ENSG00000082213	0.0334201	0.550606	C5orf22	protein_coding	chromosome 5 open reading frame 22 [Source:HGNC Symbol;Acc:HGNC:25639]
ENSG00000133059	0.0334845	0.55044	DSTYK	protein_coding	dual serine/threonine and tyrosine protein kinase [Source:HGNC Symbol;Acc:HGNC:29043]
ENSG00000170471	0.0335157	0.550359	RALGAPB	protein_coding	Ral GTPase activating protein non-catalytic beta subunit [Source:HGNC Symbol;Acc:HGNC:29221]
ENSG00000125868	0.0335283	0.550327	DSTN	protein_coding	destrin, actin depolymerizing factor [Source:HGNC Symbol;Acc:HGNC:15750]
ENSG00000115286	0.0335706	0.550218	NDUFS7	protein_coding	NADH:ubiquinone oxidoreductase core subunit S7 [Source:HGNC Symbol;Acc:HGNC:7714]
ENSG00000132825	0.0336527	0.550007	PPP1R3D	protein_coding	protein phosphatase 1 regulatory subunit 3D [Source:HGNC Symbol;Acc:HGNC:9294]
ENSG00000163029	0.0337069	0.549868	SMC6	protein_coding	structural maintenance of chromosomes 6 [Source:HGNC Symbol;Acc:HGNC:20466]
ENSG00000166986	0.0337246	0.549822	MARS	protein_coding	methionyl-tRNA synthetase [Source:HGNC Symbol;Acc:HGNC:6898]
ENSG00000132406	0.0339448	0.549258	TMEM128	protein_coding	transmembrane protein 128 [Source:HGNC Symbol;Acc:HGNC:28201]
ENSG00000158987	0.0339656	0.549205	RAPGEF6	protein_coding	Rap guanine nucleotide exchange factor 6 [Source:HGNC Symbol;Acc:HGNC:20655]
ENSG00000176055	0.0340005	0.549116	MBLAC2	protein_coding	metallo-beta-lactamase domain containing 2 [Source:HGNC Symbol;Acc:HGNC:33711]
ENSG00000138768	0.0340047	0.549106	USO1	protein_coding	USO1 vesicle transport factor [Source:HGNC Symbol;Acc:HGNC:30904]
ENSG00000161920	0.0340511	0.548987	MED11	protein_coding	mediator complex subunit 11 [Source:HGNC Symbol;Acc:HGNC:32687]
ENSG00000105220	0.0340636	0.548956	GPI	protein_coding	glucose-6-phosphate isomerase [Source:HGNC Symbol;Acc:HGNC:4458]
ENSG00000168994	0.0340903	0.548888	PXDC1	protein_coding	PX domain containing 1 [Source:HGNC Symbol;Acc:HGNC:21361]
ENSG00000169241	0.0341397	0.548762	SLC50A1	protein_coding	solute carrier family 50 member 1 [Source:HGNC Symbol;Acc:HGNC:30657]
ENSG00000143842	0.0341586	0.548714	SOX13	protein_coding	SRY-box 13 [Source:HGNC Symbol;Acc:HGNC:11192]
ENSG00000003056	0.0341764	0.548669	M6PR	protein_coding	mannose-6-phosphate receptor, cation dependent [Source:HGNC Symbol;Acc:HGNC:6752]
ENSG00000180185	0.0342473	0.548489	FAHD1	protein_coding	fumarylacetoacetate hydrolase domain containing 1 [Source:HGNC Symbol;Acc:HGNC:14169]
ENSG00000107897	0.0343085	0.548333	ACBD5	protein_coding	acyl-CoA binding domain containing 5 [Source:HGNC Symbol;Acc:HGNC:23338]
ENSG00000131043	0.0343171	0.548312	AAR2	protein_coding	AAR2 splicing factor homolog [Source:HGNC Symbol;Acc:HGNC:15886]
ENSG00000273088	0.0343754	0.548164	AL713999.1	protein_coding	novel transcript
ENSG00000139160	0.0344148	0.548065	ETFBKMT	protein_coding	electron transfer flavoprotein subunit beta lysine methyltransferase [Source:HGNC Symbol;Acc:HGNC:28739]
ENSG00000051382	0.0344337	0.548017	PIK3CB	protein_coding	phosphatidylinositol-4,5-bisphosphate 3-kinase catalytic subunit beta [Source:HGNC Symbol;Acc:HGNC:8976]
ENSG00000004142	0.034594	0.547613	POLDIP2	protein_coding	DNA polymerase delta interacting protein 2 [Source:HGNC Symbol;Acc:HGNC:23781]
ENSG00000264187	0.0345954	0.547609	AC055811.2	protein_coding	novel transcript
ENSG00000151806	0.0346433	0.547488	GUF1	protein_coding	GUF1 homolog, GTPase [Source:HGNC Symbol;Acc:HGNC:25799]
ENSG00000169239	0.0347161	0.547306	CA5B	protein_coding	carbonic anhydrase 5B [Source:HGNC Symbol;Acc:HGNC:1378]
ENSG00000072041	0.0347929	0.547113	SLC6A15	protein_coding	solute carrier family 6 member 15 [Source:HGNC Symbol;Acc:HGNC:13621]
ENSG00000125434	0.0349454	0.546731	SLC25A35	protein_coding	solute carrier family 25 member 35 [Source:HGNC Symbol;Acc:HGNC:31921]
ENSG00000115084	0.0350411	0.546492	SLC35F5	protein_coding	solute carrier family 35 member F5 [Source:HGNC Symbol;Acc:HGNC:23617]
ENSG00000186847	0.0350418	0.54649	KRT14	protein_coding	keratin 14 [Source:HGNC Symbol;Acc:HGNC:6416]
ENSG00000093010	0.0352379	0.546003	COMT	protein_coding	catechol-O-methyltransferase [Source:HGNC Symbol;Acc:HGNC:2228]
ENSG00000103490	0.0352424	0.545991	PYCARD	protein_coding	PYD and CARD domain containing [Source:HGNC Symbol;Acc:HGNC:16608]
ENSG00000267467	0.0352759	0.545908	APOC4	protein_coding	apolipoprotein C4 [Source:HGNC Symbol;Acc:HGNC:611]
ENSG00000137168	0.0354582	0.545457	PPIL1	protein_coding	peptidylprolyl isomerase like 1 [Source:HGNC Symbol;Acc:HGNC:9260]
ENSG00000204351	0.0355098	0.545329	SKIV2L	protein_coding	Ski2 like RNA helicase [Source:HGNC Symbol;Acc:HGNC:10898]
ENSG00000142748	0.0355444	0.545244	FCN3	protein_coding	ficolin 3 [Source:HGNC Symbol;Acc:HGNC:3625]
ENSG00000174516	0.0356135	0.545074	PELI3	protein_coding	pellino E3 ubiquitin protein ligase family member 3 [Source:HGNC Symbol;Acc:HGNC:30010]
ENSG00000027001	0.0356229	0.545051	MIPEP	protein_coding	mitochondrial intermediate peptidase [Source:HGNC Symbol;Acc:HGNC:7104]
ENSG00000115295	0.0356286	0.545037	CLIP4	protein_coding	CAP-Gly domain containing linker protein family member 4 [Source:HGNC Symbol;Acc:HGNC:26108]
ENSG00000131183	0.0356322	0.545028	SLC34A1	protein_coding	solute carrier family 34 member 1 [Source:HGNC Symbol;Acc:HGNC:11019]
ENSG00000095713	0.0356413	0.545005	CRTAC1	protein_coding	cartilage acidic protein 1 [Source:HGNC Symbol;Acc:HGNC:14882]
ENSG00000133316	0.0356755	0.544921	WDR74	protein_coding	WD repeat domain 74 [Source:HGNC Symbol;Acc:HGNC:25529]
ENSG00000167815	0.035713	0.544829	PRDX2	protein_coding	peroxiredoxin 2 [Source:HGNC Symbol;Acc:HGNC:9353]
ENSG00000100413	0.0357407	0.544761	POLR3H	protein_coding	RNA polymerase III subunit H [Source:HGNC Symbol;Acc:HGNC:30349]
ENSG00000102393	0.0357854	0.544651	GLA	protein_coding	galactosidase alpha [Source:HGNC Symbol;Acc:HGNC:4296]
ENSG00000232388	0.0358529	0.544485	SMIM26	protein_coding	small integral membrane protein 26 [Source:HGNC Symbol;Acc:HGNC:43430]
ENSG00000077935	0.0358889	0.544397	SMC1B	protein_coding	structural maintenance of chromosomes 1B [Source:HGNC Symbol;Acc:HGNC:11112]
ENSG00000163161	0.0359062	0.544355	ERCC3	protein_coding	ERCC excision repair 3, TFIIH core complex helicase subunit [Source:HGNC Symbol;Acc:HGNC:3435]
ENSG00000240720	0.0360676	0.54396	LRRD1	protein_coding	leucine rich repeats and death domain containing 1 [Source:HGNC Symbol;Acc:HGNC:34300]
ENSG00000196151	0.0360825	0.543924	WDSUB1	protein_coding	WD repeat, sterile alpha motif and U-box domain containing 1 [Source:HGNC Symbol;Acc:HGNC:26697]
ENSG00000166133	0.0362724	0.543462	RPUSD2	protein_coding	RNA pseudouridylate synthase domain containing 2 [Source:HGNC Symbol;Acc:HGNC:24180]
ENSG00000112855	0.0363107	0.543369	HARS2	protein_coding	histidyl-tRNA synthetase 2, mitochondrial [Source:HGNC Symbol;Acc:HGNC:4817]
ENSG00000169299	0.0363566	0.543257	PGM2	protein_coding	phosphoglucomutase 2 [Source:HGNC Symbol;Acc:HGNC:8906]
ENSG00000158683	0.0364089	0.54313	PKD1L1	protein_coding	polycystin 1 like 1, transient receptor potential channel interacting [Source:HGNC Symbol;Acc:HGNC:18053]
ENSG00000061987	0.0364476	0.543037	MON2	protein_coding	MON2 homolog, regulator of endosome-to-Golgi trafficking [Source:HGNC Symbol;Acc:HGNC:29177]
ENSG00000175536	0.0365199	0.542862	LIPT2	protein_coding	lipoyl(octanoyl) transferase 2 [Source:HGNC Symbol;Acc:HGNC:37216]
ENSG00000204564	0.0365932	0.542685	C6orf136	protein_coding	chromosome 6 open reading frame 136 [Source:HGNC Symbol;Acc:HGNC:21301]
ENSG00000104412	0.0366343	0.542585	EMC2	protein_coding	ER membrane protein complex subunit 2 [Source:HGNC Symbol;Acc:HGNC:28963]
ENSG00000167543	0.0366547	0.542536	TP53I13	protein_coding	tumor protein p53 inducible protein 13 [Source:HGNC Symbol;Acc:HGNC:25102]
ENSG00000131778	0.0366836	0.542467	CHD1L	protein_coding	chromodomain helicase DNA binding protein 1 like [Source:HGNC Symbol;Acc:HGNC:1916]
ENSG00000149289	0.0367146	0.542392	ZC3H12C	protein_coding	zinc finger CCCH-type containing 12C [Source:HGNC Symbol;Acc:HGNC:29362]
ENSG00000143067	0.0367593	0.542284	ZNF697	protein_coding	zinc finger protein 697 [Source:HGNC Symbol;Acc:HGNC:32034]
ENSG00000168237	0.0368748	0.542007	GLYCTK	protein_coding	glycerate kinase [Source:HGNC Symbol;Acc:HGNC:24247]
ENSG00000112304	0.0369037	0.541937	ACOT13	protein_coding	acyl-CoA thioesterase 13 [Source:HGNC Symbol;Acc:HGNC:20999]
ENSG00000135124	0.0369412	0.541848	P2RX4	protein_coding	purinergic receptor P2X 4 [Source:HGNC Symbol;Acc:HGNC:8535]
ENSG00000141013	0.0369796	0.541756	GAS8	protein_coding	growth arrest specific 8 [Source:HGNC Symbol;Acc:HGNC:4166]
ENSG00000163528	0.0370255	0.541646	CHCHD4	protein_coding	coiled-coil-helix-coiled-coil-helix domain containing 4 [Source:HGNC Symbol;Acc:HGNC:26467]
ENSG00000136045	0.0370298	0.541635	PWP1	protein_coding	PWP1 homolog, endonuclein [Source:HGNC Symbol;Acc:HGNC:17015]
ENSG00000124562	0.0370974	0.541474	SNRPC	protein_coding	small nuclear ribonucleoprotein polypeptide C [Source:HGNC Symbol;Acc:HGNC:11157]
ENSG00000108561	0.0371685	0.541304	C1QBP	protein_coding	complement C1q binding protein [Source:HGNC Symbol;Acc:HGNC:1243]
ENSG00000163864	0.0372585	0.54109	NMNAT3	protein_coding	nicotinamide nucleotide adenylyltransferase 3 [Source:HGNC Symbol;Acc:HGNC:20989]
ENSG00000197345	0.0373662	0.540833	MRPL21	protein_coding	mitochondrial ribosomal protein L21 [Source:HGNC Symbol;Acc:HGNC:14479]
ENSG00000183648	0.0374359	0.540668	NDUFB1	protein_coding	NADH:ubiquinone oxidoreductase subunit B1 [Source:HGNC Symbol;Acc:HGNC:7695]
ENSG00000128626	0.0374699	0.540587	MRPS12	protein_coding	mitochondrial ribosomal protein S12 [Source:HGNC Symbol;Acc:HGNC:10380]
ENSG00000213465	0.0375171	0.540475	ARL2	protein_coding	ADP ribosylation factor like GTPase 2 [Source:HGNC Symbol;Acc:HGNC:693]
ENSG00000122643	0.0375372	0.540428	NT5C3A	protein_coding	5'-nucleotidase, cytosolic IIIA [Source:HGNC Symbol;Acc:HGNC:17820]
ENSG00000154080	0.0375484	0.540401	CHST9	protein_coding	carbohydrate sulfotransferase 9 [Source:HGNC Symbol;Acc:HGNC:19898]
ENSG00000117245	0.0376035	0.540271	KIF17	protein_coding	kinesin family member 17 [Source:HGNC Symbol;Acc:HGNC:19167]
ENSG00000166228	0.0376927	0.54006	PCBD1	protein_coding	pterin-4 alpha-carbinolamine dehydratase 1 [Source:HGNC Symbol;Acc:HGNC:8646]
ENSG00000176485	0.0377038	0.540034	PLA2G16	protein_coding	phospholipase A2 group XVI [Source:HGNC Symbol;Acc:HGNC:17825]
ENSG00000152556	0.0377239	0.539986	PFKM	protein_coding	phosphofructokinase, muscle [Source:HGNC Symbol;Acc:HGNC:8877]
ENSG00000101230	0.0378727	0.539636	ISM1	protein_coding	isthmin 1 [Source:HGNC Symbol;Acc:HGNC:16213]
ENSG00000188266	0.0379545	0.539443	HYKK	protein_coding	hydroxylysine kinase [Source:HGNC Symbol;Acc:HGNC:34403]
ENSG00000125816	0.0379614	0.539427	NKX2-4	protein_coding	NK2 homeobox 4 [Source:HGNC Symbol;Acc:HGNC:7837]
ENSG00000163935	0.038007	0.53932	SFMBT1	protein_coding	Scm like with four mbt domains 1 [Source:HGNC Symbol;Acc:HGNC:20255]
ENSG00000126550	0.0380356	0.539253	HTN1	protein_coding	histatin 1 [Source:HGNC Symbol;Acc:HGNC:5283]
ENSG00000174446	0.0383087	0.538614	SNAPC5	protein_coding	small nuclear RNA activating complex polypeptide 5 [Source:HGNC Symbol;Acc:HGNC:15484]
ENSG00000188811	0.0383216	0.538584	NHLRC3	protein_coding	NHL repeat containing 3 [Source:HGNC Symbol;Acc:HGNC:33751]
ENSG00000159363	0.0383668	0.538479	ATP13A2	protein_coding	ATPase cation transporting 13A2 [Source:HGNC Symbol;Acc:HGNC:30213]
ENSG00000261272	0.0384014	0.538398	MUC22	protein_coding	mucin 22 [Source:HGNC Symbol;Acc:HGNC:39755]
ENSG00000156206	0.0384748	0.538227	CFAP161	protein_coding	cilia and flagella associated protein 161 [Source:HGNC Symbol;Acc:HGNC:26782]
ENSG00000157978	0.0385573	0.538036	LDLRAP1	protein_coding	low density lipoprotein receptor adaptor protein 1 [Source:HGNC Symbol;Acc:HGNC:18640]
ENSG00000132383	0.0385725	0.538	RPA1	protein_coding	replication protein A1 [Source:HGNC Symbol;Acc:HGNC:10289]
ENSG00000172458	0.0385822	0.537978	IL17D	protein_coding	interleukin 17D [Source:HGNC Symbol;Acc:HGNC:5984]
ENSG00000150768	0.0386184	0.537894	DLAT	protein_coding	dihydrolipoamide S-acetyltransferase [Source:HGNC Symbol;Acc:HGNC:2896]
ENSG00000144218	0.0391125	0.536754	AFF3	protein_coding	AF4/FMR2 family member 3 [Source:HGNC Symbol;Acc:HGNC:6473]
ENSG00000175866	0.0391282	0.536718	BAIAP2	protein_coding	BAI1 associated protein 2 [Source:HGNC Symbol;Acc:HGNC:947]
ENSG00000165060	0.0393129	0.536294	FXN	protein_coding	frataxin [Source:HGNC Symbol;Acc:HGNC:3951]
ENSG00000108591	0.0393816	0.536137	DRG2	protein_coding	developmentally regulated GTP binding protein 2 [Source:HGNC Symbol;Acc:HGNC:3030]
ENSG00000111652	0.0393959	0.536104	COPS7A	protein_coding	COP9 signalosome subunit 7A [Source:HGNC Symbol;Acc:HGNC:16758]
ENSG00000250317	0.0394492	0.535983	SMIM20	protein_coding	small integral membrane protein 20 [Source:HGNC Symbol;Acc:HGNC:37260]
ENSG00000186283	0.0395812	0.535682	TOR3A	protein_coding	torsin family 3 member A [Source:HGNC Symbol;Acc:HGNC:11997]
ENSG00000183527	0.0395862	0.535671	PSMG1	protein_coding	proteasome assembly chaperone 1 [Source:HGNC Symbol;Acc:HGNC:3043]
ENSG00000241224	0.0396043	0.535629	C3orf85	protein_coding	chromosome 3 open reading frame 85 [Source:HGNC Symbol;Acc:HGNC:53432]
ENSG00000165192	0.0396438	0.535539	ASB11	protein_coding	ankyrin repeat and SOCS box containing 11 [Source:HGNC Symbol;Acc:HGNC:17186]
ENSG00000013583	0.0396918	0.53543	HEBP1	protein_coding	heme binding protein 1 [Source:HGNC Symbol;Acc:HGNC:17176]
ENSG00000147813	0.0397732	0.535246	NAPRT	protein_coding	nicotinate phosphoribosyltransferase [Source:HGNC Symbol;Acc:HGNC:30450]
ENSG00000156697	0.0398241	0.53513	UTP14A	protein_coding	UTP14A, small subunit processome component [Source:HGNC Symbol;Acc:HGNC:10665]
ENSG00000100401	0.0398506	0.53507	RANGAP1	protein_coding	Ran GTPase activating protein 1 [Source:HGNC Symbol;Acc:HGNC:9854]
ENSG00000151689	0.0398571	0.535055	INPP1	protein_coding	inositol polyphosphate-1-phosphatase [Source:HGNC Symbol;Acc:HGNC:6071]
ENSG00000119723	0.03992	0.534913	COQ6	protein_coding	coenzyme Q6, monooxygenase [Source:HGNC Symbol;Acc:HGNC:20233]
ENSG00000072310	0.0402672	0.53413	SREBF1	protein_coding	sterol regulatory element binding transcription factor 1 [Source:HGNC Symbol;Acc:HGNC:11289]
ENSG00000169220	0.0403048	0.534046	RGS14	protein_coding	regulator of G protein signaling 14 [Source:HGNC Symbol;Acc:HGNC:9996]
ENSG00000124574	0.0403977	0.533837	ABCC10	protein_coding	ATP binding cassette subfamily C member 10 [Source:HGNC Symbol;Acc:HGNC:52]
ENSG00000156804	0.0405011	0.533605	FBXO32	protein_coding	F-box protein 32 [Source:HGNC Symbol;Acc:HGNC:16731]
ENSG00000240849	0.0405223	0.533558	TMEM189	protein_coding	transmembrane protein 189 [Source:HGNC Symbol;Acc:HGNC:16735]
ENSG00000159377	0.0405773	0.533435	PSMB4	protein_coding	proteasome subunit beta 4 [Source:HGNC Symbol;Acc:HGNC:9541]
ENSG00000204308	0.0405955	0.533394	RNF5	protein_coding	ring finger protein 5 [Source:HGNC Symbol;Acc:HGNC:10068]
ENSG00000143740	0.0406137	0.533354	SNAP47	protein_coding	synaptosome associated protein 47 [Source:HGNC Symbol;Acc:HGNC:30669]
ENSG00000128915	0.0409138	0.532685	ICE2	protein_coding	interactor of little elongation complex ELL subunit 2 [Source:HGNC Symbol;Acc:HGNC:29885]
ENSG00000111716	0.040986	0.532525	LDHB	protein_coding	lactate dehydrogenase B [Source:HGNC Symbol;Acc:HGNC:6541]
ENSG00000102144	0.0410022	0.532489	PGK1	protein_coding	phosphoglycerate kinase 1 [Source:HGNC Symbol;Acc:HGNC:8896]
ENSG00000108651	0.0410701	0.532339	UTP6	protein_coding	UTP6, small subunit processome component [Source:HGNC Symbol;Acc:HGNC:18279]
ENSG00000138472	0.041093	0.532288	GUCA1C	protein_coding	guanylate cyclase activator 1C [Source:HGNC Symbol;Acc:HGNC:4680]
ENSG00000137976	0.0411073	0.532256	DNASE2B	protein_coding	deoxyribonuclease 2 beta [Source:HGNC Symbol;Acc:HGNC:28875]
ENSG00000071203	0.0411464	0.53217	MS4A12	protein_coding	membrane spanning 4-domains A12 [Source:HGNC Symbol;Acc:HGNC:13370]
ENSG00000164209	0.0412047	0.532041	SLC25A46	protein_coding	solute carrier family 25 member 46 [Source:HGNC Symbol;Acc:HGNC:25198]
ENSG00000169895	0.0412677	0.531902	SYAP1	protein_coding	synapse associated protein 1 [Source:HGNC Symbol;Acc:HGNC:16273]
ENSG00000159263	0.0412998	0.531831	SIM2	protein_coding	SIM bHLH transcription factor 2 [Source:HGNC Symbol;Acc:HGNC:10883]
ENSG00000173588	0.0414082	0.531592	CEP83	protein_coding	centrosomal protein 83 [Source:HGNC Symbol;Acc:HGNC:17966]
ENSG00000140264	0.0414758	0.531443	SERF2	protein_coding	small EDRK-rich factor 2 [Source:HGNC Symbol;Acc:HGNC:10757]
ENSG00000146909	0.0414835	0.531427	NOM1	protein_coding	nucleolar protein with MIF4G domain 1 [Source:HGNC Symbol;Acc:HGNC:13244]
ENSG00000179409	0.0415244	0.531336	GEMIN4	protein_coding	gem nuclear organelle associated protein 4 [Source:HGNC Symbol;Acc:HGNC:15717]
ENSG00000072121	0.0416497	0.531062	ZFYVE26	protein_coding	zinc finger FYVE-type containing 26 [Source:HGNC Symbol;Acc:HGNC:20761]
ENSG00000101911	0.0416853	0.530983	PRPS2	protein_coding	phosphoribosyl pyrophosphate synthetase 2 [Source:HGNC Symbol;Acc:HGNC:9465]
ENSG00000172404	0.0418273	0.530673	DNAJB7	protein_coding	DnaJ heat shock protein family (Hsp40) member B7 [Source:HGNC Symbol;Acc:HGNC:24986]
ENSG00000134452	0.0418394	0.530646	FBH1	protein_coding	F-box DNA helicase 1 [Source:HGNC Symbol;Acc:HGNC:13620]
ENSG00000180626	0.0418578	0.530606	ZNF594	protein_coding	zinc finger protein 594 [Source:HGNC Symbol;Acc:HGNC:29392]
ENSG00000124602	0.0419442	0.530418	UNC5CL	protein_coding	unc-5 family C-terminal like [Source:HGNC Symbol;Acc:HGNC:21203]
ENSG00000165819	0.0419762	0.530348	METTL3	protein_coding	methyltransferase like 3 [Source:HGNC Symbol;Acc:HGNC:17563]
ENSG00000138660	0.0420523	0.530182	AP1AR	protein_coding	adaptor related protein complex 1 associated regulatory protein [Source:HGNC Symbol;Acc:HGNC:28808]
ENSG00000171503	0.0420656	0.530153	ETFDH	protein_coding	electron transfer flavoprotein dehydrogenase [Source:HGNC Symbol;Acc:HGNC:3483]
ENSG00000204922	0.0422619	0.529727	UQCC3	protein_coding	ubiquinol-cytochrome c reductase complex assembly factor 3 [Source:HGNC Symbol;Acc:HGNC:34399]
ENSG00000165832	0.0422973	0.52965	TRUB1	protein_coding	TruB pseudouridine synthase family member 1 [Source:HGNC Symbol;Acc:HGNC:16060]
ENSG00000112078	0.0423564	0.529522	KCTD20	protein_coding	potassium channel tetramerization domain containing 20 [Source:HGNC Symbol;Acc:HGNC:21052]
ENSG00000087269	0.0424297	0.529364	NOP14	protein_coding	NOP14 nucleolar protein [Source:HGNC Symbol;Acc:HGNC:16821]
ENSG00000131791	0.0425404	0.529125	PRKAB2	protein_coding	protein kinase AMP-activated non-catalytic subunit beta 2 [Source:HGNC Symbol;Acc:HGNC:9379]
ENSG00000141424	0.0425592	0.529084	SLC39A6	protein_coding	solute carrier family 39 member 6 [Source:HGNC Symbol;Acc:HGNC:18607]
ENSG00000260729	0.0426101	0.528974	AC009690.1	protein_coding	novel transcript
ENSG00000105141	0.0426443	0.5289	CASP14	protein_coding	caspase 14 [Source:HGNC Symbol;Acc:HGNC:1502]
ENSG00000071051	0.0426698	0.528846	NCK2	protein_coding	NCK adaptor protein 2 [Source:HGNC Symbol;Acc:HGNC:7665]
ENSG00000025772	0.0428039	0.528557	TOMM34	protein_coding	translocase of outer mitochondrial membrane 34 [Source:HGNC Symbol;Acc:HGNC:15746]
ENSG00000113356	0.0428399	0.52848	POLR3G	protein_coding	RNA polymerase III subunit G [Source:HGNC Symbol;Acc:HGNC:30075]
ENSG00000132704	0.0428457	0.528468	FCRL2	protein_coding	Fc receptor like 2 [Source:HGNC Symbol;Acc:HGNC:14875]
ENSG00000102178	0.0430619	0.528004	UBL4A	protein_coding	ubiquitin like 4A [Source:HGNC Symbol;Acc:HGNC:12505]
ENSG00000122678	0.0430831	0.527959	POLM	protein_coding	DNA polymerase mu [Source:HGNC Symbol;Acc:HGNC:9185]
ENSG00000135116	0.0431267	0.527866	HRK	protein_coding	harakiri, BCL2 interacting protein [Source:HGNC Symbol;Acc:HGNC:5185]
ENSG00000004779	0.0432996	0.527497	NDUFAB1	protein_coding	NADH:ubiquinone oxidoreductase subunit AB1 [Source:HGNC Symbol;Acc:HGNC:7694]
ENSG00000142197	0.0433135	0.527467	DOP1B	protein_coding	DOP1 leucine zipper like protein B [Source:HGNC Symbol;Acc:HGNC:1291]
ENSG00000119927	0.0433202	0.527453	GPAM	protein_coding	glycerol-3-phosphate acyltransferase, mitochondrial [Source:HGNC Symbol;Acc:HGNC:24865]
ENSG00000172345	0.0433668	0.527354	STARD5	protein_coding	StAR related lipid transfer domain containing 5 [Source:HGNC Symbol;Acc:HGNC:18065]
ENSG00000158882	0.0433881	0.527309	TOMM40L	protein_coding	translocase of outer mitochondrial membrane 40 like [Source:HGNC Symbol;Acc:HGNC:25756]
ENSG00000084463	0.043411	0.52726	WBP11	protein_coding	WW domain binding protein 11 [Source:HGNC Symbol;Acc:HGNC:16461]
ENSG00000284431	0.0434957	0.52708	AL022238.4	protein_coding	novel transcript
ENSG00000122912	0.0435206	0.527027	SLC25A16	protein_coding	solute carrier family 25 member 16 [Source:HGNC Symbol;Acc:HGNC:10986]
ENSG00000092421	0.0435227	0.527023	SEMA6A	protein_coding	semaphorin 6A [Source:HGNC Symbol;Acc:HGNC:10738]
ENSG00000102302	0.0436166	0.526824	FGD1	protein_coding	FYVE, RhoGEF and PH domain containing 1 [Source:HGNC Symbol;Acc:HGNC:3663]
ENSG00000002016	0.0436311	0.526793	RAD52	protein_coding	RAD52 homolog, DNA repair protein [Source:HGNC Symbol;Acc:HGNC:9824]
ENSG00000174917	0.0436706	0.526709	C19orf70	protein_coding	chromosome 19 open reading frame 70 [Source:HGNC Symbol;Acc:HGNC:33702]
ENSG00000273217	0.0438911	0.526244	AC008695.1	protein_coding	novel protein
ENSG00000071553	0.0438911	0.526244	ATP6AP1	protein_coding	ATPase H+ transporting accessory protein 1 [Source:HGNC Symbol;Acc:HGNC:868]
ENSG00000112294	0.044021	0.52597	ALDH5A1	protein_coding	aldehyde dehydrogenase 5 family member A1 [Source:HGNC Symbol;Acc:HGNC:408]
ENSG00000168936	0.0442027	0.525588	TMEM129	protein_coding	transmembrane protein 129 [Source:HGNC Symbol;Acc:HGNC:25137]
ENSG00000117118	0.0442679	0.525452	SDHB	protein_coding	succinate dehydrogenase complex iron sulfur subunit B [Source:HGNC Symbol;Acc:HGNC:10681]
ENSG00000269897	0.0442841	0.525418	COMMD3-BMI1	protein_coding	COMMD3-BMI1 readthrough [Source:HGNC Symbol;Acc:HGNC:48326]
ENSG00000198380	0.0443494	0.525281	GFPT1	protein_coding	glutamine--fructose-6-phosphate transaminase 1 [Source:HGNC Symbol;Acc:HGNC:4241]
ENSG00000140391	0.0444071	0.52516	TSPAN3	protein_coding	tetraspanin 3 [Source:HGNC Symbol;Acc:HGNC:17752]
ENSG00000123106	0.0444231	0.525127	CCDC91	protein_coding	coiled-coil domain containing 91 [Source:HGNC Symbol;Acc:HGNC:24855]
ENSG00000125977	0.0445152	0.524935	EIF2S2	protein_coding	eukaryotic translation initiation factor 2 subunit beta [Source:HGNC Symbol;Acc:HGNC:3266]
ENSG00000102317	0.0446672	0.524618	RBM3	protein_coding	RNA binding motif protein 3 [Source:HGNC Symbol;Acc:HGNC:9900]
ENSG00000185875	0.0447128	0.524523	THNSL1	protein_coding	threonine synthase like 1 [Source:HGNC Symbol;Acc:HGNC:26160]
ENSG00000145293	0.0447259	0.524496	ENOPH1	protein_coding	enolase-phosphatase 1 [Source:HGNC Symbol;Acc:HGNC:24599]
ENSG00000131686	0.044738	0.524471	CA6	protein_coding	carbonic anhydrase 6 [Source:HGNC Symbol;Acc:HGNC:1380]
ENSG00000150593	0.0448098	0.524322	PDCD4	protein_coding	programmed cell death 4 [Source:HGNC Symbol;Acc:HGNC:8763]
ENSG00000105668	0.0448749	0.524186	UPK1A	protein_coding	uroplakin 1A [Source:HGNC Symbol;Acc:HGNC:12577]
ENSG00000151690	0.0448912	0.524153	MFSD6	protein_coding	major facilitator superfamily domain containing 6 [Source:HGNC Symbol;Acc:HGNC:24711]
ENSG00000101265	0.0450154	0.523895	RASSF2	protein_coding	Ras association domain family member 2 [Source:HGNC Symbol;Acc:HGNC:9883]
ENSG00000056998	0.0451359	0.523646	GYG2	protein_coding	glycogenin 2 [Source:HGNC Symbol;Acc:HGNC:4700]
ENSG00000117308	0.0452442	0.523423	GALE	protein_coding	UDP-galactose-4-epimerase [Source:HGNC Symbol;Acc:HGNC:4116]
ENSG00000166295	0.0453913	0.52312	ANAPC16	protein_coding	anaphase promoting complex subunit 16 [Source:HGNC Symbol;Acc:HGNC:26976]
ENSG00000172728	0.0454572	0.522985	FUT10	protein_coding	fucosyltransferase 10 [Source:HGNC Symbol;Acc:HGNC:19234]
ENSG00000122477	0.0455602	0.522773	LRRC39	protein_coding	leucine rich repeat containing 39 [Source:HGNC Symbol;Acc:HGNC:28228]
ENSG00000116521	0.0455831	0.522726	SCAMP3	protein_coding	secretory carrier membrane protein 3 [Source:HGNC Symbol;Acc:HGNC:10565]
ENSG00000178982	0.0457677	0.522348	EIF3K	protein_coding	eukaryotic translation initiation factor 3 subunit K [Source:HGNC Symbol;Acc:HGNC:24656]
ENSG00000135940	0.0458264	0.522228	COX5B	protein_coding	cytochrome c oxidase subunit 5B [Source:HGNC Symbol;Acc:HGNC:2269]
ENSG00000108523	0.0458528	0.522174	RNF167	protein_coding	ring finger protein 167 [Source:HGNC Symbol;Acc:HGNC:24544]
ENSG00000134138	0.0460154	0.521843	MEIS2	protein_coding	Meis homeobox 2 [Source:HGNC Symbol;Acc:HGNC:7001]
ENSG00000162869	0.0460442	0.521784	PPP1R21	protein_coding	protein phosphatase 1 regulatory subunit 21 [Source:HGNC Symbol;Acc:HGNC:30595]
ENSG00000237765	0.0461412	0.521587	FAM200B	protein_coding	family with sequence similarity 200 member B [Source:HGNC Symbol;Acc:HGNC:27740]
ENSG00000179091	0.0461751	0.521518	CYC1	protein_coding	cytochrome c1 [Source:HGNC Symbol;Acc:HGNC:2579]
ENSG00000119979	0.0461879	0.521492	FAM45A	protein_coding	family with sequence similarity 45 member A [Source:HGNC Symbol;Acc:HGNC:31793]
ENSG00000120008	0.0462029	0.521462	WDR11	protein_coding	WD repeat domain 11 [Source:HGNC Symbol;Acc:HGNC:13831]
ENSG00000145022	0.0462439	0.521379	TCTA	protein_coding	T cell leukemia translocation altered [Source:HGNC Symbol;Acc:HGNC:11692]
ENSG00000112164	0.0464339	0.520994	GLP1R	protein_coding	glucagon like peptide 1 receptor [Source:HGNC Symbol;Acc:HGNC:4324]
ENSG00000187994	0.046437	0.520987	RINL	protein_coding	Ras and Rab interactor like [Source:HGNC Symbol;Acc:HGNC:24795]
ENSG00000132793	0.0465531	0.520753	LPIN3	protein_coding	lipin 3 [Source:HGNC Symbol;Acc:HGNC:14451]
ENSG00000185187	0.0465748	0.520709	SIGIRR	protein_coding	single Ig and TIR domain containing [Source:HGNC Symbol;Acc:HGNC:30575]
ENSG00000181284	0.0466142	0.52063	TMEM102	protein_coding	transmembrane protein 102 [Source:HGNC Symbol;Acc:HGNC:26722]
ENSG00000100138	0.04678	0.520296	SNU13	protein_coding	small nuclear ribonucleoprotein 13 [Source:HGNC Symbol;Acc:HGNC:7819]
ENSG00000149761	0.0467889	0.520278	NUDT22	protein_coding	nudix hydrolase 22 [Source:HGNC Symbol;Acc:HGNC:28189]
ENSG00000185721	0.0469529	0.519948	DRG1	protein_coding	developmentally regulated GTP binding protein 1 [Source:HGNC Symbol;Acc:HGNC:3029]
ENSG00000168481	0.0469842	0.519886	LGI3	protein_coding	leucine rich repeat LGI family member 3 [Source:HGNC Symbol;Acc:HGNC:18711]
ENSG00000198168	0.0470017	0.519851	SVIP	protein_coding	small VCP interacting protein [Source:HGNC Symbol;Acc:HGNC:25238]
ENSG00000160310	0.0470751	0.519704	PRMT2	protein_coding	protein arginine methyltransferase 2 [Source:HGNC Symbol;Acc:HGNC:5186]
ENSG00000184903	0.0471983	0.519457	IMMP2L	protein_coding	inner mitochondrial membrane peptidase subunit 2 [Source:HGNC Symbol;Acc:HGNC:14598]
ENSG00000160207	0.0472357	0.519383	HSF2BP	protein_coding	heat shock transcription factor 2 binding protein [Source:HGNC Symbol;Acc:HGNC:5226]
ENSG00000152056	0.0472663	0.519321	AP1S3	protein_coding	adaptor related protein complex 1 subunit sigma 3 [Source:HGNC Symbol;Acc:HGNC:18971]
ENSG00000154359	0.0474427	0.51897	LONRF1	protein_coding	LON peptidase N-terminal domain and ring finger 1 [Source:HGNC Symbol;Acc:HGNC:26302]
ENSG00000170264	0.0474576	0.51894	FAM161A	protein_coding	FAM161A, centrosomal protein [Source:HGNC Symbol;Acc:HGNC:25808]
ENSG00000013561	0.047468	0.518919	RNF14	protein_coding	ring finger protein 14 [Source:HGNC Symbol;Acc:HGNC:10058]
ENSG00000160213	0.0474759	0.518904	CSTB	protein_coding	cystatin B [Source:HGNC Symbol;Acc:HGNC:2482]
ENSG00000147155	0.0475565	0.518743	EBP	protein_coding	EBP, cholestenol delta-isomerase [Source:HGNC Symbol;Acc:HGNC:3133]
ENSG00000197599	0.0476098	0.518637	CCDC154	protein_coding	coiled-coil domain containing 154 [Source:HGNC Symbol;Acc:HGNC:34454]
ENSG00000102010	0.0476472	0.518563	BMX	protein_coding	BMX non-receptor tyrosine kinase [Source:HGNC Symbol;Acc:HGNC:1079]
ENSG00000088812	0.0477074	0.518444	ATRN	protein_coding	attractin [Source:HGNC Symbol;Acc:HGNC:885]
ENSG00000124767	0.047748	0.518363	GLO1	protein_coding	glyoxalase I [Source:HGNC Symbol;Acc:HGNC:4323]
ENSG00000250264	0.0477783	0.518304	AL669918.1	protein_coding	novel protein, TAP2-HLA-DOB readthrough
ENSG00000176563	0.0478749	0.518112	CNTD1	protein_coding	cyclin N-terminal domain containing 1 [Source:HGNC Symbol;Acc:HGNC:26847]
ENSG00000107362	0.047976	0.517913	ABHD17B	protein_coding	abhydrolase domain containing 17B [Source:HGNC Symbol;Acc:HGNC:24278]
ENSG00000273611	0.0479925	0.51788	ZNHIT3	protein_coding	zinc finger HIT-type containing 3 [Source:HGNC Symbol;Acc:HGNC:12309]
ENSG00000109814	0.0480678	0.517731	UGDH	protein_coding	UDP-glucose 6-dehydrogenase [Source:HGNC Symbol;Acc:HGNC:12525]
ENSG00000050426	0.0482537	0.517366	LETMD1	protein_coding	LETM1 domain containing 1 [Source:HGNC Symbol;Acc:HGNC:24241]
ENSG00000160131	0.0483368	0.517202	VMA21	protein_coding	VMA21, vacuolar ATPase assembly factor [Source:HGNC Symbol;Acc:HGNC:22082]
ENSG00000039560	0.0483767	0.517124	RAI14	protein_coding	retinoic acid induced 14 [Source:HGNC Symbol;Acc:HGNC:14873]
ENSG00000196365	0.0484547	0.516971	LONP1	protein_coding	lon peptidase 1, mitochondrial [Source:HGNC Symbol;Acc:HGNC:9479]
ENSG00000197702	0.0484693	0.516942	PARVA	protein_coding	parvin alpha [Source:HGNC Symbol;Acc:HGNC:14652]
ENSG00000074071	0.0484798	0.516922	MRPS34	protein_coding	mitochondrial ribosomal protein S34 [Source:HGNC Symbol;Acc:HGNC:16618]
ENSG00000169567	0.0485578	0.516769	HINT1	protein_coding	histidine triad nucleotide binding protein 1 [Source:HGNC Symbol;Acc:HGNC:4912]
ENSG00000109971	0.0485782	0.516729	HSPA8	protein_coding	heat shock protein family A (Hsp70) member 8 [Source:HGNC Symbol;Acc:HGNC:5241]
ENSG00000139719	0.0486193	0.516649	VPS33A	protein_coding	VPS33A, CORVET/HOPS core subunit [Source:HGNC Symbol;Acc:HGNC:18179]
ENSG00000162892	0.0486242	0.516639	IL24	protein_coding	interleukin 24 [Source:HGNC Symbol;Acc:HGNC:11346]
ENSG00000143507	0.0486518	0.516585	DUSP10	protein_coding	dual specificity phosphatase 10 [Source:HGNC Symbol;Acc:HGNC:3065]
ENSG00000157823	0.0486538	0.516581	AP3S2	protein_coding	adaptor related protein complex 3 subunit sigma 2 [Source:HGNC Symbol;Acc:HGNC:571]
ENSG00000088451	0.0488573	0.516184	TGDS	protein_coding	TDP-glucose 4,6-dehydratase [Source:HGNC Symbol;Acc:HGNC:20324]
ENSG00000172725	0.0492035	0.515512	CORO1B	protein_coding	coronin 1B [Source:HGNC Symbol;Acc:HGNC:2253]
ENSG00000167920	0.0492857	0.515353	TMEM99	protein_coding	transmembrane protein 99 [Source:HGNC Symbol;Acc:HGNC:28305]
ENSG00000170581	0.0493897	0.515152	STAT2	protein_coding	signal transducer and activator of transcription 2 [Source:HGNC Symbol;Acc:HGNC:11363]
ENSG00000136100	0.0494002	0.515131	VPS36	protein_coding	vacuolar protein sorting 36 homolog [Source:HGNC Symbol;Acc:HGNC:20312]
ENSG00000143416	0.0494006	0.51513	SELENBP1	protein_coding	selenium binding protein 1 [Source:HGNC Symbol;Acc:HGNC:10719]
ENSG00000109519	0.0494828	0.514972	GRPEL1	protein_coding	GrpE like 1, mitochondrial [Source:HGNC Symbol;Acc:HGNC:19696]
ENSG00000095739	0.0495313	0.514878	BAMBI	protein_coding	BMP and activin membrane bound inhibitor [Source:HGNC Symbol;Acc:HGNC:30251]
ENSG00000005020	0.049635	0.514678	SKAP2	protein_coding	src kinase associated phosphoprotein 2 [Source:HGNC Symbol;Acc:HGNC:15687]
ENSG00000173113	0.0496439	0.514661	TRMT112	protein_coding	tRNA methyltransferase subunit 11-2 [Source:HGNC Symbol;Acc:HGNC:26940]
ENSG00000152749	0.0496792	0.514593	GPR180	protein_coding	G protein-coupled receptor 180 [Source:HGNC Symbol;Acc:HGNC:28899]
ENSG00000183826	0.0496941	0.514565	BTBD9	protein_coding	BTB domain containing 9 [Source:HGNC Symbol;Acc:HGNC:21228]
ENSG00000128829	0.049738	0.51448	EIF2AK4	protein_coding	eukaryotic translation initiation factor 2 alpha kinase 4 [Source:HGNC Symbol;Acc:HGNC:19687]
ENSG00000140374	0.0498082	0.514345	ETFA	protein_coding	electron transfer flavoprotein subunit alpha [Source:HGNC Symbol;Acc:HGNC:3481]
ENSG00000160796	0.0498789	0.51421	NBEAL2	protein_coding	neurobeachin like 2 [Source:HGNC Symbol;Acc:HGNC:31928]
ENSG00000261915	0.050081	0.513822	AC026954.2	protein_coding	novel transcript
ENSG00000187626	0.0500884	0.513808	ZKSCAN4	protein_coding	zinc finger with KRAB and SCAN domains 4 [Source:HGNC Symbol;Acc:HGNC:13854]
ENSG00000114248	0.0501406	0.513708	LRRC31	protein_coding	leucine rich repeat containing 31 [Source:HGNC Symbol;Acc:HGNC:26261]
ENSG00000155542	0.050251	0.513498	SETD9	protein_coding	SET domain containing 9 [Source:HGNC Symbol;Acc:HGNC:28508]
ENSG00000123130	0.0502661	0.513469	ACOT9	protein_coding	acyl-CoA thioesterase 9 [Source:HGNC Symbol;Acc:HGNC:17152]
ENSG00000151131	0.0503266	0.513354	C12orf45	protein_coding	chromosome 12 open reading frame 45 [Source:HGNC Symbol;Acc:HGNC:28628]
ENSG00000163701	0.050509	0.513006	IL17RE	protein_coding	interleukin 17 receptor E [Source:HGNC Symbol;Acc:HGNC:18439]
ENSG00000171234	0.0505658	0.512898	UGT2B7	protein_coding	UDP glucuronosyltransferase family 2 member B7 [Source:HGNC Symbol;Acc:HGNC:12554]
ENSG00000117153	0.0507202	0.512606	KLHL12	protein_coding	kelch like family member 12 [Source:HGNC Symbol;Acc:HGNC:19360]
ENSG00000085998	0.050782	0.512489	POMGNT1	protein_coding	protein O-linked mannose N-acetylglucosaminyltransferase 1 (beta 1,2-) [Source:HGNC Symbol;Acc:HGNC:19139]
ENSG00000152464	0.0509663	0.51214	RPP38	protein_coding	ribonuclease P/MRP subunit p38 [Source:HGNC Symbol;Acc:HGNC:30329]
ENSG00000101888	0.0510429	0.511996	NXT2	protein_coding	nuclear transport factor 2 like export factor 2 [Source:HGNC Symbol;Acc:HGNC:18151]
ENSG00000177370	0.0510668	0.51195	TIMM22	protein_coding	translocase of inner mitochondrial membrane 22 [Source:HGNC Symbol;Acc:HGNC:17317]
ENSG00000149357	0.0511272	0.511837	LAMTOR1	protein_coding	late endosomal/lysosomal adaptor, MAPK and MTOR activator 1 [Source:HGNC Symbol;Acc:HGNC:26068]
ENSG00000087076	0.051207	0.511686	HSD17B14	protein_coding	hydroxysteroid 17-beta dehydrogenase 14 [Source:HGNC Symbol;Acc:HGNC:23238]
ENSG00000177414	0.0513022	0.511507	UBE2U	protein_coding	ubiquitin conjugating enzyme E2 U [Source:HGNC Symbol;Acc:HGNC:28559]
ENSG00000181433	0.0513345	0.511447	SAGE1	protein_coding	sarcoma antigen 1 [Source:HGNC Symbol;Acc:HGNC:30369]
ENSG00000065413	0.0513426	0.511431	ANKRD44	protein_coding	ankyrin repeat domain 44 [Source:HGNC Symbol;Acc:HGNC:25259]
ENSG00000023228	0.0513633	0.511393	NDUFS1	protein_coding	NADH:ubiquinone oxidoreductase core subunit S1 [Source:HGNC Symbol;Acc:HGNC:7707]
ENSG00000101850	0.0514045	0.511315	GPR143	protein_coding	G protein-coupled receptor 143 [Source:HGNC Symbol;Acc:HGNC:20145]
ENSG00000181481	0.051484	0.511166	RNF135	protein_coding	ring finger protein 135 [Source:HGNC Symbol;Acc:HGNC:21158]
ENSG00000159596	0.0516476	0.51086	TMEM69	protein_coding	transmembrane protein 69 [Source:HGNC Symbol;Acc:HGNC:28035]
ENSG00000175581	0.0517092	0.510745	MRPL48	protein_coding	mitochondrial ribosomal protein L48 [Source:HGNC Symbol;Acc:HGNC:16653]
ENSG00000276023	0.051753	0.510663	DUSP14	protein_coding	dual specificity phosphatase 14 [Source:HGNC Symbol;Acc:HGNC:17007]
ENSG00000088035	0.0517547	0.51066	ALG6	protein_coding	ALG6, alpha-1,3-glucosyltransferase [Source:HGNC Symbol;Acc:HGNC:23157]
ENSG00000172349	0.0517735	0.510625	IL16	protein_coding	interleukin 16 [Source:HGNC Symbol;Acc:HGNC:5980]
ENSG00000130203	0.0517835	0.510606	APOE	protein_coding	apolipoprotein E [Source:HGNC Symbol;Acc:HGNC:613]
ENSG00000134905	0.051789	0.510596	CARS2	protein_coding	cysteinyl-tRNA synthetase 2, mitochondrial [Source:HGNC Symbol;Acc:HGNC:25695]
ENSG00000163534	0.0518136	0.51055	FCRL1	protein_coding	Fc receptor like 1 [Source:HGNC Symbol;Acc:HGNC:18509]
ENSG00000151470	0.0518161	0.510545	C4orf33	protein_coding	chromosome 4 open reading frame 33 [Source:HGNC Symbol;Acc:HGNC:27025]
ENSG00000137275	0.0518479	0.510486	RIPK1	protein_coding	receptor interacting serine/threonine kinase 1 [Source:HGNC Symbol;Acc:HGNC:10019]
ENSG00000113163	0.051895	0.510398	COL4A3BP	protein_coding	collagen type IV alpha 3 binding protein [Source:HGNC Symbol;Acc:HGNC:2205]
ENSG00000221988	0.0519104	0.510369	PPT2	protein_coding	palmitoyl-protein thioesterase 2 [Source:HGNC Symbol;Acc:HGNC:9326]
ENSG00000072849	0.0519154	0.51036	DERL2	protein_coding	derlin 2 [Source:HGNC Symbol;Acc:HGNC:17943]
ENSG00000175938	0.0519636	0.51027	ORAI3	protein_coding	ORAI calcium release-activated calcium modulator 3 [Source:HGNC Symbol;Acc:HGNC:28185]
ENSG00000160695	0.052036	0.510136	VPS11	protein_coding	VPS11, CORVET/HOPS core subunit [Source:HGNC Symbol;Acc:HGNC:14583]
ENSG00000198862	0.0520457	0.510118	LTN1	protein_coding	listerin E3 ubiquitin protein ligase 1 [Source:HGNC Symbol;Acc:HGNC:13082]
ENSG00000155256	0.0521115	0.509995	ZFYVE27	protein_coding	zinc finger FYVE-type containing 27 [Source:HGNC Symbol;Acc:HGNC:26559]
ENSG00000059691	0.0523036	0.509639	GATB	protein_coding	glutamyl-tRNA amidotransferase subunit B [Source:HGNC Symbol;Acc:HGNC:8849]
ENSG00000259494	0.0523883	0.509482	MRPL46	protein_coding	mitochondrial ribosomal protein L46 [Source:HGNC Symbol;Acc:HGNC:1192]
ENSG00000129245	0.052435	0.509396	FXR2	protein_coding	FMR1 autosomal homolog 2 [Source:HGNC Symbol;Acc:HGNC:4024]
ENSG00000174004	0.0524449	0.509377	NRROS	protein_coding	negative regulator of reactive oxygen species [Source:HGNC Symbol;Acc:HGNC:24613]
ENSG00000168036	0.0524605	0.509348	CTNNB1	protein_coding	catenin beta 1 [Source:HGNC Symbol;Acc:HGNC:2514]
ENSG00000183150	0.0525536	0.509176	GPR19	protein_coding	G protein-coupled receptor 19 [Source:HGNC Symbol;Acc:HGNC:4473]
ENSG00000075415	0.0525924	0.509105	SLC25A3	protein_coding	solute carrier family 25 member 3 [Source:HGNC Symbol;Acc:HGNC:10989]
ENSG00000214575	0.0525953	0.5091	CPEB1	protein_coding	cytoplasmic polyadenylation element binding protein 1 [Source:HGNC Symbol;Acc:HGNC:21744]
ENSG00000155252	0.0526021	0.509087	PI4K2A	protein_coding	phosphatidylinositol 4-kinase type 2 alpha [Source:HGNC Symbol;Acc:HGNC:30031]
ENSG00000128891	0.0527207	0.508868	CCDC32	protein_coding	coiled-coil domain containing 32 [Source:HGNC Symbol;Acc:HGNC:28295]
ENSG00000146109	0.0527484	0.508817	ABT1	protein_coding	activator of basal transcription 1 [Source:HGNC Symbol;Acc:HGNC:17369]
ENSG00000188505	0.0527713	0.508775	NCCRP1	protein_coding	non-specific cytotoxic cell receptor protein 1 homolog (zebrafish) [Source:HGNC Symbol;Acc:HGNC:33739]
ENSG00000276418	0.0528779	0.508579	AC036214.3	protein_coding	novel protein, TPD52-MRPS28 readthrough
ENSG00000172057	0.0529989	0.508357	ORMDL3	protein_coding	ORMDL sphingolipid biosynthesis regulator 3 [Source:HGNC Symbol;Acc:HGNC:16038]
ENSG00000106392	0.0529994	0.508356	C1GALT1	protein_coding	core 1 synthase, glycoprotein-N-acetylgalactosamine 3-beta-galactosyltransferase 1 [Source:HGNC Symbol;Acc:HGNC:24337]
ENSG00000125657	0.0530398	0.508282	TNFSF9	protein_coding	TNF superfamily member 9 [Source:HGNC Symbol;Acc:HGNC:11939]
ENSG00000165409	0.0530464	0.50827	TSHR	protein_coding	thyroid stimulating hormone receptor [Source:HGNC Symbol;Acc:HGNC:12373]
ENSG00000110042	0.0533204	0.507768	DTX4	protein_coding	deltex E3 ubiquitin ligase 4 [Source:HGNC Symbol;Acc:HGNC:29151]
ENSG00000101199	0.0534314	0.507566	ARFGAP1	protein_coding	ADP ribosylation factor GTPase activating protein 1 [Source:HGNC Symbol;Acc:HGNC:15852]
ENSG00000103423	0.0534999	0.507441	DNAJA3	protein_coding	DnaJ heat shock protein family (Hsp40) member A3 [Source:HGNC Symbol;Acc:HGNC:11808]
ENSG00000159708	0.0535611	0.50733	LRRC36	protein_coding	leucine rich repeat containing 36 [Source:HGNC Symbol;Acc:HGNC:25615]
ENSG00000184787	0.0536009	0.507257	UBE2G2	protein_coding	ubiquitin conjugating enzyme E2 G2 [Source:HGNC Symbol;Acc:HGNC:12483]
ENSG00000173334	0.0536301	0.507204	TRIB1	protein_coding	tribbles pseudokinase 1 [Source:HGNC Symbol;Acc:HGNC:16891]
ENSG00000106305	0.0536948	0.507086	AIMP2	protein_coding	aminoacyl tRNA synthetase complex interacting multifunctional protein 2 [Source:HGNC Symbol;Acc:HGNC:20609]
ENSG00000152192	0.0537179	0.507044	POU4F1	protein_coding	POU class 4 homeobox 1 [Source:HGNC Symbol;Acc:HGNC:9218]
ENSG00000180777	0.05375	0.506986	ANKRD30B	protein_coding	ankyrin repeat domain 30B [Source:HGNC Symbol;Acc:HGNC:24165]
ENSG00000143105	0.0537906	0.506912	KCNA10	protein_coding	potassium voltage-gated channel subfamily A member 10 [Source:HGNC Symbol;Acc:HGNC:6219]
ENSG00000156831	0.053907	0.506701	NSMCE2	protein_coding	NSE2 (MMS21) homolog, SMC5-SMC6 complex SUMO ligase [Source:HGNC Symbol;Acc:HGNC:26513]
ENSG00000159259	0.053913	0.50669	CHAF1B	protein_coding	chromatin assembly factor 1 subunit B [Source:HGNC Symbol;Acc:HGNC:1911]
ENSG00000120729	0.053925	0.506668	MYOT	protein_coding	myotilin [Source:HGNC Symbol;Acc:HGNC:12399]
ENSG00000129187	0.0539851	0.50656	DCTD	protein_coding	dCMP deaminase [Source:HGNC Symbol;Acc:HGNC:2710]
ENSG00000134825	0.0540126	0.50651	TMEM258	protein_coding	transmembrane protein 258 [Source:HGNC Symbol;Acc:HGNC:1164]
ENSG00000108179	0.0540603	0.506424	PPIF	protein_coding	peptidylprolyl isomerase F [Source:HGNC Symbol;Acc:HGNC:9259]
ENSG00000111291	0.054079	0.50639	GPRC5D	protein_coding	G protein-coupled receptor class C group 5 member D [Source:HGNC Symbol;Acc:HGNC:13310]
ENSG00000170142	0.0541418	0.506276	UBE2E1	protein_coding	ubiquitin conjugating enzyme E2 E1 [Source:HGNC Symbol;Acc:HGNC:12477]
ENSG00000187051	0.0541745	0.506217	RPS19BP1	protein_coding	ribosomal protein S19 binding protein 1 [Source:HGNC Symbol;Acc:HGNC:28749]
ENSG00000023572	0.0542372	0.506104	GLRX2	protein_coding	glutaredoxin 2 [Source:HGNC Symbol;Acc:HGNC:16065]
ENSG00000135605	0.0542828	0.506022	TEC	protein_coding	tec protein tyrosine kinase [Source:HGNC Symbol;Acc:HGNC:11719]
ENSG00000163216	0.0543531	0.505895	SPRR2D	protein_coding	small proline rich protein 2D [Source:HGNC Symbol;Acc:HGNC:11264]
ENSG00000126756	0.054443	0.505733	UXT	protein_coding	ubiquitously expressed prefoldin like chaperone [Source:HGNC Symbol;Acc:HGNC:12641]
ENSG00000100075	0.0544613	0.505701	SLC25A1	protein_coding	solute carrier family 25 member 1 [Source:HGNC Symbol;Acc:HGNC:10979]
ENSG00000114573	0.0545884	0.505472	ATP6V1A	protein_coding	ATPase H+ transporting V1 subunit A [Source:HGNC Symbol;Acc:HGNC:851]
ENSG00000144021	0.0547845	0.50512	CIAO1	protein_coding	cytosolic iron-sulfur assembly component 1 [Source:HGNC Symbol;Acc:HGNC:14280]
ENSG00000186314	0.0549089	0.504898	PRELID2	protein_coding	PRELI domain containing 2 [Source:HGNC Symbol;Acc:HGNC:28306]
ENSG00000122218	0.0550918	0.504571	COPA	protein_coding	coatomer protein complex subunit alpha [Source:HGNC Symbol;Acc:HGNC:2230]
ENSG00000118729	0.055128	0.504507	CASQ2	protein_coding	calsequestrin 2 [Source:HGNC Symbol;Acc:HGNC:1513]
ENSG00000176853	0.0551975	0.504383	FAM91A1	protein_coding	family with sequence similarity 91 member A1 [Source:HGNC Symbol;Acc:HGNC:26306]
ENSG00000013374	0.0552467	0.504295	NUB1	protein_coding	negative regulator of ubiquitin like proteins 1 [Source:HGNC Symbol;Acc:HGNC:17623]
ENSG00000116954	0.055327	0.504152	RRAGC	protein_coding	Ras related GTP binding C [Source:HGNC Symbol;Acc:HGNC:19902]
ENSG00000135912	0.0553406	0.504128	TTLL4	protein_coding	tubulin tyrosine ligase like 4 [Source:HGNC Symbol;Acc:HGNC:28976]
ENSG00000196372	0.0553761	0.504065	ASB13	protein_coding	ankyrin repeat and SOCS box containing 13 [Source:HGNC Symbol;Acc:HGNC:19765]
ENSG00000164904	0.0554726	0.503894	ALDH7A1	protein_coding	aldehyde dehydrogenase 7 family member A1 [Source:HGNC Symbol;Acc:HGNC:877]
ENSG00000175895	0.055484	0.503874	PLEKHF2	protein_coding	pleckstrin homology and FYVE domain containing 2 [Source:HGNC Symbol;Acc:HGNC:20757]
ENSG00000018610	0.0554965	0.503851	CXorf56	protein_coding	chromosome X open reading frame 56 [Source:HGNC Symbol;Acc:HGNC:26239]
ENSG00000117691	0.0556127	0.503645	NENF	protein_coding	neudesin neurotrophic factor [Source:HGNC Symbol;Acc:HGNC:30384]
ENSG00000140577	0.0557439	0.503413	CRTC3	protein_coding	CREB regulated transcription coactivator 3 [Source:HGNC Symbol;Acc:HGNC:26148]
ENSG00000165810	0.0558335	0.503255	BTNL9	protein_coding	butyrophilin like 9 [Source:HGNC Symbol;Acc:HGNC:24176]
ENSG00000138604	0.0558865	0.503161	GLCE	protein_coding	glucuronic acid epimerase [Source:HGNC Symbol;Acc:HGNC:17855]
ENSG00000183621	0.0560469	0.502879	ZNF438	protein_coding	zinc finger protein 438 [Source:HGNC Symbol;Acc:HGNC:21029]
ENSG00000132382	0.0562871	0.502456	MYBBP1A	protein_coding	MYB binding protein 1a [Source:HGNC Symbol;Acc:HGNC:7546]
ENSG00000204574	0.0563014	0.502431	ABCF1	protein_coding	ATP binding cassette subfamily F member 1 [Source:HGNC Symbol;Acc:HGNC:70]
ENSG00000198909	0.0564241	0.502216	MAP3K3	protein_coding	mitogen-activated protein kinase kinase kinase 3 [Source:HGNC Symbol;Acc:HGNC:6855]
ENSG00000196850	0.0564484	0.502173	PPTC7	protein_coding	PTC7 protein phosphatase homolog [Source:HGNC Symbol;Acc:HGNC:30695]
ENSG00000158019	0.0564816	0.502115	BABAM2	protein_coding	BRISC and BRCA1 A complex member 2 [Source:HGNC Symbol;Acc:HGNC:1106]
ENSG00000123983	0.0566243	0.501866	ACSL3	protein_coding	acyl-CoA synthetase long chain family member 3 [Source:HGNC Symbol;Acc:HGNC:3570]
ENSG00000090339	0.0566728	0.501781	ICAM1	protein_coding	intercellular adhesion molecule 1 [Source:HGNC Symbol;Acc:HGNC:5344]
ENSG00000074696	0.0567481	0.501649	HACD3	protein_coding	3-hydroxyacyl-CoA dehydratase 3 [Source:HGNC Symbol;Acc:HGNC:24175]
ENSG00000107242	0.0569753	0.501253	PIP5K1B	protein_coding	phosphatidylinositol-4-phosphate 5-kinase type 1 beta [Source:HGNC Symbol;Acc:HGNC:8995]
ENSG00000111845	0.0570038	0.501204	PAK1IP1	protein_coding	PAK1 interacting protein 1 [Source:HGNC Symbol;Acc:HGNC:20882]
ENSG00000253548	0.0570671	0.501094	PYDC2	protein_coding	pyrin domain containing 2 [Source:HGNC Symbol;Acc:HGNC:33512]
ENSG00000136490	0.057089	0.501056	LIMD2	protein_coding	LIM domain containing 2 [Source:HGNC Symbol;Acc:HGNC:28142]
ENSG00000122512	0.0570893	0.501055	PMS2	protein_coding	PMS1 homolog 2, mismatch repair system component [Source:HGNC Symbol;Acc:HGNC:9122]
ENSG00000157637	0.0571319	0.500981	SLC38A10	protein_coding	solute carrier family 38 member 10 [Source:HGNC Symbol;Acc:HGNC:28237]
ENSG00000189306	0.0572506	0.500775	RRP7A	protein_coding	ribosomal RNA processing 7 homolog A [Source:HGNC Symbol;Acc:HGNC:24286]
ENSG00000151093	0.0574002	0.500516	OXSM	protein_coding	3-oxoacyl-ACP synthase, mitochondrial [Source:HGNC Symbol;Acc:HGNC:26063]
ENSG00000103381	0.0575052	0.500334	CPPED1	protein_coding	calcineurin like phosphoesterase domain containing 1 [Source:HGNC Symbol;Acc:HGNC:25632]
ENSG00000148158	0.0575526	0.500252	SNX30	protein_coding	sorting nexin family member 30 [Source:HGNC Symbol;Acc:HGNC:23685]
ENSG00000013563	0.0575893	0.500189	DNASE1L1	protein_coding	deoxyribonuclease 1 like 1 [Source:HGNC Symbol;Acc:HGNC:2957]
ENSG00000147364	0.057601	0.500169	FBXO25	protein_coding	F-box protein 25 [Source:HGNC Symbol;Acc:HGNC:13596]
ENSG00000085871	0.0576596	0.500068	MGST2	protein_coding	microsomal glutathione S-transferase 2 [Source:HGNC Symbol;Acc:HGNC:7063]
ENSG00000111816	0.0578662	0.499712	FRK	protein_coding	fyn related Src family tyrosine kinase [Source:HGNC Symbol;Acc:HGNC:3955]
ENSG00000139044	0.0579133	0.499631	B4GALNT3	protein_coding	beta-1,4-N-acetyl-galactosaminyltransferase 3 [Source:HGNC Symbol;Acc:HGNC:24137]
ENSG00000140400	0.057928	0.499605	MAN2C1	protein_coding	mannosidase alpha class 2C member 1 [Source:HGNC Symbol;Acc:HGNC:6827]
ENSG00000100418	0.0579384	0.499588	DESI1	protein_coding	desumoylating isopeptidase 1 [Source:HGNC Symbol;Acc:HGNC:24577]
ENSG00000153498	0.058015	0.499456	SPACA7	protein_coding	sperm acrosome associated 7 [Source:HGNC Symbol;Acc:HGNC:29575]
ENSG00000153561	0.0580472	0.499401	RMND5A	protein_coding	required for meiotic nuclear division 5 homolog A [Source:HGNC Symbol;Acc:HGNC:25850]
ENSG00000136854	0.0580517	0.499393	STXBP1	protein_coding	syntaxin binding protein 1 [Source:HGNC Symbol;Acc:HGNC:11444]
ENSG00000014919	0.0580847	0.499336	COX15	protein_coding	cytochrome c oxidase assembly homolog COX15 [Source:HGNC Symbol;Acc:HGNC:2263]
ENSG00000162194	0.0581014	0.499308	LBHD1	protein_coding	LBH domain containing 1 [Source:HGNC Symbol;Acc:HGNC:28351]
ENSG00000204427	0.0581906	0.499155	ABHD16A	protein_coding	abhydrolase domain containing 16A [Source:HGNC Symbol;Acc:HGNC:13921]
ENSG00000070540	0.0582449	0.499062	WIPI1	protein_coding	WD repeat domain, phosphoinositide interacting 1 [Source:HGNC Symbol;Acc:HGNC:25471]
ENSG00000283208	0.0582715	0.499016	AC001226.2	protein_coding	novel protein
ENSG00000168763	0.0583461	0.498888	CNNM3	protein_coding	cyclin and CBS domain divalent metal cation transport mediator 3 [Source:HGNC Symbol;Acc:HGNC:104]
ENSG00000082512	0.058449	0.498713	TRAF5	protein_coding	TNF receptor associated factor 5 [Source:HGNC Symbol;Acc:HGNC:12035]
ENSG00000047056	0.0584752	0.498668	WDR37	protein_coding	WD repeat domain 37 [Source:HGNC Symbol;Acc:HGNC:31406]
ENSG00000204520	0.0585003	0.498625	MICA	protein_coding	MHC class I polypeptide-related sequence A [Source:HGNC Symbol;Acc:HGNC:7090]
ENSG00000105357	0.0585747	0.498498	MYH14	protein_coding	myosin heavy chain 14 [Source:HGNC Symbol;Acc:HGNC:23212]
ENSG00000169891	0.0586606	0.498352	REPS2	protein_coding	RALBP1 associated Eps domain containing 2 [Source:HGNC Symbol;Acc:HGNC:9963]
ENSG00000127774	0.0586853	0.49831	EMC6	protein_coding	ER membrane protein complex subunit 6 [Source:HGNC Symbol;Acc:HGNC:28430]
ENSG00000185909	0.0588051	0.498106	KLHDC8B	protein_coding	kelch domain containing 8B [Source:HGNC Symbol;Acc:HGNC:28557]
ENSG00000109084	0.0588274	0.498068	TMEM97	protein_coding	transmembrane protein 97 [Source:HGNC Symbol;Acc:HGNC:28106]
ENSG00000128298	0.0588597	0.498013	BAIAP2L2	protein_coding	BAI1 associated protein 2 like 2 [Source:HGNC Symbol;Acc:HGNC:26203]
ENSG00000105672	0.058922	0.497907	ETV2	protein_coding	ETS variant 2 [Source:HGNC Symbol;Acc:HGNC:3491]
ENSG00000105486	0.0589225	0.497906	LIG1	protein_coding	DNA ligase 1 [Source:HGNC Symbol;Acc:HGNC:6598]
ENSG00000156398	0.0589287	0.497896	SFXN2	protein_coding	sideroflexin 2 [Source:HGNC Symbol;Acc:HGNC:16086]
ENSG00000140398	0.0590066	0.497764	NEIL1	protein_coding	nei like DNA glycosylase 1 [Source:HGNC Symbol;Acc:HGNC:18448]
ENSG00000165197	0.0591533	0.497515	VEGFD	protein_coding	vascular endothelial growth factor D [Source:HGNC Symbol;Acc:HGNC:3708]
ENSG00000137270	0.0592366	0.497374	GCM1	protein_coding	glial cells missing homolog 1 [Source:HGNC Symbol;Acc:HGNC:4197]
ENSG00000154144	0.0592777	0.497305	TBRG1	protein_coding	transforming growth factor beta regulator 1 [Source:HGNC Symbol;Acc:HGNC:29551]
ENSG00000169446	0.0593254	0.497224	MMGT1	protein_coding	membrane magnesium transporter 1 [Source:HGNC Symbol;Acc:HGNC:28100]
ENSG00000242612	0.059351	0.497181	DECR2	protein_coding	2,4-dienoyl-CoA reductase 2 [Source:HGNC Symbol;Acc:HGNC:2754]
ENSG00000138796	0.0593704	0.497148	HADH	protein_coding	hydroxyacyl-CoA dehydrogenase [Source:HGNC Symbol;Acc:HGNC:4799]
ENSG00000242802	0.0596281	0.496713	AP5Z1	protein_coding	adaptor related protein complex 5 subunit zeta 1 [Source:HGNC Symbol;Acc:HGNC:22197]
ENSG00000129925	0.0596844	0.496619	TMEM8A	protein_coding	transmembrane protein 8A [Source:HGNC Symbol;Acc:HGNC:17205]
ENSG00000159256	0.0598788	0.496292	MORC3	protein_coding	MORC family CW-type zinc finger 3 [Source:HGNC Symbol;Acc:HGNC:23572]
ENSG00000204356	0.059885	0.496281	NELFE	protein_coding	negative elongation factor complex member E [Source:HGNC Symbol;Acc:HGNC:13974]
ENSG00000102181	0.0599321	0.496202	CD99L2	protein_coding	CD99 molecule like 2 [Source:HGNC Symbol;Acc:HGNC:18237]
ENSG00000156170	0.0599476	0.496176	NDUFAF6	protein_coding	NADH:ubiquinone oxidoreductase complex assembly factor 6 [Source:HGNC Symbol;Acc:HGNC:28625]
ENSG00000214530	0.0601182	0.495891	STARD10	protein_coding	StAR related lipid transfer domain containing 10 [Source:HGNC Symbol;Acc:HGNC:10666]
ENSG00000115042	0.0601214	0.495885	FAHD2A	protein_coding	fumarylacetoacetate hydrolase domain containing 2A [Source:HGNC Symbol;Acc:HGNC:24252]
ENSG00000150656	0.0602108	0.495736	CNDP1	protein_coding	carnosine dipeptidase 1 [Source:HGNC Symbol;Acc:HGNC:20675]
ENSG00000138463	0.0602532	0.495665	DIRC2	protein_coding	disrupted in renal carcinoma 2 [Source:HGNC Symbol;Acc:HGNC:16628]
ENSG00000101843	0.0603162	0.49556	PSMD10	protein_coding	proteasome 26S subunit, non-ATPase 10 [Source:HGNC Symbol;Acc:HGNC:9555]
ENSG00000087502	0.0603426	0.495516	ERGIC2	protein_coding	ERGIC and golgi 2 [Source:HGNC Symbol;Acc:HGNC:30208]
ENSG00000164744	0.060495	0.495262	SUN3	protein_coding	Sad1 and UNC84 domain containing 3 [Source:HGNC Symbol;Acc:HGNC:22429]
ENSG00000276045	0.0605053	0.495245	ORAI1	protein_coding	ORAI calcium release-activated calcium modulator 1 [Source:HGNC Symbol;Acc:HGNC:25896]
ENSG00000090932	0.0605641	0.495147	DLL3	protein_coding	delta like canonical Notch ligand 3 [Source:HGNC Symbol;Acc:HGNC:2909]
ENSG00000169762	0.0606343	0.49503	TAPT1	protein_coding	transmembrane anterior posterior transformation 1 [Source:HGNC Symbol;Acc:HGNC:26887]
ENSG00000189180	0.0607427	0.49485	ZNF33A	protein_coding	zinc finger protein 33A [Source:HGNC Symbol;Acc:HGNC:13096]
ENSG00000165568	0.060746	0.494844	AKR1E2	protein_coding	aldo-keto reductase family 1 member E2 [Source:HGNC Symbol;Acc:HGNC:23437]
ENSG00000100994	0.0608412	0.494686	PYGB	protein_coding	glycogen phosphorylase B [Source:HGNC Symbol;Acc:HGNC:9723]
ENSG00000006607	0.0608616	0.494652	FARP2	protein_coding	FERM, ARH/RhoGEF and pleckstrin domain protein 2 [Source:HGNC Symbol;Acc:HGNC:16460]
ENSG00000183066	0.0609087	0.494574	WBP2NL	protein_coding	WBP2 N-terminal like [Source:HGNC Symbol;Acc:HGNC:28389]
ENSG00000176058	0.0609134	0.494566	TPRN	protein_coding	taperin [Source:HGNC Symbol;Acc:HGNC:26894]
ENSG00000148824	0.0609232	0.49455	MTG1	protein_coding	mitochondrial ribosome associated GTPase 1 [Source:HGNC Symbol;Acc:HGNC:32159]
ENSG00000198270	0.06097	0.494473	TMEM116	protein_coding	transmembrane protein 116 [Source:HGNC Symbol;Acc:HGNC:25084]
ENSG00000249915	0.0610721	0.494304	PDCD6	protein_coding	programmed cell death 6 [Source:HGNC Symbol;Acc:HGNC:8765]
ENSG00000087448	0.0613498	0.493845	KLHL42	protein_coding	kelch like family member 42 [Source:HGNC Symbol;Acc:HGNC:29252]
ENSG00000104833	0.0613531	0.49384	TUBB4A	protein_coding	tubulin beta 4A class IVa [Source:HGNC Symbol;Acc:HGNC:20774]
ENSG00000154611	0.0614729	0.493642	PSMA8	protein_coding	proteasome subunit alpha 8 [Source:HGNC Symbol;Acc:HGNC:22985]
ENSG00000162032	0.0615474	0.49352	SPSB3	protein_coding	splA/ryanodine receptor domain and SOCS box containing 3 [Source:HGNC Symbol;Acc:HGNC:30629]
ENSG00000103769	0.0615988	0.493435	RAB11A	protein_coding	RAB11A, member RAS oncogene family [Source:HGNC Symbol;Acc:HGNC:9760]
ENSG00000100554	0.0616484	0.493353	ATP6V1D	protein_coding	ATPase H+ transporting V1 subunit D [Source:HGNC Symbol;Acc:HGNC:13527]
ENSG00000109794	0.0617176	0.49324	FAM149A	protein_coding	family with sequence similarity 149 member A [Source:HGNC Symbol;Acc:HGNC:24527]
ENSG00000178952	0.061758	0.493173	TUFM	protein_coding	Tu translation elongation factor, mitochondrial [Source:HGNC Symbol;Acc:HGNC:12420]
ENSG00000204422	0.0617704	0.493153	AL662899.1	protein_coding	novel transcript
ENSG00000153060	0.0618218	0.493069	TEKT5	protein_coding	tektin 5 [Source:HGNC Symbol;Acc:HGNC:26554]
ENSG00000205544	0.0618635	0.493	TMEM256	protein_coding	transmembrane protein 256 [Source:HGNC Symbol;Acc:HGNC:28618]
ENSG00000010219	0.062078	0.492649	DYRK4	protein_coding	dual specificity tyrosine phosphorylation regulated kinase 4 [Source:HGNC Symbol;Acc:HGNC:3095]
ENSG00000092439	0.0621185	0.492583	TRPM7	protein_coding	transient receptor potential cation channel subfamily M member 7 [Source:HGNC Symbol;Acc:HGNC:17994]
ENSG00000159023	0.0621226	0.492577	EPB41	protein_coding	erythrocyte membrane protein band 4.1 [Source:HGNC Symbol;Acc:HGNC:3377]
ENSG00000102030	0.0621552	0.492523	NAA10	protein_coding	N(alpha)-acetyltransferase 10, NatA catalytic subunit [Source:HGNC Symbol;Acc:HGNC:18704]
ENSG00000035928	0.0621838	0.492477	RFC1	protein_coding	replication factor C subunit 1 [Source:HGNC Symbol;Acc:HGNC:9969]
ENSG00000225921	0.0623546	0.492198	NOL7	protein_coding	nucleolar protein 7 [Source:HGNC Symbol;Acc:HGNC:21040]
ENSG00000204370	0.0624989	0.491963	SDHD	protein_coding	succinate dehydrogenase complex subunit D [Source:HGNC Symbol;Acc:HGNC:10683]
ENSG00000214114	0.0626368	0.491739	MYCBP	protein_coding	MYC binding protein [Source:HGNC Symbol;Acc:HGNC:7554]
ENSG00000140443	0.0626675	0.491689	IGF1R	protein_coding	insulin like growth factor 1 receptor [Source:HGNC Symbol;Acc:HGNC:5465]
ENSG00000014824	0.0626913	0.49165	SLC30A9	protein_coding	solute carrier family 30 member 9 [Source:HGNC Symbol;Acc:HGNC:1329]
ENSG00000185818	0.062921	0.491278	NAT8L	protein_coding	N-acetyltransferase 8 like [Source:HGNC Symbol;Acc:HGNC:26742]
ENSG00000013503	0.0629626	0.491211	POLR3B	protein_coding	RNA polymerase III subunit B [Source:HGNC Symbol;Acc:HGNC:30348]
ENSG00000213977	0.0630127	0.49113	TAX1BP3	protein_coding	Tax1 binding protein 3 [Source:HGNC Symbol;Acc:HGNC:30684]
ENSG00000123612	0.0630402	0.491085	ACVR1C	protein_coding	activin A receptor type 1C [Source:HGNC Symbol;Acc:HGNC:18123]
ENSG00000111775	0.0631282	0.490943	COX6A1	protein_coding	cytochrome c oxidase subunit 6A1 [Source:HGNC Symbol;Acc:HGNC:2277]
ENSG00000196455	0.0631844	0.490852	PIK3R4	protein_coding	phosphoinositide-3-kinase regulatory subunit 4 [Source:HGNC Symbol;Acc:HGNC:8982]
ENSG00000215910	0.0631993	0.490828	C1orf167	protein_coding	chromosome 1 open reading frame 167 [Source:HGNC Symbol;Acc:HGNC:25262]
ENSG00000180938	0.0634189	0.490474	ZNF572	protein_coding	zinc finger protein 572 [Source:HGNC Symbol;Acc:HGNC:26758]
ENSG00000005810	0.0634799	0.490376	MYCBP2	protein_coding	MYC binding protein 2, E3 ubiquitin protein ligase [Source:HGNC Symbol;Acc:HGNC:23386]
ENSG00000140157	0.0635029	0.490339	NIPA2	protein_coding	NIPA magnesium transporter 2 [Source:HGNC Symbol;Acc:HGNC:17044]
ENSG00000138813	0.0635872	0.490204	C4orf17	protein_coding	chromosome 4 open reading frame 17 [Source:HGNC Symbol;Acc:HGNC:25274]
ENSG00000170262	0.0636364	0.490125	MRAP	protein_coding	melanocortin 2 receptor accessory protein [Source:HGNC Symbol;Acc:HGNC:1304]
ENSG00000168283	0.0638684	0.489753	BMI1	protein_coding	BMI1 proto-oncogene, polycomb ring finger [Source:HGNC Symbol;Acc:HGNC:1066]
ENSG00000136247	0.0641317	0.489331	ZDHHC4	protein_coding	zinc finger DHHC-type containing 4 [Source:HGNC Symbol;Acc:HGNC:18471]
ENSG00000140522	0.0641578	0.48929	RLBP1	protein_coding	retinaldehyde binding protein 1 [Source:HGNC Symbol;Acc:HGNC:10024]
ENSG00000114739	0.0642647	0.489119	ACVR2B	protein_coding	activin A receptor type 2B [Source:HGNC Symbol;Acc:HGNC:174]
ENSG00000101181	0.0642703	0.48911	MTG2	protein_coding	mitochondrial ribosome associated GTPase 2 [Source:HGNC Symbol;Acc:HGNC:16239]
ENSG00000077157	0.0644269	0.488861	PPP1R12B	protein_coding	protein phosphatase 1 regulatory subunit 12B [Source:HGNC Symbol;Acc:HGNC:7619]
ENSG00000197323	0.0645176	0.488717	TRIM33	protein_coding	tripartite motif containing 33 [Source:HGNC Symbol;Acc:HGNC:16290]
ENSG00000116761	0.0646593	0.488492	CTH	protein_coding	cystathionine gamma-lyase [Source:HGNC Symbol;Acc:HGNC:2501]
ENSG00000158526	0.0647169	0.4884	TSR2	protein_coding	TSR2, ribosome maturation factor [Source:HGNC Symbol;Acc:HGNC:25455]
ENSG00000074201	0.0648348	0.488213	CLNS1A	protein_coding	chloride nucleotide-sensitive channel 1A [Source:HGNC Symbol;Acc:HGNC:2080]
ENSG00000164327	0.065016	0.487927	RICTOR	protein_coding	RPTOR independent companion of MTOR complex 2 [Source:HGNC Symbol;Acc:HGNC:28611]
ENSG00000038219	0.065031	0.487903	BOD1L1	protein_coding	biorientation of chromosomes in cell division 1 like 1 [Source:HGNC Symbol;Acc:HGNC:31792]
ENSG00000130396	0.0650449	0.487881	AFDN	protein_coding	afadin, adherens junction formation factor [Source:HGNC Symbol;Acc:HGNC:7137]
ENSG00000136758	0.0650582	0.48786	YME1L1	protein_coding	YME1 like 1 ATPase [Source:HGNC Symbol;Acc:HGNC:12843]
ENSG00000105499	0.0651211	0.48776	PLA2G4C	protein_coding	phospholipase A2 group IVC [Source:HGNC Symbol;Acc:HGNC:9037]
ENSG00000126602	0.0651521	0.487712	TRAP1	protein_coding	TNF receptor associated protein 1 [Source:HGNC Symbol;Acc:HGNC:16264]
ENSG00000093217	0.0651999	0.487636	XYLB	protein_coding	xylulokinase [Source:HGNC Symbol;Acc:HGNC:12839]
ENSG00000100300	0.0652834	0.487504	TSPO	protein_coding	translocator protein [Source:HGNC Symbol;Acc:HGNC:1158]
ENSG00000110046	0.0653407	0.487414	ATG2A	protein_coding	autophagy related 2A [Source:HGNC Symbol;Acc:HGNC:29028]
ENSG00000182952	0.0654798	0.487195	HMGN4	protein_coding	high mobility group nucleosomal binding domain 4 [Source:HGNC Symbol;Acc:HGNC:4989]
ENSG00000168827	0.0655791	0.487039	GFM1	protein_coding	G elongation factor mitochondrial 1 [Source:HGNC Symbol;Acc:HGNC:13780]
ENSG00000198793	0.0656798	0.486881	MTOR	protein_coding	mechanistic target of rapamycin kinase [Source:HGNC Symbol;Acc:HGNC:3942]
ENSG00000161956	0.0657371	0.486791	SENP3	protein_coding	SUMO specific peptidase 3 [Source:HGNC Symbol;Acc:HGNC:17862]
ENSG00000198729	0.0657714	0.486737	PPP1R14C	protein_coding	protein phosphatase 1 regulatory inhibitor subunit 14C [Source:HGNC Symbol;Acc:HGNC:14952]
ENSG00000198203	0.0658794	0.486568	SULT1C2	protein_coding	sulfotransferase family 1C member 2 [Source:HGNC Symbol;Acc:HGNC:11456]
ENSG00000181350	0.0660325	0.486329	LRRC75A	protein_coding	leucine rich repeat containing 75A [Source:HGNC Symbol;Acc:HGNC:32403]
ENSG00000140497	0.0660652	0.486277	SCAMP2	protein_coding	secretory carrier membrane protein 2 [Source:HGNC Symbol;Acc:HGNC:10564]
ENSG00000172977	0.0665338	0.485547	KAT5	protein_coding	lysine acetyltransferase 5 [Source:HGNC Symbol;Acc:HGNC:5275]
ENSG00000116641	0.0665759	0.485482	DOCK7	protein_coding	dedicator of cytokinesis 7 [Source:HGNC Symbol;Acc:HGNC:19190]
ENSG00000149743	0.0666187	0.485415	TRPT1	protein_coding	tRNA phosphotransferase 1 [Source:HGNC Symbol;Acc:HGNC:20316]
ENSG00000155229	0.0666937	0.485299	MMS19	protein_coding	MMS19 homolog, cytosolic iron-sulfur assembly component [Source:HGNC Symbol;Acc:HGNC:13824]
ENSG00000135837	0.0668051	0.485126	CEP350	protein_coding	centrosomal protein 350 [Source:HGNC Symbol;Acc:HGNC:24238]
ENSG00000172817	0.0668599	0.485041	CYP7B1	protein_coding	cytochrome P450 family 7 subfamily B member 1 [Source:HGNC Symbol;Acc:HGNC:2652]
ENSG00000167272	0.0668723	0.485022	POP5	protein_coding	POP5 homolog, ribonuclease P/MRP subunit [Source:HGNC Symbol;Acc:HGNC:17689]
ENSG00000128590	0.0668885	0.484997	DNAJB9	protein_coding	DnaJ heat shock protein family (Hsp40) member B9 [Source:HGNC Symbol;Acc:HGNC:6968]
ENSG00000172572	0.0669144	0.484957	PDE3A	protein_coding	phosphodiesterase 3A [Source:HGNC Symbol;Acc:HGNC:8778]
ENSG00000140105	0.0669159	0.484954	WARS	protein_coding	tryptophanyl-tRNA synthetase [Source:HGNC Symbol;Acc:HGNC:12729]
ENSG00000164898	0.0669435	0.484911	FMC1	protein_coding	formation of mitochondrial complex V assembly factor 1 homolog [Source:HGNC Symbol;Acc:HGNC:26946]
ENSG00000155974	0.0670865	0.48469	GRIP1	protein_coding	glutamate receptor interacting protein 1 [Source:HGNC Symbol;Acc:HGNC:18708]
ENSG00000162620	0.0671951	0.484523	LRRIQ3	protein_coding	leucine rich repeats and IQ motif containing 3 [Source:HGNC Symbol;Acc:HGNC:28318]
ENSG00000111726	0.067234	0.484463	CMAS	protein_coding	cytidine monophosphate N-acetylneuraminic acid synthetase [Source:HGNC Symbol;Acc:HGNC:18290]
ENSG00000198911	0.0673255	0.484321	SREBF2	protein_coding	sterol regulatory element binding transcription factor 2 [Source:HGNC Symbol;Acc:HGNC:11290]
ENSG00000109083	0.0673451	0.484291	IFT20	protein_coding	intraflagellar transport 20 [Source:HGNC Symbol;Acc:HGNC:30989]
ENSG00000174032	0.0674371	0.484149	SLC25A30	protein_coding	solute carrier family 25 member 30 [Source:HGNC Symbol;Acc:HGNC:27371]
ENSG00000177556	0.0675231	0.484017	ATOX1	protein_coding	antioxidant 1 copper chaperone [Source:HGNC Symbol;Acc:HGNC:798]
ENSG00000171561	0.0675402	0.483991	OR2AT4	protein_coding	olfactory receptor family 2 subfamily AT member 4 [Source:HGNC Symbol;Acc:HGNC:19620]
ENSG00000156738	0.0675469	0.483981	MS4A1	protein_coding	membrane spanning 4-domains A1 [Source:HGNC Symbol;Acc:HGNC:7315]
ENSG00000009335	0.0675677	0.483949	UBE3C	protein_coding	ubiquitin protein ligase E3C [Source:HGNC Symbol;Acc:HGNC:16803]
ENSG00000166262	0.0676205	0.483867	FAM227B	protein_coding	family with sequence similarity 227 member B [Source:HGNC Symbol;Acc:HGNC:26543]
ENSG00000185670	0.0677098	0.48373	ZBTB3	protein_coding	zinc finger and BTB domain containing 3 [Source:HGNC Symbol;Acc:HGNC:22918]
ENSG00000105971	0.0678117	0.483574	CAV2	protein_coding	caveolin 2 [Source:HGNC Symbol;Acc:HGNC:1528]
ENSG00000180532	0.0678292	0.483547	ZSCAN4	protein_coding	zinc finger and SCAN domain containing 4 [Source:HGNC Symbol;Acc:HGNC:23709]
ENSG00000234127	0.067861	0.483498	TRIM26	protein_coding	tripartite motif containing 26 [Source:HGNC Symbol;Acc:HGNC:12962]
ENSG00000265808	0.0679836	0.483311	SEC22B	protein_coding	SEC22 homolog B, vesicle trafficking protein (gene/pseudogene) [Source:HGNC Symbol;Acc:HGNC:10700]
ENSG00000105186	0.0680126	0.483266	ANKRD27	protein_coding	ankyrin repeat domain 27 [Source:HGNC Symbol;Acc:HGNC:25310]
ENSG00000153046	0.0680602	0.483193	CDYL	protein_coding	chromodomain Y like [Source:HGNC Symbol;Acc:HGNC:1811]
ENSG00000124571	0.0681603	0.48304	XPO5	protein_coding	exportin 5 [Source:HGNC Symbol;Acc:HGNC:17675]
ENSG00000197586	0.0683949	0.482682	ENTPD6	protein_coding	ectonucleoside triphosphate diphosphohydrolase 6 (putative) [Source:HGNC Symbol;Acc:HGNC:3368]
ENSG00000182511	0.0684968	0.482527	FES	protein_coding	FES proto-oncogene, tyrosine kinase [Source:HGNC Symbol;Acc:HGNC:3657]
ENSG00000033011	0.0685204	0.482491	ALG1	protein_coding	ALG1, chitobiosyldiphosphodolichol beta-mannosyltransferase [Source:HGNC Symbol;Acc:HGNC:18294]
ENSG00000100124	0.0686865	0.482239	ANKRD54	protein_coding	ankyrin repeat domain 54 [Source:HGNC Symbol;Acc:HGNC:25185]
ENSG00000111653	0.0688779	0.481948	ING4	protein_coding	inhibitor of growth family member 4 [Source:HGNC Symbol;Acc:HGNC:19423]
ENSG00000108433	0.0689702	0.481808	GOSR2	protein_coding	golgi SNAP receptor complex member 2 [Source:HGNC Symbol;Acc:HGNC:4431]
ENSG00000162241	0.0689791	0.481795	SLC25A45	protein_coding	solute carrier family 25 member 45 [Source:HGNC Symbol;Acc:HGNC:27442]
ENSG00000132953	0.068985	0.481786	XPO4	protein_coding	exportin 4 [Source:HGNC Symbol;Acc:HGNC:17796]
ENSG00000158747	0.0691262	0.481572	NBL1	protein_coding	NBL1, DAN family BMP antagonist [Source:HGNC Symbol;Acc:HGNC:7650]
ENSG00000168038	0.0691271	0.481571	ULK4	protein_coding	unc-51 like kinase 4 [Source:HGNC Symbol;Acc:HGNC:15784]
ENSG00000254536	0.0692572	0.481374	AL360181.3	protein_coding	novel protein, PAOX-MTG1 readthrough
ENSG00000275835	0.0692655	0.481362	TUBGCP5	protein_coding	tubulin gamma complex associated protein 5 [Source:HGNC Symbol;Acc:HGNC:18600]
ENSG00000138138	0.069391	0.481172	ATAD1	protein_coding	ATPase family, AAA domain containing 1 [Source:HGNC Symbol;Acc:HGNC:25903]
ENSG00000243056	0.0696201	0.480827	EIF4EBP3	protein_coding	eukaryotic translation initiation factor 4E binding protein 3 [Source:HGNC Symbol;Acc:HGNC:3290]
ENSG00000131944	0.0696668	0.480757	FAAP24	protein_coding	FA core complex associated protein 24 [Source:HGNC Symbol;Acc:HGNC:28467]
ENSG00000196182	0.0696776	0.480741	STK40	protein_coding	serine/threonine kinase 40 [Source:HGNC Symbol;Acc:HGNC:21373]
ENSG00000162735	0.0696864	0.480727	PEX19	protein_coding	peroxisomal biogenesis factor 19 [Source:HGNC Symbol;Acc:HGNC:9713]
ENSG00000168538	0.0697872	0.480576	TRAPPC11	protein_coding	trafficking protein particle complex 11 [Source:HGNC Symbol;Acc:HGNC:25751]
ENSG00000006042	0.0698354	0.480503	TMEM98	protein_coding	transmembrane protein 98 [Source:HGNC Symbol;Acc:HGNC:24529]
ENSG00000135968	0.0698444	0.48049	GCC2	protein_coding	GRIP and coiled-coil domain containing 2 [Source:HGNC Symbol;Acc:HGNC:23218]
ENSG00000133731	0.0698734	0.480446	IMPA1	protein_coding	inositol monophosphatase 1 [Source:HGNC Symbol;Acc:HGNC:6050]
ENSG00000160712	0.0699722	0.480298	IL6R	protein_coding	interleukin 6 receptor [Source:HGNC Symbol;Acc:HGNC:6019]
ENSG00000166930	0.0700903	0.480121	MS4A5	protein_coding	membrane spanning 4-domains A5 [Source:HGNC Symbol;Acc:HGNC:13374]
ENSG00000158864	0.0701789	0.479989	NDUFS2	protein_coding	NADH:ubiquinone oxidoreductase core subunit S2 [Source:HGNC Symbol;Acc:HGNC:7708]
ENSG00000105369	0.0704131	0.479639	CD79A	protein_coding	CD79a molecule [Source:HGNC Symbol;Acc:HGNC:1698]
ENSG00000178795	0.0704551	0.479576	GDPD4	protein_coding	glycerophosphodiester phosphodiesterase domain containing 4 [Source:HGNC Symbol;Acc:HGNC:24849]
ENSG00000185420	0.0704665	0.479559	SMYD3	protein_coding	SET and MYND domain containing 3 [Source:HGNC Symbol;Acc:HGNC:15513]
ENSG00000180879	0.0706539	0.47928	SSR4	protein_coding	signal sequence receptor subunit 4 [Source:HGNC Symbol;Acc:HGNC:11326]
ENSG00000204231	0.0707642	0.479116	RXRB	protein_coding	retinoid X receptor beta [Source:HGNC Symbol;Acc:HGNC:10478]
ENSG00000110455	0.0708609	0.478972	ACCS	protein_coding	1-aminocyclopropane-1-carboxylate synthase homolog (inactive) [Source:HGNC Symbol;Acc:HGNC:23989]
ENSG00000111790	0.071022	0.478733	FGFR1OP2	protein_coding	FGFR1 oncogene partner 2 [Source:HGNC Symbol;Acc:HGNC:23098]
ENSG00000183397	0.0710543	0.478685	C19orf71	protein_coding	chromosome 19 open reading frame 71 [Source:HGNC Symbol;Acc:HGNC:34496]
ENSG00000164308	0.0710872	0.478636	ERAP2	protein_coding	endoplasmic reticulum aminopeptidase 2 [Source:HGNC Symbol;Acc:HGNC:29499]
ENSG00000156253	0.0712024	0.478465	RWDD2B	protein_coding	RWD domain containing 2B [Source:HGNC Symbol;Acc:HGNC:1302]
ENSG00000173482	0.0712137	0.478449	PTPRM	protein_coding	protein tyrosine phosphatase, receptor type M [Source:HGNC Symbol;Acc:HGNC:9675]
ENSG00000139405	0.0713486	0.478249	RITA1	protein_coding	RBPJ interacting and tubulin associated 1 [Source:HGNC Symbol;Acc:HGNC:25925]
ENSG00000275066	0.0713733	0.478213	SYNRG	protein_coding	synergin gamma [Source:HGNC Symbol;Acc:HGNC:557]
ENSG00000089220	0.071713	0.477711	PEBP1	protein_coding	phosphatidylethanolamine binding protein 1 [Source:HGNC Symbol;Acc:HGNC:8630]
ENSG00000106799	0.0718297	0.47754	TGFBR1	protein_coding	transforming growth factor beta receptor 1 [Source:HGNC Symbol;Acc:HGNC:11772]
ENSG00000110011	0.0718569	0.4775	DNAJC4	protein_coding	DnaJ heat shock protein family (Hsp40) member C4 [Source:HGNC Symbol;Acc:HGNC:5271]
ENSG00000138867	0.0721967	0.477001	GUCD1	protein_coding	guanylyl cyclase domain containing 1 [Source:HGNC Symbol;Acc:HGNC:14237]
ENSG00000120915	0.072207	0.476986	EPHX2	protein_coding	epoxide hydrolase 2 [Source:HGNC Symbol;Acc:HGNC:3402]
ENSG00000114054	0.0722296	0.476952	PCCB	protein_coding	propionyl-CoA carboxylase subunit beta [Source:HGNC Symbol;Acc:HGNC:8654]
ENSG00000242689	0.0722745	0.476887	CNTF	protein_coding	ciliary neurotrophic factor [Source:HGNC Symbol;Acc:HGNC:2169]
ENSG00000057757	0.0724131	0.476684	PITHD1	protein_coding	PITH domain containing 1 [Source:HGNC Symbol;Acc:HGNC:25022]
ENSG00000178921	0.0724646	0.476608	PFAS	protein_coding	phosphoribosylformylglycinamidine synthase [Source:HGNC Symbol;Acc:HGNC:8863]
ENSG00000163554	0.0724801	0.476586	SPTA1	protein_coding	spectrin alpha, erythrocytic 1 [Source:HGNC Symbol;Acc:HGNC:11272]
ENSG00000165678	0.0725292	0.476514	GHITM	protein_coding	growth hormone inducible transmembrane protein [Source:HGNC Symbol;Acc:HGNC:17281]
ENSG00000108559	0.0725609	0.476468	NUP88	protein_coding	nucleoporin 88 [Source:HGNC Symbol;Acc:HGNC:8067]
ENSG00000132330	0.0725869	0.47643	SCLY	protein_coding	selenocysteine lyase [Source:HGNC Symbol;Acc:HGNC:18161]
ENSG00000180822	0.0726059	0.476402	PSMG4	protein_coding	proteasome assembly chaperone 4 [Source:HGNC Symbol;Acc:HGNC:21108]
ENSG00000100324	0.0727278	0.476224	TAB1	protein_coding	TGF-beta activated kinase 1 (MAP3K7) binding protein 1 [Source:HGNC Symbol;Acc:HGNC:18157]
ENSG00000114388	0.0727776	0.476152	NPRL2	protein_coding	NPR2 like, GATOR1 complex subunit [Source:HGNC Symbol;Acc:HGNC:24969]
ENSG00000198689	0.0728956	0.47598	SLC9A6	protein_coding	solute carrier family 9 member A6 [Source:HGNC Symbol;Acc:HGNC:11079]
ENSG00000008083	0.0729276	0.475933	JARID2	protein_coding	jumonji and AT-rich interaction domain containing 2 [Source:HGNC Symbol;Acc:HGNC:6196]
ENSG00000115468	0.0729804	0.475856	EFHD1	protein_coding	EF-hand domain family member D1 [Source:HGNC Symbol;Acc:HGNC:29556]
ENSG00000240972	0.0730221	0.475796	MIF	protein_coding	macrophage migration inhibitory factor [Source:HGNC Symbol;Acc:HGNC:7097]
ENSG00000154719	0.0730545	0.475749	MRPL39	protein_coding	mitochondrial ribosomal protein L39 [Source:HGNC Symbol;Acc:HGNC:14027]
ENSG00000100077	0.0730872	0.475701	GRK3	protein_coding	G protein-coupled receptor kinase 3 [Source:HGNC Symbol;Acc:HGNC:290]
ENSG00000068079	0.073146	0.475616	IFI35	protein_coding	interferon induced protein 35 [Source:HGNC Symbol;Acc:HGNC:5399]
ENSG00000181038	0.0733552	0.475312	METTL23	protein_coding	methyltransferase like 23 [Source:HGNC Symbol;Acc:HGNC:26988]
ENSG00000169020	0.0736582	0.474874	ATP5ME	protein_coding	ATP synthase membrane subunit e [Source:HGNC Symbol;Acc:HGNC:846]
ENSG00000173486	0.0737733	0.474708	FKBP2	protein_coding	FK506 binding protein 2 [Source:HGNC Symbol;Acc:HGNC:3718]
ENSG00000167034	0.073873	0.474564	NKX3-1	protein_coding	NK3 homeobox 1 [Source:HGNC Symbol;Acc:HGNC:7838]
ENSG00000155380	0.0739267	0.474486	SLC16A1	protein_coding	solute carrier family 16 member 1 [Source:HGNC Symbol;Acc:HGNC:10922]
ENSG00000180053	0.0739959	0.474387	NKX2-6	protein_coding	NK2 homeobox 6 [Source:HGNC Symbol;Acc:HGNC:32940]
ENSG00000124587	0.0740267	0.474342	PEX6	protein_coding	peroxisomal biogenesis factor 6 [Source:HGNC Symbol;Acc:HGNC:8859]
ENSG00000022277	0.0742033	0.474088	RTF2	protein_coding	replication termination factor 2 [Source:HGNC Symbol;Acc:HGNC:15890]
ENSG00000181026	0.0742609	0.474006	AEN	protein_coding	apoptosis enhancing nuclease [Source:HGNC Symbol;Acc:HGNC:25722]
ENSG00000090263	0.0743214	0.473919	MRPS33	protein_coding	mitochondrial ribosomal protein S33 [Source:HGNC Symbol;Acc:HGNC:16634]
ENSG00000100395	0.0743905	0.473819	L3MBTL2	protein_coding	L3MBTL2, polycomb repressive complex 1 subunit [Source:HGNC Symbol;Acc:HGNC:18594]
ENSG00000140521	0.0745377	0.473608	POLG	protein_coding	DNA polymerase gamma, catalytic subunit [Source:HGNC Symbol;Acc:HGNC:9179]
ENSG00000130489	0.0746093	0.473506	SCO2	protein_coding	SCO2, cytochrome c oxidase assembly protein [Source:HGNC Symbol;Acc:HGNC:10604]
ENSG00000145757	0.0746158	0.473497	SPATA9	protein_coding	spermatogenesis associated 9 [Source:HGNC Symbol;Acc:HGNC:22988]
ENSG00000077721	0.0747711	0.473274	UBE2A	protein_coding	ubiquitin conjugating enzyme E2 A [Source:HGNC Symbol;Acc:HGNC:12472]
ENSG00000134590	0.0748211	0.473203	RTL8C	protein_coding	retrotransposon Gag like 8C [Source:HGNC Symbol;Acc:HGNC:2569]
ENSG00000197763	0.0749782	0.472979	TXNRD3	protein_coding	thioredoxin reductase 3 [Source:HGNC Symbol;Acc:HGNC:20667]
ENSG00000126953	0.0750482	0.472879	TIMM8A	protein_coding	translocase of inner mitochondrial membrane 8A [Source:HGNC Symbol;Acc:HGNC:11817]
ENSG00000204599	0.0751186	0.472779	TRIM39	protein_coding	tripartite motif containing 39 [Source:HGNC Symbol;Acc:HGNC:10065]
ENSG00000123575	0.0752233	0.472629	FAM199X	protein_coding	family with sequence similarity 199, X-linked [Source:HGNC Symbol;Acc:HGNC:25195]
ENSG00000275074	0.0752551	0.472584	NUDT18	protein_coding	nudix hydrolase 18 [Source:HGNC Symbol;Acc:HGNC:26194]
ENSG00000204267	0.0752739	0.472557	TAP2	protein_coding	transporter 2, ATP binding cassette subfamily B member [Source:HGNC Symbol;Acc:HGNC:44]
ENSG00000124802	0.0753265	0.472483	EEF1E1	protein_coding	eukaryotic translation elongation factor 1 epsilon 1 [Source:HGNC Symbol;Acc:HGNC:3212]
ENSG00000180116	0.0753306	0.472477	C12orf40	protein_coding	chromosome 12 open reading frame 40 [Source:HGNC Symbol;Acc:HGNC:26846]
ENSG00000105370	0.0754593	0.472294	LIM2	protein_coding	lens intrinsic membrane protein 2 [Source:HGNC Symbol;Acc:HGNC:6610]
ENSG00000100104	0.0755172	0.472212	SRRD	protein_coding	SRR1 domain containing [Source:HGNC Symbol;Acc:HGNC:33910]
ENSG00000170190	0.0757092	0.47194	SLC16A5	protein_coding	solute carrier family 16 member 5 [Source:HGNC Symbol;Acc:HGNC:10926]
ENSG00000126858	0.0757239	0.471919	RHOT1	protein_coding	ras homolog family member T1 [Source:HGNC Symbol;Acc:HGNC:21168]
ENSG00000134588	0.0758467	0.471745	USP26	protein_coding	ubiquitin specific peptidase 26 [Source:HGNC Symbol;Acc:HGNC:13485]
ENSG00000124212	0.0759286	0.471629	PTGIS	protein_coding	prostaglandin I2 synthase [Source:HGNC Symbol;Acc:HGNC:9603]
ENSG00000188428	0.0759762	0.471562	BLOC1S5	protein_coding	biogenesis of lysosomal organelles complex 1 subunit 5 [Source:HGNC Symbol;Acc:HGNC:18561]
ENSG00000124486	0.0760105	0.471513	USP9X	protein_coding	ubiquitin specific peptidase 9 X-linked [Source:HGNC Symbol;Acc:HGNC:12632]
ENSG00000084092	0.0760699	0.471429	NOA1	protein_coding	nitric oxide associated 1 [Source:HGNC Symbol;Acc:HGNC:28473]
ENSG00000104499	0.0761297	0.471345	GML	protein_coding	glycosylphosphatidylinositol anchored molecule like [Source:HGNC Symbol;Acc:HGNC:4375]
ENSG00000102743	0.0761447	0.471324	SLC25A15	protein_coding	solute carrier family 25 member 15 [Source:HGNC Symbol;Acc:HGNC:10985]
ENSG00000164742	0.0761965	0.471251	ADCY1	protein_coding	adenylate cyclase 1 [Source:HGNC Symbol;Acc:HGNC:232]
ENSG00000064726	0.0762607	0.47116	BTBD1	protein_coding	BTB domain containing 1 [Source:HGNC Symbol;Acc:HGNC:1120]
ENSG00000101868	0.076401	0.470963	POLA1	protein_coding	DNA polymerase alpha 1, catalytic subunit [Source:HGNC Symbol;Acc:HGNC:9173]
ENSG00000101901	0.076428	0.470925	ALG13	protein_coding	ALG13, UDP-N-acetylglucosaminyltransferase subunit [Source:HGNC Symbol;Acc:HGNC:30881]
ENSG00000170113	0.076432	0.470919	NIPA1	protein_coding	NIPA magnesium transporter 1 [Source:HGNC Symbol;Acc:HGNC:17043]
ENSG00000110917	0.0765319	0.470778	MLEC	protein_coding	malectin [Source:HGNC Symbol;Acc:HGNC:28973]
ENSG00000164463	0.0765522	0.47075	CREBRF	protein_coding	CREB3 regulatory factor [Source:HGNC Symbol;Acc:HGNC:24050]
ENSG00000134108	0.0766454	0.470619	ARL8B	protein_coding	ADP ribosylation factor like GTPase 8B [Source:HGNC Symbol;Acc:HGNC:25564]
ENSG00000170498	0.0766979	0.470545	KISS1	protein_coding	KiSS-1 metastasis suppressor [Source:HGNC Symbol;Acc:HGNC:6341]
ENSG00000127870	0.0767022	0.470539	RNF6	protein_coding	ring finger protein 6 [Source:HGNC Symbol;Acc:HGNC:10069]
ENSG00000137393	0.0767133	0.470524	RNF144B	protein_coding	ring finger protein 144B [Source:HGNC Symbol;Acc:HGNC:21578]
ENSG00000151881	0.0767529	0.470468	TMEM267	protein_coding	transmembrane protein 267 [Source:HGNC Symbol;Acc:HGNC:26139]
ENSG00000186895	0.0767924	0.470413	FGF3	protein_coding	fibroblast growth factor 3 [Source:HGNC Symbol;Acc:HGNC:3681]
ENSG00000175582	0.076799	0.470403	RAB6A	protein_coding	RAB6A, member RAS oncogene family [Source:HGNC Symbol;Acc:HGNC:9786]
ENSG00000108679	0.0768632	0.470313	LGALS3BP	protein_coding	galectin 3 binding protein [Source:HGNC Symbol;Acc:HGNC:6564]
ENSG00000108064	0.0769383	0.470208	TFAM	protein_coding	transcription factor A, mitochondrial [Source:HGNC Symbol;Acc:HGNC:11741]
ENSG00000072858	0.0775347	0.469375	SIDT1	protein_coding	SID1 transmembrane family member 1 [Source:HGNC Symbol;Acc:HGNC:25967]
ENSG00000133104	0.0775984	0.469287	SPART	protein_coding	spartin [Source:HGNC Symbol;Acc:HGNC:18514]
ENSG00000109079	0.0776573	0.469205	TNFAIP1	protein_coding	TNF alpha induced protein 1 [Source:HGNC Symbol;Acc:HGNC:11894]
ENSG00000116209	0.0777276	0.469107	TMEM59	protein_coding	transmembrane protein 59 [Source:HGNC Symbol;Acc:HGNC:1239]
ENSG00000225973	0.0777696	0.469048	PIGBOS1	protein_coding	PIGB opposite strand 1 [Source:HGNC Symbol;Acc:HGNC:50696]
ENSG00000183779	0.0778127	0.468989	ZNF703	protein_coding	zinc finger protein 703 [Source:HGNC Symbol;Acc:HGNC:25883]
ENSG00000099960	0.0779559	0.46879	SLC7A4	protein_coding	solute carrier family 7 member 4 [Source:HGNC Symbol;Acc:HGNC:11062]
ENSG00000176571	0.0780375	0.468677	CNBD1	protein_coding	cyclic nucleotide binding domain containing 1 [Source:HGNC Symbol;Acc:HGNC:26663]
ENSG00000124466	0.078079	0.468619	LYPD3	protein_coding	LY6/PLAUR domain containing 3 [Source:HGNC Symbol;Acc:HGNC:24880]
ENSG00000092531	0.0781894	0.468466	SNAP23	protein_coding	synaptosome associated protein 23 [Source:HGNC Symbol;Acc:HGNC:11131]
ENSG00000167515	0.0782158	0.46843	TRAPPC2L	protein_coding	trafficking protein particle complex 2 like [Source:HGNC Symbol;Acc:HGNC:30887]
ENSG00000136939	0.0783016	0.468311	OR1L4	protein_coding	olfactory receptor family 1 subfamily L member 4 [Source:HGNC Symbol;Acc:HGNC:8216]
ENSG00000283567	0.0784312	0.468132	C19orf85	protein_coding	chromosome 19 open reading frame 85 [Source:HGNC Symbol;Acc:HGNC:53653]
ENSG00000161249	0.0785772	0.46793	DMKN	protein_coding	dermokine [Source:HGNC Symbol;Acc:HGNC:25063]
ENSG00000103550	0.0786048	0.467892	KNOP1	protein_coding	lysine rich nucleolar protein 1 [Source:HGNC Symbol;Acc:HGNC:34404]
ENSG00000139197	0.0786208	0.46787	PEX5	protein_coding	peroxisomal biogenesis factor 5 [Source:HGNC Symbol;Acc:HGNC:9719]
ENSG00000241837	0.0789542	0.467411	ATP5PO	protein_coding	ATP synthase peripheral stalk subunit OSCP [Source:HGNC Symbol;Acc:HGNC:850]
ENSG00000120211	0.0790674	0.467256	INSL4	protein_coding	insulin like 4 [Source:HGNC Symbol;Acc:HGNC:6087]
ENSG00000138646	0.0791294	0.46717	HERC5	protein_coding	HECT and RLD domain containing E3 ubiquitin protein ligase 5 [Source:HGNC Symbol;Acc:HGNC:24368]
ENSG00000051108	0.0792113	0.467058	HERPUD1	protein_coding	homocysteine inducible ER protein with ubiquitin like domain 1 [Source:HGNC Symbol;Acc:HGNC:13744]
ENSG00000103591	0.0793114	0.466921	AAGAB	protein_coding	alpha and gamma adaptin binding protein [Source:HGNC Symbol;Acc:HGNC:25662]
ENSG00000163626	0.0793199	0.466909	COX18	protein_coding	cytochrome c oxidase assembly factor COX18 [Source:HGNC Symbol;Acc:HGNC:26801]
ENSG00000224916	0.0795753	0.46656	APOC4-APOC2	protein_coding	APOC4-APOC2 readthrough (NMD candidate) [Source:HGNC Symbol;Acc:HGNC:44426]
ENSG00000198208	0.0796052	0.466519	RPS6KL1	protein_coding	ribosomal protein S6 kinase like 1 [Source:HGNC Symbol;Acc:HGNC:20222]
ENSG00000234906	0.0799102	0.466102	APOC2	protein_coding	apolipoprotein C2 [Source:HGNC Symbol;Acc:HGNC:609]
ENSG00000125863	0.0799209	0.466088	MKKS	protein_coding	McKusick-Kaufman syndrome [Source:HGNC Symbol;Acc:HGNC:7108]
ENSG00000163518	0.0801367	0.465794	FCRL4	protein_coding	Fc receptor like 4 [Source:HGNC Symbol;Acc:HGNC:18507]
ENSG00000146383	0.0802221	0.465678	TAAR6	protein_coding	trace amine associated receptor 6 [Source:HGNC Symbol;Acc:HGNC:20978]
ENSG00000129003	0.0803755	0.46547	VPS13C	protein_coding	vacuolar protein sorting 13 homolog C [Source:HGNC Symbol;Acc:HGNC:23594]
ENSG00000215193	0.0805367	0.465251	PEX26	protein_coding	peroxisomal biogenesis factor 26 [Source:HGNC Symbol;Acc:HGNC:22965]
ENSG00000134248	0.0806662	0.465075	LAMTOR5	protein_coding	late endosomal/lysosomal adaptor, MAPK and MTOR activator 5 [Source:HGNC Symbol;Acc:HGNC:17955]
ENSG00000181274	0.080781	0.46492	FRAT2	protein_coding	FRAT2, WNT signaling pathway regulator [Source:HGNC Symbol;Acc:HGNC:16048]
ENSG00000169100	0.080914	0.46474	SLC25A6	protein_coding	solute carrier family 25 member 6 [Source:HGNC Symbol;Acc:HGNC:10992]
ENSG00000228300	0.0809209	0.464731	C19orf24	protein_coding	chromosome 19 open reading frame 24 [Source:HGNC Symbol;Acc:HGNC:26073]
ENSG00000103363	0.081152	0.464419	ELOB	protein_coding	elongin B [Source:HGNC Symbol;Acc:HGNC:11619]
ENSG00000187066	0.0811959	0.46436	TMEM262	protein_coding	transmembrane protein 262 [Source:HGNC Symbol;Acc:HGNC:49389]
ENSG00000124641	0.0814143	0.464066	MED20	protein_coding	mediator complex subunit 20 [Source:HGNC Symbol;Acc:HGNC:16840]
ENSG00000168904	0.081431	0.464043	LRRC28	protein_coding	leucine rich repeat containing 28 [Source:HGNC Symbol;Acc:HGNC:28355]
ENSG00000172046	0.0815142	0.463932	USP19	protein_coding	ubiquitin specific peptidase 19 [Source:HGNC Symbol;Acc:HGNC:12617]
ENSG00000166529	0.0816247	0.463783	ZSCAN21	protein_coding	zinc finger and SCAN domain containing 21 [Source:HGNC Symbol;Acc:HGNC:13104]
ENSG00000172465	0.0816599	0.463736	TCEAL1	protein_coding	transcription elongation factor A like 1 [Source:HGNC Symbol;Acc:HGNC:11616]
ENSG00000169570	0.081873	0.46345	DTWD2	protein_coding	DTW domain containing 2 [Source:HGNC Symbol;Acc:HGNC:19334]
ENSG00000161813	0.0820444	0.463221	LARP4	protein_coding	La ribonucleoprotein domain family member 4 [Source:HGNC Symbol;Acc:HGNC:24320]
ENSG00000117475	0.0823617	0.462797	BLZF1	protein_coding	basic leucine zipper nuclear factor 1 [Source:HGNC Symbol;Acc:HGNC:1065]
ENSG00000159450	0.0823917	0.462757	TCHH	protein_coding	trichohyalin [Source:HGNC Symbol;Acc:HGNC:11791]
ENSG00000107890	0.0824511	0.462678	ANKRD26	protein_coding	ankyrin repeat domain 26 [Source:HGNC Symbol;Acc:HGNC:29186]
ENSG00000183323	0.0824695	0.462653	CCDC125	protein_coding	coiled-coil domain containing 125 [Source:HGNC Symbol;Acc:HGNC:28924]
ENSG00000187918	0.0826126	0.462462	OR51I2	protein_coding	olfactory receptor family 51 subfamily I member 2 [Source:HGNC Symbol;Acc:HGNC:15201]
ENSG00000170322	0.082716	0.462325	NFRKB	protein_coding	nuclear factor related to kappaB binding protein [Source:HGNC Symbol;Acc:HGNC:7802]
ENSG00000102172	0.0827449	0.462287	SMS	protein_coding	spermine synthase [Source:HGNC Symbol;Acc:HGNC:11123]
ENSG00000205667	0.0827833	0.462235	ARSH	protein_coding	arylsulfatase family member H [Source:HGNC Symbol;Acc:HGNC:32488]
ENSG00000116586	0.082793	0.462223	LAMTOR2	protein_coding	late endosomal/lysosomal adaptor, MAPK and MTOR activator 2 [Source:HGNC Symbol;Acc:HGNC:29796]
ENSG00000151553	0.0828508	0.462146	FAM160B1	protein_coding	family with sequence similarity 160 member B1 [Source:HGNC Symbol;Acc:HGNC:29320]
ENSG00000167085	0.0830232	0.461917	PHB	protein_coding	prohibitin [Source:HGNC Symbol;Acc:HGNC:8912]
ENSG00000246705	0.0830534	0.461877	H2AFJ	protein_coding	H2A histone family member J [Source:HGNC Symbol;Acc:HGNC:14456]
ENSG00000064835	0.0831099	0.461802	POU1F1	protein_coding	POU class 1 homeobox 1 [Source:HGNC Symbol;Acc:HGNC:9210]
ENSG00000128609	0.0832269	0.461647	NDUFA5	protein_coding	NADH:ubiquinone oxidoreductase subunit A5 [Source:HGNC Symbol;Acc:HGNC:7688]
ENSG00000138614	0.0832356	0.461635	INTS14	protein_coding	integrator complex subunit 14 [Source:HGNC Symbol;Acc:HGNC:25372]
ENSG00000109854	0.0832651	0.461596	HTATIP2	protein_coding	HIV-1 Tat interactive protein 2 [Source:HGNC Symbol;Acc:HGNC:16637]
ENSG00000115257	0.0834186	0.461393	PCSK4	protein_coding	proprotein convertase subtilisin/kexin type 4 [Source:HGNC Symbol;Acc:HGNC:8746]
ENSG00000112659	0.0834556	0.461344	CUL9	protein_coding	cullin 9 [Source:HGNC Symbol;Acc:HGNC:15982]
ENSG00000166855	0.0834866	0.461303	CLPX	protein_coding	caseinolytic mitochondrial matrix peptidase chaperone subunit [Source:HGNC Symbol;Acc:HGNC:2088]
ENSG00000239900	0.0834888	0.461301	ADSL	protein_coding	adenylosuccinate lyase [Source:HGNC Symbol;Acc:HGNC:291]
ENSG00000215845	0.0834997	0.461286	TSTD1	protein_coding	thiosulfate sulfurtransferase like domain containing 1 [Source:HGNC Symbol;Acc:HGNC:35410]
ENSG00000174851	0.0836261	0.461119	YIF1A	protein_coding	Yip1 interacting factor homolog A, membrane trafficking protein [Source:HGNC Symbol;Acc:HGNC:16688]
ENSG00000029639	0.0836711	0.46106	TFB1M	protein_coding	transcription factor B1, mitochondrial [Source:HGNC Symbol;Acc:HGNC:17037]
ENSG00000108039	0.0838208	0.460863	XPNPEP1	protein_coding	X-prolyl aminopeptidase 1 [Source:HGNC Symbol;Acc:HGNC:12822]
ENSG00000157470	0.0839142	0.460739	FAM81A	protein_coding	family with sequence similarity 81 member A [Source:HGNC Symbol;Acc:HGNC:28379]
ENSG00000166908	0.0840573	0.460551	PIP4K2C	protein_coding	phosphatidylinositol-5-phosphate 4-kinase type 2 gamma [Source:HGNC Symbol;Acc:HGNC:23786]
ENSG00000172432	0.084121	0.460467	GTPBP2	protein_coding	GTP binding protein 2 [Source:HGNC Symbol;Acc:HGNC:4670]
ENSG00000137185	0.0842052	0.460357	ZSCAN9	protein_coding	zinc finger and SCAN domain containing 9 [Source:HGNC Symbol;Acc:HGNC:12984]
ENSG00000101444	0.084221	0.460336	AHCY	protein_coding	adenosylhomocysteinase [Source:HGNC Symbol;Acc:HGNC:343]
ENSG00000161179	0.0842621	0.460282	YDJC	protein_coding	YdjC chitooligosaccharide deacetylase homolog [Source:HGNC Symbol;Acc:HGNC:27158]
ENSG00000102221	0.0844025	0.460098	JADE3	protein_coding	jade family PHD finger 3 [Source:HGNC Symbol;Acc:HGNC:22982]
ENSG00000163788	0.0844397	0.460049	SNRK	protein_coding	SNF related kinase [Source:HGNC Symbol;Acc:HGNC:30598]
ENSG00000163530	0.0844617	0.46002	DPPA2	protein_coding	developmental pluripotency associated 2 [Source:HGNC Symbol;Acc:HGNC:19197]
ENSG00000171126	0.0845223	0.459941	KCNG3	protein_coding	potassium voltage-gated channel modifier subfamily G member 3 [Source:HGNC Symbol;Acc:HGNC:18306]
ENSG00000282419	0.0845535	0.4599	TEX13D	protein_coding	TEX13 family member D [Source:HGNC Symbol;Acc:HGNC:52278]
ENSG00000115825	0.0848355	0.459531	PRKD3	protein_coding	protein kinase D3 [Source:HGNC Symbol;Acc:HGNC:9408]
ENSG00000132849	0.084848	0.459515	PATJ	protein_coding	PATJ, crumbs cell polarity complex component [Source:HGNC Symbol;Acc:HGNC:28881]
ENSG00000164123	0.0850078	0.459307	C4orf45	protein_coding	chromosome 4 open reading frame 45 [Source:HGNC Symbol;Acc:HGNC:26342]
ENSG00000105327	0.0850365	0.459269	BBC3	protein_coding	BCL2 binding component 3 [Source:HGNC Symbol;Acc:HGNC:17868]
ENSG00000123095	0.0852166	0.459034	BHLHE41	protein_coding	basic helix-loop-helix family member e41 [Source:HGNC Symbol;Acc:HGNC:16617]
ENSG00000112357	0.0854148	0.458777	PEX7	protein_coding	peroxisomal biogenesis factor 7 [Source:HGNC Symbol;Acc:HGNC:8860]
ENSG00000183479	0.0854537	0.458726	TREX2	protein_coding	three prime repair exonuclease 2 [Source:HGNC Symbol;Acc:HGNC:12270]
ENSG00000196655	0.0854642	0.458712	TRAPPC4	protein_coding	trafficking protein particle complex 4 [Source:HGNC Symbol;Acc:HGNC:19943]
ENSG00000242498	0.0854974	0.458669	ARPIN	protein_coding	actin related protein 2/3 complex inhibitor [Source:HGNC Symbol;Acc:HGNC:28782]
ENSG00000183624	0.0855223	0.458637	HMCES	protein_coding	5-hydroxymethylcytosine binding, ES cell specific [Source:HGNC Symbol;Acc:HGNC:24446]
ENSG00000152669	0.0855226	0.458636	CCNO	protein_coding	cyclin O [Source:HGNC Symbol;Acc:HGNC:18576]
ENSG00000277972	0.085523	0.458636	CISD3	protein_coding	CDGSH iron sulfur domain 3 [Source:HGNC Symbol;Acc:HGNC:27578]
ENSG00000179832	0.0855701	0.458575	MROH1	protein_coding	maestro heat like repeat family member 1 [Source:HGNC Symbol;Acc:HGNC:26958]
ENSG00000163328	0.0855911	0.458548	GPR155	protein_coding	G protein-coupled receptor 155 [Source:HGNC Symbol;Acc:HGNC:22951]
ENSG00000146085	0.0855926	0.458546	MUT	protein_coding	methylmalonyl-CoA mutase [Source:HGNC Symbol;Acc:HGNC:7526]
ENSG00000120053	0.0856977	0.458409	GOT1	protein_coding	glutamic-oxaloacetic transaminase 1 [Source:HGNC Symbol;Acc:HGNC:4432]
ENSG00000163932	0.0857534	0.458337	PRKCD	protein_coding	protein kinase C delta [Source:HGNC Symbol;Acc:HGNC:9399]
ENSG00000119899	0.0857818	0.4583	SLC17A5	protein_coding	solute carrier family 17 member 5 [Source:HGNC Symbol;Acc:HGNC:10933]
ENSG00000147162	0.0860778	0.457917	OGT	protein_coding	O-linked N-acetylglucosamine (GlcNAc) transferase [Source:HGNC Symbol;Acc:HGNC:8127]
ENSG00000242372	0.086167	0.457802	EIF6	protein_coding	eukaryotic translation initiation factor 6 [Source:HGNC Symbol;Acc:HGNC:6159]
ENSG00000054116	0.0862721	0.457666	TRAPPC3	protein_coding	trafficking protein particle complex 3 [Source:HGNC Symbol;Acc:HGNC:19942]
ENSG00000173614	0.0862729	0.457665	NMNAT1	protein_coding	nicotinamide nucleotide adenylyltransferase 1 [Source:HGNC Symbol;Acc:HGNC:17877]
ENSG00000183251	0.0864219	0.457473	OR51B4	protein_coding	olfactory receptor family 51 subfamily B member 4 [Source:HGNC Symbol;Acc:HGNC:14708]
ENSG00000169247	0.0864687	0.457413	SH3TC2	protein_coding	SH3 domain and tetratricopeptide repeats 2 [Source:HGNC Symbol;Acc:HGNC:29427]
ENSG00000114541	0.0865966	0.457248	FRMD4B	protein_coding	FERM domain containing 4B [Source:HGNC Symbol;Acc:HGNC:24886]
ENSG00000170516	0.0867005	0.457114	COX7B2	protein_coding	cytochrome c oxidase subunit 7B2 [Source:HGNC Symbol;Acc:HGNC:24381]
ENSG00000138617	0.0869162	0.456837	PARP16	protein_coding	poly(ADP-ribose) polymerase family member 16 [Source:HGNC Symbol;Acc:HGNC:26040]
ENSG00000177873	0.0869368	0.45681	ZNF619	protein_coding	zinc finger protein 619 [Source:HGNC Symbol;Acc:HGNC:26910]
ENSG00000169789	0.0870517	0.456663	PRY	protein_coding	PTPN13 like Y-linked [Source:HGNC Symbol;Acc:HGNC:14024]
ENSG00000145982	0.087074	0.456634	FARS2	protein_coding	phenylalanyl-tRNA synthetase 2, mitochondrial [Source:HGNC Symbol;Acc:HGNC:21062]
ENSG00000107611	0.0871787	0.4565	CUBN	protein_coding	cubilin [Source:HGNC Symbol;Acc:HGNC:2548]
ENSG00000126088	0.0877441	0.455778	UROD	protein_coding	uroporphyrinogen decarboxylase [Source:HGNC Symbol;Acc:HGNC:12591]
ENSG00000174231	0.0880587	0.455377	PRPF8	protein_coding	pre-mRNA processing factor 8 [Source:HGNC Symbol;Acc:HGNC:17340]
ENSG00000063127	0.0882626	0.455118	SLC6A16	protein_coding	solute carrier family 6 member 16 [Source:HGNC Symbol;Acc:HGNC:13622]
ENSG00000197296	0.0882995	0.455071	FITM2	protein_coding	fat storage inducing transmembrane protein 2 [Source:HGNC Symbol;Acc:HGNC:16135]
ENSG00000171823	0.0883417	0.455017	FBXL14	protein_coding	F-box and leucine rich repeat protein 14 [Source:HGNC Symbol;Acc:HGNC:28624]
ENSG00000108474	0.0883661	0.454986	PIGL	protein_coding	phosphatidylinositol glycan anchor biosynthesis class L [Source:HGNC Symbol;Acc:HGNC:8966]
ENSG00000186230	0.0883961	0.454948	ZNF749	protein_coding	zinc finger protein 749 [Source:HGNC Symbol;Acc:HGNC:32783]
ENSG00000001497	0.0884199	0.454918	LAS1L	protein_coding	LAS1 like, ribosome biogenesis factor [Source:HGNC Symbol;Acc:HGNC:25726]
ENSG00000090013	0.0884861	0.454834	BLVRB	protein_coding	biliverdin reductase B [Source:HGNC Symbol;Acc:HGNC:1063]
ENSG00000137124	0.0885147	0.454798	ALDH1B1	protein_coding	aldehyde dehydrogenase 1 family member B1 [Source:HGNC Symbol;Acc:HGNC:407]
ENSG00000100359	0.0887898	0.454449	SGSM3	protein_coding	small G protein signaling modulator 3 [Source:HGNC Symbol;Acc:HGNC:25228]
ENSG00000144847	0.0888676	0.454351	IGSF11	protein_coding	immunoglobulin superfamily member 11 [Source:HGNC Symbol;Acc:HGNC:16669]
ENSG00000115183	0.0889642	0.454229	TANC1	protein_coding	tetratricopeptide repeat, ankyrin repeat and coiled-coil containing 1 [Source:HGNC Symbol;Acc:HGNC:29364]
ENSG00000071859	0.0893639	0.453725	FAM50A	protein_coding	family with sequence similarity 50 member A [Source:HGNC Symbol;Acc:HGNC:18786]
ENSG00000100083	0.0893975	0.453683	GGA1	protein_coding	golgi associated, gamma adaptin ear containing, ARF binding protein 1 [Source:HGNC Symbol;Acc:HGNC:17842]
ENSG00000103544	0.0894658	0.453597	VPS35L	protein_coding	VPS35 endosomal protein sorting factor like [Source:HGNC Symbol;Acc:HGNC:24641]
ENSG00000159423	0.0895384	0.453505	ALDH4A1	protein_coding	aldehyde dehydrogenase 4 family member A1 [Source:HGNC Symbol;Acc:HGNC:406]
ENSG00000121486	0.0895467	0.453495	TRMT1L	protein_coding	tRNA methyltransferase 1 like [Source:HGNC Symbol;Acc:HGNC:16782]
ENSG00000088854	0.0895719	0.453463	C20orf194	protein_coding	chromosome 20 open reading frame 194 [Source:HGNC Symbol;Acc:HGNC:17721]
ENSG00000151414	0.0896184	0.453405	NEK7	protein_coding	NIMA related kinase 7 [Source:HGNC Symbol;Acc:HGNC:13386]
ENSG00000160181	0.089684	0.453323	TFF2	protein_coding	trefoil factor 2 [Source:HGNC Symbol;Acc:HGNC:11756]
ENSG00000103121	0.0898153	0.453158	CMC2	protein_coding	C-X9-C motif containing 2 [Source:HGNC Symbol;Acc:HGNC:24447]
ENSG00000182196	0.0901362	0.452756	ARL6IP4	protein_coding	ADP ribosylation factor like GTPase 6 interacting protein 4 [Source:HGNC Symbol;Acc:HGNC:18076]
ENSG00000154227	0.0901773	0.452704	CERS3	protein_coding	ceramide synthase 3 [Source:HGNC Symbol;Acc:HGNC:23752]
ENSG00000204463	0.0902454	0.452619	BAG6	protein_coding	BCL2 associated athanogene 6 [Source:HGNC Symbol;Acc:HGNC:13919]
ENSG00000120509	0.0904402	0.452376	PDZD11	protein_coding	PDZ domain containing 11 [Source:HGNC Symbol;Acc:HGNC:28034]
ENSG00000143171	0.0904875	0.452317	RXRG	protein_coding	retinoid X receptor gamma [Source:HGNC Symbol;Acc:HGNC:10479]
ENSG00000040487	0.0905263	0.452268	PQLC2	protein_coding	PQ loop repeat containing 2 [Source:HGNC Symbol;Acc:HGNC:26001]
ENSG00000099940	0.0905962	0.452181	SNAP29	protein_coding	synaptosome associated protein 29 [Source:HGNC Symbol;Acc:HGNC:11133]
ENSG00000140386	0.0906161	0.452156	SCAPER	protein_coding	S-phase cyclin A associated protein in the ER [Source:HGNC Symbol;Acc:HGNC:13081]
ENSG00000139180	0.0907297	0.452015	NDUFA9	protein_coding	NADH:ubiquinone oxidoreductase subunit A9 [Source:HGNC Symbol;Acc:HGNC:7693]
ENSG00000170430	0.0907668	0.451968	MGMT	protein_coding	O-6-methylguanine-DNA methyltransferase [Source:HGNC Symbol;Acc:HGNC:7059]
ENSG00000178950	0.090775	0.451958	GAK	protein_coding	cyclin G associated kinase [Source:HGNC Symbol;Acc:HGNC:4113]
ENSG00000139514	0.0909843	0.451698	SLC7A1	protein_coding	solute carrier family 7 member 1 [Source:HGNC Symbol;Acc:HGNC:11057]
ENSG00000173992	0.0912351	0.451386	CCS	protein_coding	copper chaperone for superoxide dismutase [Source:HGNC Symbol;Acc:HGNC:1613]
ENSG00000144674	0.0914909	0.451069	GOLGA4	protein_coding	golgin A4 [Source:HGNC Symbol;Acc:HGNC:4427]
ENSG00000173418	0.0915934	0.450942	NAA20	protein_coding	N(alpha)-acetyltransferase 20, NatB catalytic subunit [Source:HGNC Symbol;Acc:HGNC:15908]
ENSG00000100321	0.0916038	0.45093	SYNGR1	protein_coding	synaptogyrin 1 [Source:HGNC Symbol;Acc:HGNC:11498]
ENSG00000110108	0.0916522	0.45087	TMEM109	protein_coding	transmembrane protein 109 [Source:HGNC Symbol;Acc:HGNC:28771]
ENSG00000159199	0.0917669	0.450728	ATP5MC1	protein_coding	ATP synthase membrane subunit c locus 1 [Source:HGNC Symbol;Acc:HGNC:841]
ENSG00000116819	0.0922666	0.450112	TFAP2E	protein_coding	transcription factor AP-2 epsilon [Source:HGNC Symbol;Acc:HGNC:30774]
ENSG00000256537	0.0923562	0.450001	SMIM10L1	protein_coding	small integral membrane protein 10 like 1 [Source:HGNC Symbol;Acc:HGNC:49847]
ENSG00000174957	0.092711	0.449566	OR5J2	protein_coding	olfactory receptor family 5 subfamily J member 2 [Source:HGNC Symbol;Acc:HGNC:19612]
ENSG00000125931	0.0928199	0.449432	CITED1	protein_coding	Cbp/p300 interacting transactivator with Glu/Asp rich carboxy-terminal domain 1 [Source:HGNC Symbol;Acc:HGNC:1986]
ENSG00000175202	0.0928279	0.449422	HIGD2B	protein_coding	HIG1 hypoxia inducible domain family member 2B [Source:HGNC Symbol;Acc:HGNC:26984]
ENSG00000174574	0.0928787	0.44936	AKIRIN1	protein_coding	akirin 1 [Source:HGNC Symbol;Acc:HGNC:25744]
ENSG00000142227	0.0929219	0.449307	EMP3	protein_coding	epithelial membrane protein 3 [Source:HGNC Symbol;Acc:HGNC:3335]
ENSG00000105171	0.0929908	0.449223	POP4	protein_coding	POP4 homolog, ribonuclease P/MRP subunit [Source:HGNC Symbol;Acc:HGNC:30081]
ENSG00000153982	0.0931646	0.44901	GDPD1	protein_coding	glycerophosphodiester phosphodiesterase domain containing 1 [Source:HGNC Symbol;Acc:HGNC:20883]
ENSG00000089876	0.0932122	0.448952	DHX32	protein_coding	DEAH-box helicase 32 (putative) [Source:HGNC Symbol;Acc:HGNC:16717]
ENSG00000185761	0.093229	0.448931	ADAMTSL5	protein_coding	ADAMTS like 5 [Source:HGNC Symbol;Acc:HGNC:27912]
ENSG00000146955	0.0932299	0.44893	RAB19	protein_coding	RAB19, member RAS oncogene family [Source:HGNC Symbol;Acc:HGNC:19982]
ENSG00000103150	0.0932465	0.44891	MLYCD	protein_coding	malonyl-CoA decarboxylase [Source:HGNC Symbol;Acc:HGNC:7150]
ENSG00000213397	0.0932715	0.44888	HAUS7	protein_coding	HAUS augmin like complex subunit 7 [Source:HGNC Symbol;Acc:HGNC:32979]
ENSG00000096384	0.0933488	0.448785	HSP90AB1	protein_coding	heat shock protein 90 alpha family class B member 1 [Source:HGNC Symbol;Acc:HGNC:5258]
ENSG00000112167	0.0933518	0.448781	SAYSD1	protein_coding	SAYSVFN motif domain containing 1 [Source:HGNC Symbol;Acc:HGNC:21025]
ENSG00000164266	0.0934468	0.448666	SPINK1	protein_coding	serine peptidase inhibitor, Kazal type 1 [Source:HGNC Symbol;Acc:HGNC:11244]
ENSG00000142733	0.0936394	0.448431	MAP3K6	protein_coding	mitogen-activated protein kinase kinase kinase 6 [Source:HGNC Symbol;Acc:HGNC:6858]
ENSG00000147684	0.0936678	0.448396	NDUFB9	protein_coding	NADH:ubiquinone oxidoreductase subunit B9 [Source:HGNC Symbol;Acc:HGNC:7704]
ENSG00000101400	0.0938526	0.448171	SNTA1	protein_coding	syntrophin alpha 1 [Source:HGNC Symbol;Acc:HGNC:11167]
ENSG00000273045	0.0938867	0.44813	C2orf15	protein_coding	chromosome 2 open reading frame 15 [Source:HGNC Symbol;Acc:HGNC:28436]
ENSG00000137700	0.0940209	0.447967	SLC37A4	protein_coding	solute carrier family 37 member 4 [Source:HGNC Symbol;Acc:HGNC:4061]
ENSG00000117054	0.0941344	0.447829	ACADM	protein_coding	acyl-CoA dehydrogenase medium chain [Source:HGNC Symbol;Acc:HGNC:89]
ENSG00000088386	0.0944015	0.447505	SLC15A1	protein_coding	solute carrier family 15 member 1 [Source:HGNC Symbol;Acc:HGNC:10920]
ENSG00000059588	0.0945319	0.447347	TARBP1	protein_coding	TAR (HIV-1) RNA binding protein 1 [Source:HGNC Symbol;Acc:HGNC:11568]
ENSG00000134463	0.0946075	0.447256	ECHDC3	protein_coding	enoyl-CoA hydratase domain containing 3 [Source:HGNC Symbol;Acc:HGNC:23489]
ENSG00000182180	0.0947147	0.447126	MRPS16	protein_coding	mitochondrial ribosomal protein S16 [Source:HGNC Symbol;Acc:HGNC:14048]
ENSG00000203867	0.0949949	0.446788	RBM20	protein_coding	RNA binding motif protein 20 [Source:HGNC Symbol;Acc:HGNC:27424]
ENSG00000109133	0.0950596	0.44671	TMEM33	protein_coding	transmembrane protein 33 [Source:HGNC Symbol;Acc:HGNC:25541]
ENSG00000162104	0.0951609	0.446588	ADCY9	protein_coding	adenylate cyclase 9 [Source:HGNC Symbol;Acc:HGNC:240]
ENSG00000153898	0.0952754	0.44645	MCOLN2	protein_coding	mucolipin 2 [Source:HGNC Symbol;Acc:HGNC:13357]
ENSG00000174720	0.0957356	0.445897	LARP7	protein_coding	La ribonucleoprotein domain family member 7 [Source:HGNC Symbol;Acc:HGNC:24912]
ENSG00000007038	0.095993	0.445589	PRSS21	protein_coding	serine protease 21 [Source:HGNC Symbol;Acc:HGNC:9485]
ENSG00000085733	0.0961322	0.445422	CTTN	protein_coding	cortactin [Source:HGNC Symbol;Acc:HGNC:3338]
ENSG00000112679	0.0961327	0.445422	DUSP22	protein_coding	dual specificity phosphatase 22 [Source:HGNC Symbol;Acc:HGNC:16077]
ENSG00000125648	0.0962052	0.445335	SLC25A23	protein_coding	solute carrier family 25 member 23 [Source:HGNC Symbol;Acc:HGNC:19375]
ENSG00000146926	0.0965712	0.444898	ASB10	protein_coding	ankyrin repeat and SOCS box containing 10 [Source:HGNC Symbol;Acc:HGNC:17185]
ENSG00000058453	0.0967163	0.444725	CROCC	protein_coding	ciliary rootlet coiled-coil, rootletin [Source:HGNC Symbol;Acc:HGNC:21299]
ENSG00000204481	0.0967172	0.444724	PRAMEF14	protein_coding	PRAME family member 14 [Source:HGNC Symbol;Acc:HGNC:13576]
ENSG00000173218	0.096858	0.444557	VANGL1	protein_coding	VANGL planar cell polarity protein 1 [Source:HGNC Symbol;Acc:HGNC:15512]
ENSG00000112996	0.0968592	0.444555	MRPS30	protein_coding	mitochondrial ribosomal protein S30 [Source:HGNC Symbol;Acc:HGNC:8769]
ENSG00000113196	0.0969491	0.444448	HAND1	protein_coding	heart and neural crest derivatives expressed 1 [Source:HGNC Symbol;Acc:HGNC:4807]
ENSG00000111341	0.0969848	0.444406	MGP	protein_coding	matrix Gla protein [Source:HGNC Symbol;Acc:HGNC:7060]
ENSG00000139835	0.0970178	0.444367	GRTP1	protein_coding	growth hormone regulated TBC protein 1 [Source:HGNC Symbol;Acc:HGNC:20310]
ENSG00000163257	0.0971254	0.444239	DCAF16	protein_coding	DDB1 and CUL4 associated factor 16 [Source:HGNC Symbol;Acc:HGNC:25987]
ENSG00000267060	0.0973541	0.443967	PTGES3L	protein_coding	prostaglandin E synthase 3 like [Source:HGNC Symbol;Acc:HGNC:43943]
ENSG00000138095	0.0973849	0.443931	LRPPRC	protein_coding	leucine rich pentatricopeptide repeat containing [Source:HGNC Symbol;Acc:HGNC:15714]
ENSG00000166233	0.0973882	0.443927	ARIH1	protein_coding	ariadne RBR E3 ubiquitin protein ligase 1 [Source:HGNC Symbol;Acc:HGNC:689]
ENSG00000067798	0.0975654	0.443717	NAV3	protein_coding	neuron navigator 3 [Source:HGNC Symbol;Acc:HGNC:15998]
ENSG00000058335	0.0976854	0.443575	RASGRF1	protein_coding	Ras protein specific guanine nucleotide releasing factor 1 [Source:HGNC Symbol;Acc:HGNC:9875]
ENSG00000197885	0.0977083	0.443548	NKIRAS1	protein_coding	NFKB inhibitor interacting Ras like 1 [Source:HGNC Symbol;Acc:HGNC:17899]
ENSG00000144357	0.0977256	0.443528	UBR3	protein_coding	ubiquitin protein ligase E3 component n-recognin 3 [Source:HGNC Symbol;Acc:HGNC:30467]
ENSG00000137831	0.097736	0.443515	UACA	protein_coding	uveal autoantigen with coiled-coil domains and ankyrin repeats [Source:HGNC Symbol;Acc:HGNC:15947]
ENSG00000177731	0.0979187	0.4433	FLII	protein_coding	FLII, actin remodeling protein [Source:HGNC Symbol;Acc:HGNC:3750]
ENSG00000232119	0.0979685	0.443241	MCTS1	protein_coding	MCTS1, re-initiation and release factor [Source:HGNC Symbol;Acc:HGNC:23357]
ENSG00000101391	0.0980911	0.443096	CDK5RAP1	protein_coding	CDK5 regulatory subunit associated protein 1 [Source:HGNC Symbol;Acc:HGNC:15880]
ENSG00000185313	0.0981454	0.443032	SCN10A	protein_coding	sodium voltage-gated channel alpha subunit 10 [Source:HGNC Symbol;Acc:HGNC:10582]
ENSG00000197774	0.0981736	0.442999	EME2	protein_coding	essential meiotic structure-specific endonuclease subunit 2 [Source:HGNC Symbol;Acc:HGNC:27289]
ENSG00000184436	0.0981918	0.442978	THAP7	protein_coding	THAP domain containing 7 [Source:HGNC Symbol;Acc:HGNC:23190]
ENSG00000178896	0.098253	0.442905	EXOSC4	protein_coding	exosome component 4 [Source:HGNC Symbol;Acc:HGNC:18189]
ENSG00000116688	0.0983243	0.442822	MFN2	protein_coding	mitofusin 2 [Source:HGNC Symbol;Acc:HGNC:16877]
ENSG00000264545	0.0983635	0.442775	AL359922.1	protein_coding	novel transcript
ENSG00000157399	0.0983944	0.442739	ARSE	protein_coding	arylsulfatase E [Source:HGNC Symbol;Acc:HGNC:719]
ENSG00000227268	0.0984185	0.442711	KLLN	protein_coding	killin, p53 regulated DNA replication inhibitor [Source:HGNC Symbol;Acc:HGNC:37212]
ENSG00000171045	0.0984431	0.442682	TSNARE1	protein_coding	t-SNARE domain containing 1 [Source:HGNC Symbol;Acc:HGNC:26437]
ENSG00000091947	0.0985188	0.442593	TMEM101	protein_coding	transmembrane protein 101 [Source:HGNC Symbol;Acc:HGNC:28653]
ENSG00000162643	0.0985652	0.442538	WDR63	protein_coding	WD repeat domain 63 [Source:HGNC Symbol;Acc:HGNC:30711]
ENSG00000123352	0.0988063	0.442255	SPATS2	protein_coding	spermatogenesis associated serine rich 2 [Source:HGNC Symbol;Acc:HGNC:18650]
ENSG00000176273	0.0988962	0.44215	SLC35G1	protein_coding	solute carrier family 35 member G1 [Source:HGNC Symbol;Acc:HGNC:26607]
ENSG00000186493	0.0989309	0.442109	C5orf38	protein_coding	chromosome 5 open reading frame 38 [Source:HGNC Symbol;Acc:HGNC:24226]
ENSG00000087128	0.0989854	0.442045	TMPRSS11E	protein_coding	transmembrane serine protease 11E [Source:HGNC Symbol;Acc:HGNC:24465]
ENSG00000111540	0.0990715	0.441944	RAB5B	protein_coding	RAB5B, member RAS oncogene family [Source:HGNC Symbol;Acc:HGNC:9784]
ENSG00000164897	0.0992845	0.441695	TMUB1	protein_coding	transmembrane and ubiquitin like domain containing 1 [Source:HGNC Symbol;Acc:HGNC:21709]
ENSG00000176974	0.0993484	0.441621	SHMT1	protein_coding	serine hydroxymethyltransferase 1 [Source:HGNC Symbol;Acc:HGNC:10850]
ENSG00000100151	0.0993615	0.441605	PICK1	protein_coding	protein interacting with PRKCA 1 [Source:HGNC Symbol;Acc:HGNC:9394]
ENSG00000154518	0.0993792	0.441585	ATP5MC3	protein_coding	ATP synthase membrane subunit c locus 3 [Source:HGNC Symbol;Acc:HGNC:843]
ENSG00000064763	0.0994148	0.441543	FAR2	protein_coding	fatty acyl-CoA reductase 2 [Source:HGNC Symbol;Acc:HGNC:25531]
ENSG00000170248	0.0994704	0.441478	PDCD6IP	protein_coding	programmed cell death 6 interacting protein [Source:HGNC Symbol;Acc:HGNC:8766]
ENSG00000141527	0.0995139	0.441427	CARD14	protein_coding	caspase recruitment domain family member 14 [Source:HGNC Symbol;Acc:HGNC:16446]
ENSG00000184634	0.0997242	0.441182	MED12	protein_coding	mediator complex subunit 12 [Source:HGNC Symbol;Acc:HGNC:11957]
ENSG00000088682	0.0998446	0.441042	COQ9	protein_coding	coenzyme Q9 [Source:HGNC Symbol;Acc:HGNC:25302]
ENSG00000196419	0.0998532	0.441032	XRCC6	protein_coding	X-ray repair cross complementing 6 [Source:HGNC Symbol;Acc:HGNC:4055]
ENSG00000147586	0.0999219	0.440952	MRPS28	protein_coding	mitochondrial ribosomal protein S28 [Source:HGNC Symbol;Acc:HGNC:14513]
ENSG00000183580	0.099982	0.440882	FBXL7	protein_coding	F-box and leucine rich repeat protein 7 [Source:HGNC Symbol;Acc:HGNC:13604]
ENSG00000010318	0.100048	0.440805	PHF7	protein_coding	PHD finger protein 7 [Source:HGNC Symbol;Acc:HGNC:18458]
ENSG00000136888	0.100086	0.44076	ATP6V1G1	protein_coding	ATPase H+ transporting V1 subunit G1 [Source:HGNC Symbol;Acc:HGNC:864]
ENSG00000158290	0.100087	0.44076	CUL4B	protein_coding	cullin 4B [Source:HGNC Symbol;Acc:HGNC:2555]
ENSG00000196998	0.100166	0.440668	WDR45	protein_coding	WD repeat domain 45 [Source:HGNC Symbol;Acc:HGNC:28912]
ENSG00000107262	0.100176	0.440656	BAG1	protein_coding	BCL2 associated athanogene 1 [Source:HGNC Symbol;Acc:HGNC:937]
ENSG00000140326	0.100287	0.440527	CDAN1	protein_coding	codanin 1 [Source:HGNC Symbol;Acc:HGNC:1713]
ENSG00000088726	0.100335	0.440472	TMEM40	protein_coding	transmembrane protein 40 [Source:HGNC Symbol;Acc:HGNC:25620]
ENSG00000112667	0.100381	0.440418	DNPH1	protein_coding	2'-deoxynucleoside 5'-phosphate N-hydrolase 1 [Source:HGNC Symbol;Acc:HGNC:21218]
ENSG00000130844	0.100413	0.440381	ZNF331	protein_coding	zinc finger protein 331 [Source:HGNC Symbol;Acc:HGNC:15489]
ENSG00000181666	0.100526	0.44025	HKR1	protein_coding	HKR1, GLI-Kruppel zinc finger family member [Source:HGNC Symbol;Acc:HGNC:4928]
ENSG00000093183	0.100584	0.440183	SEC22C	protein_coding	SEC22 homolog C, vesicle trafficking protein [Source:HGNC Symbol;Acc:HGNC:16828]
ENSG00000169851	0.100677	0.440076	PCDH7	protein_coding	protocadherin 7 [Source:HGNC Symbol;Acc:HGNC:8659]
ENSG00000198722	0.100827	0.439901	UNC13B	protein_coding	unc-13 homolog B [Source:HGNC Symbol;Acc:HGNC:12566]
ENSG00000126882	0.100966	0.439741	FAM78A	protein_coding	family with sequence similarity 78 member A [Source:HGNC Symbol;Acc:HGNC:25465]
ENSG00000147416	0.101072	0.439619	ATP6V1B2	protein_coding	ATPase H+ transporting V1 subunit B2 [Source:HGNC Symbol;Acc:HGNC:854]
ENSG00000105699	0.101131	0.43955	LSR	protein_coding	lipolysis stimulated lipoprotein receptor [Source:HGNC Symbol;Acc:HGNC:29572]
ENSG00000168062	0.101221	0.439446	BATF2	protein_coding	basic leucine zipper ATF-like transcription factor 2 [Source:HGNC Symbol;Acc:HGNC:25163]
ENSG00000095485	0.101282	0.439377	CWF19L1	protein_coding	CWF19 like cell cycle control factor 1 [Source:HGNC Symbol;Acc:HGNC:25613]
ENSG00000120963	0.1013	0.439355	ZNF706	protein_coding	zinc finger protein 706 [Source:HGNC Symbol;Acc:HGNC:24992]
ENSG00000105755	0.101567	0.439048	ETHE1	protein_coding	ETHE1, persulfide dioxygenase [Source:HGNC Symbol;Acc:HGNC:23287]
ENSG00000197150	0.101711	0.438882	ABCB8	protein_coding	ATP binding cassette subfamily B member 8 [Source:HGNC Symbol;Acc:HGNC:49]
ENSG00000214941	0.101747	0.438841	ZSWIM7	protein_coding	zinc finger SWIM-type containing 7 [Source:HGNC Symbol;Acc:HGNC:26993]
ENSG00000145476	0.101869	0.438701	CYP4V2	protein_coding	cytochrome P450 family 4 subfamily V member 2 [Source:HGNC Symbol;Acc:HGNC:23198]
ENSG00000205863	0.101872	0.438697	C1QTNF9B	protein_coding	C1q and TNF related 9B [Source:HGNC Symbol;Acc:HGNC:34072]
ENSG00000176842	0.102154	0.438374	IRX5	protein_coding	iroquois homeobox 5 [Source:HGNC Symbol;Acc:HGNC:14361]
ENSG00000149311	0.102166	0.438361	ATM	protein_coding	ATM serine/threonine kinase [Source:HGNC Symbol;Acc:HGNC:795]
ENSG00000101997	0.102226	0.438292	CCDC22	protein_coding	coiled-coil domain containing 22 [Source:HGNC Symbol;Acc:HGNC:28909]
ENSG00000156502	0.102459	0.438024	SUPV3L1	protein_coding	Suv3 like RNA helicase [Source:HGNC Symbol;Acc:HGNC:11471]
ENSG00000110063	0.102554	0.437916	DCPS	protein_coding	decapping enzyme, scavenger [Source:HGNC Symbol;Acc:HGNC:29812]
ENSG00000130066	0.102571	0.437897	SAT1	protein_coding	spermidine/spermine N1-acetyltransferase 1 [Source:HGNC Symbol;Acc:HGNC:10540]
ENSG00000215251	0.102983	0.437426	FASTKD5	protein_coding	FAST kinase domains 5 [Source:HGNC Symbol;Acc:HGNC:25790]
ENSG00000165914	0.103086	0.437309	TTC7B	protein_coding	tetratricopeptide repeat domain 7B [Source:HGNC Symbol;Acc:HGNC:19858]
ENSG00000134827	0.103169	0.437215	TCN1	protein_coding	transcobalamin 1 [Source:HGNC Symbol;Acc:HGNC:11652]
ENSG00000133027	0.103217	0.43716	PEMT	protein_coding	phosphatidylethanolamine N-methyltransferase [Source:HGNC Symbol;Acc:HGNC:8830]
ENSG00000165629	0.103227	0.437149	ATP5F1C	protein_coding	ATP synthase F1 subunit gamma [Source:HGNC Symbol;Acc:HGNC:833]
ENSG00000176402	0.103273	0.437097	GJC3	protein_coding	gap junction protein gamma 3 [Source:HGNC Symbol;Acc:HGNC:17495]
ENSG00000128513	0.103315	0.437048	POT1	protein_coding	protection of telomeres 1 [Source:HGNC Symbol;Acc:HGNC:17284]
ENSG00000162174	0.103459	0.436885	ASRGL1	protein_coding	asparaginase like 1 [Source:HGNC Symbol;Acc:HGNC:16448]
ENSG00000135185	0.103476	0.436866	TMEM243	protein_coding	transmembrane protein 243 [Source:HGNC Symbol;Acc:HGNC:21707]
ENSG00000240505	0.103477	0.436864	TNFRSF13B	protein_coding	TNF receptor superfamily member 13B [Source:HGNC Symbol;Acc:HGNC:18153]
ENSG00000163811	0.10361	0.436714	WDR43	protein_coding	WD repeat domain 43 [Source:HGNC Symbol;Acc:HGNC:28945]
ENSG00000115474	0.103663	0.436654	KCNJ13	protein_coding	potassium voltage-gated channel subfamily J member 13 [Source:HGNC Symbol;Acc:HGNC:6259]
ENSG00000262543	0.103729	0.436579	SMIM28	protein_coding	small integral membrane protein 28 [Source:HGNC Symbol;Acc:HGNC:53434]
ENSG00000198001	0.103774	0.436527	IRAK4	protein_coding	interleukin 1 receptor associated kinase 4 [Source:HGNC Symbol;Acc:HGNC:17967]
ENSG00000162783	0.10383	0.436464	IER5	protein_coding	immediate early response 5 [Source:HGNC Symbol;Acc:HGNC:5393]
ENSG00000181789	0.103865	0.436425	COPG1	protein_coding	coatomer protein complex subunit gamma 1 [Source:HGNC Symbol;Acc:HGNC:2236]
ENSG00000124541	0.103966	0.43631	RRP36	protein_coding	ribosomal RNA processing 36 [Source:HGNC Symbol;Acc:HGNC:21374]
ENSG00000129910	0.104079	0.436182	CDH15	protein_coding	cadherin 15 [Source:HGNC Symbol;Acc:HGNC:1754]
ENSG00000102100	0.104097	0.436162	SLC35A2	protein_coding	solute carrier family 35 member A2 [Source:HGNC Symbol;Acc:HGNC:11022]
ENSG00000142327	0.104201	0.436044	RNPEPL1	protein_coding	arginyl aminopeptidase like 1 [Source:HGNC Symbol;Acc:HGNC:10079]
ENSG00000104825	0.10425	0.435989	NFKBIB	protein_coding	NFKB inhibitor beta [Source:HGNC Symbol;Acc:HGNC:7798]
ENSG00000100263	0.104264	0.435974	RHBDD3	protein_coding	rhomboid domain containing 3 [Source:HGNC Symbol;Acc:HGNC:1308]
ENSG00000214022	0.104392	0.435829	REPIN1	protein_coding	replication initiator 1 [Source:HGNC Symbol;Acc:HGNC:17922]
ENSG00000117148	0.104631	0.435559	ACTL8	protein_coding	actin like 8 [Source:HGNC Symbol;Acc:HGNC:24018]
ENSG00000171611	0.104647	0.435541	PTCRA	protein_coding	pre T cell antigen receptor alpha [Source:HGNC Symbol;Acc:HGNC:21290]
ENSG00000157827	0.104703	0.435478	FMNL2	protein_coding	formin like 2 [Source:HGNC Symbol;Acc:HGNC:18267]
ENSG00000178971	0.10471	0.435471	CTC1	protein_coding	CST telomere replication complex component 1 [Source:HGNC Symbol;Acc:HGNC:26169]
ENSG00000149016	0.104827	0.435339	TUT1	protein_coding	terminal uridylyl transferase 1, U6 snRNA-specific [Source:HGNC Symbol;Acc:HGNC:26184]
ENSG00000119655	0.104878	0.435281	NPC2	protein_coding	NPC intracellular cholesterol transporter 2 [Source:HGNC Symbol;Acc:HGNC:14537]
ENSG00000173275	0.104902	0.435254	ZNF449	protein_coding	zinc finger protein 449 [Source:HGNC Symbol;Acc:HGNC:21039]
ENSG00000170166	0.104922	0.435232	HOXD4	protein_coding	homeobox D4 [Source:HGNC Symbol;Acc:HGNC:5138]
ENSG00000186298	0.104997	0.435147	PPP1CC	protein_coding	protein phosphatase 1 catalytic subunit gamma [Source:HGNC Symbol;Acc:HGNC:9283]
ENSG00000136205	0.105077	0.435057	TNS3	protein_coding	tensin 3 [Source:HGNC Symbol;Acc:HGNC:21616]
ENSG00000068650	0.105115	0.435015	ATP11A	protein_coding	ATPase phospholipid transporting 11A [Source:HGNC Symbol;Acc:HGNC:13552]
ENSG00000129197	0.105218	0.434899	RPAIN	protein_coding	RPA interacting protein [Source:HGNC Symbol;Acc:HGNC:28641]
ENSG00000139988	0.105264	0.434847	RDH12	protein_coding	retinol dehydrogenase 12 [Source:HGNC Symbol;Acc:HGNC:19977]
ENSG00000186451	0.105581	0.434491	SPATA12	protein_coding	spermatogenesis associated 12 [Source:HGNC Symbol;Acc:HGNC:23221]
ENSG00000143486	0.105612	0.434457	EIF2D	protein_coding	eukaryotic translation initiation factor 2D [Source:HGNC Symbol;Acc:HGNC:6583]
ENSG00000278615	0.106268	0.433724	C11orf98	protein_coding	chromosome 11 open reading frame 98 [Source:HGNC Symbol;Acc:HGNC:51238]
ENSG00000173660	0.106286	0.433704	UQCRH	protein_coding	ubiquinol-cytochrome c reductase hinge protein [Source:HGNC Symbol;Acc:HGNC:12590]
ENSG00000085721	0.106356	0.433626	RRN3	protein_coding	RRN3 homolog, RNA polymerase I transcription factor [Source:HGNC Symbol;Acc:HGNC:30346]
ENSG00000165105	0.106379	0.433601	RASEF	protein_coding	RAS and EF-hand domain containing [Source:HGNC Symbol;Acc:HGNC:26464]
ENSG00000104549	0.106505	0.433461	SQLE	protein_coding	squalene epoxidase [Source:HGNC Symbol;Acc:HGNC:11279]
ENSG00000161939	0.106581	0.433376	RNASEK-C17orf49	protein_coding	RNASEK-C17orf49 readthrough [Source:HGNC Symbol;Acc:HGNC:44419]
ENSG00000221986	0.106591	0.433364	MYBPHL	protein_coding	myosin binding protein H like [Source:HGNC Symbol;Acc:HGNC:30434]
ENSG00000100219	0.106692	0.433253	XBP1	protein_coding	X-box binding protein 1 [Source:HGNC Symbol;Acc:HGNC:12801]
ENSG00000198841	0.106736	0.433204	KTI12	protein_coding	KTI12 chromatin associated homolog [Source:HGNC Symbol;Acc:HGNC:25160]
ENSG00000167202	0.106755	0.433182	TBC1D2B	protein_coding	TBC1 domain family member 2B [Source:HGNC Symbol;Acc:HGNC:29183]
ENSG00000132823	0.106917	0.433002	OSER1	protein_coding	oxidative stress responsive serine rich 1 [Source:HGNC Symbol;Acc:HGNC:16105]
ENSG00000109390	0.106944	0.432972	NDUFC1	protein_coding	NADH:ubiquinone oxidoreductase subunit C1 [Source:HGNC Symbol;Acc:HGNC:7705]
ENSG00000221947	0.107031	0.432876	XKR9	protein_coding	XK related 9 [Source:HGNC Symbol;Acc:HGNC:20937]
ENSG00000065361	0.107184	0.432706	ERBB3	protein_coding	erb-b2 receptor tyrosine kinase 3 [Source:HGNC Symbol;Acc:HGNC:3431]
ENSG00000211456	0.107209	0.432679	SACM1L	protein_coding	SAC1 like phosphatidylinositide phosphatase [Source:HGNC Symbol;Acc:HGNC:17059]
ENSG00000197157	0.107309	0.432568	SND1	protein_coding	staphylococcal nuclease and tudor domain containing 1 [Source:HGNC Symbol;Acc:HGNC:30646]
ENSG00000204498	0.107443	0.43242	NFKBIL1	protein_coding	NFKB inhibitor like 1 [Source:HGNC Symbol;Acc:HGNC:7800]
ENSG00000126010	0.107495	0.432361	GRPR	protein_coding	gastrin releasing peptide receptor [Source:HGNC Symbol;Acc:HGNC:4609]
ENSG00000174156	0.107574	0.432275	GSTA3	protein_coding	glutathione S-transferase alpha 3 [Source:HGNC Symbol;Acc:HGNC:4628]
ENSG00000270106	0.107582	0.432266	TSNAX-DISC1	protein_coding	TSNAX-DISC1 readthrough (NMD candidate) [Source:HGNC Symbol;Acc:HGNC:49177]
ENSG00000007350	0.107691	0.432145	TKTL1	protein_coding	transketolase like 1 [Source:HGNC Symbol;Acc:HGNC:11835]
ENSG00000160339	0.107773	0.432054	FCN2	protein_coding	ficolin 2 [Source:HGNC Symbol;Acc:HGNC:3624]
ENSG00000091482	0.108003	0.431801	SMPX	protein_coding	small muscle protein X-linked [Source:HGNC Symbol;Acc:HGNC:11122]
ENSG00000178802	0.108104	0.431689	MPI	protein_coding	mannose phosphate isomerase [Source:HGNC Symbol;Acc:HGNC:7216]
ENSG00000102125	0.108176	0.43161	TAZ	protein_coding	tafazzin [Source:HGNC Symbol;Acc:HGNC:11577]
ENSG00000104325	0.108195	0.431589	DECR1	protein_coding	2,4-dienoyl-CoA reductase 1 [Source:HGNC Symbol;Acc:HGNC:2753]
ENSG00000198089	0.108219	0.431563	SFI1	protein_coding	SFI1 centrin binding protein [Source:HGNC Symbol;Acc:HGNC:29064]
ENSG00000185888	0.108436	0.431324	PRSS38	protein_coding	serine protease 38 [Source:HGNC Symbol;Acc:HGNC:29625]
ENSG00000165359	0.108489	0.431266	INTS6L	protein_coding	integrator complex subunit 6 like [Source:HGNC Symbol;Acc:HGNC:27334]
ENSG00000136521	0.108502	0.431252	NDUFB5	protein_coding	NADH:ubiquinone oxidoreductase subunit B5 [Source:HGNC Symbol;Acc:HGNC:7700]
ENSG00000234602	0.108562	0.431186	MCIDAS	protein_coding	multiciliate differentiation and DNA synthesis associated cell cycle protein [Source:HGNC Symbol;Acc:HGNC:40050]
ENSG00000011198	0.1086	0.431144	ABHD5	protein_coding	abhydrolase domain containing 5 [Source:HGNC Symbol;Acc:HGNC:21396]
ENSG00000147224	0.10861	0.431133	PRPS1	protein_coding	phosphoribosyl pyrophosphate synthetase 1 [Source:HGNC Symbol;Acc:HGNC:9462]
ENSG00000197746	0.108641	0.431099	PSAP	protein_coding	prosaposin [Source:HGNC Symbol;Acc:HGNC:9498]
ENSG00000128654	0.10879	0.430936	MTX2	protein_coding	metaxin 2 [Source:HGNC Symbol;Acc:HGNC:7506]
ENSG00000196683	0.109008	0.430697	TOMM7	protein_coding	translocase of outer mitochondrial membrane 7 [Source:HGNC Symbol;Acc:HGNC:21648]
ENSG00000141337	0.109134	0.430559	ARSG	protein_coding	arylsulfatase G [Source:HGNC Symbol;Acc:HGNC:24102]
ENSG00000099910	0.10925	0.430432	KLHL22	protein_coding	kelch like family member 22 [Source:HGNC Symbol;Acc:HGNC:25888]
ENSG00000166619	0.109331	0.430343	BLCAP	protein_coding	BLCAP, apoptosis inducing factor [Source:HGNC Symbol;Acc:HGNC:1055]
ENSG00000185278	0.109346	0.430327	ZBTB37	protein_coding	zinc finger and BTB domain containing 37 [Source:HGNC Symbol;Acc:HGNC:28365]
ENSG00000000457	0.109385	0.430284	SCYL3	protein_coding	SCY1 like pseudokinase 3 [Source:HGNC Symbol;Acc:HGNC:19285]
ENSG00000047230	0.109433	0.430231	CTPS2	protein_coding	CTP synthase 2 [Source:HGNC Symbol;Acc:HGNC:2520]
ENSG00000134389	0.109605	0.430043	CFHR5	protein_coding	complement factor H related 5 [Source:HGNC Symbol;Acc:HGNC:24668]
ENSG00000101161	0.109771	0.429863	PRPF6	protein_coding	pre-mRNA processing factor 6 [Source:HGNC Symbol;Acc:HGNC:15860]
ENSG00000099795	0.109873	0.429752	NDUFB7	protein_coding	NADH:ubiquinone oxidoreductase subunit B7 [Source:HGNC Symbol;Acc:HGNC:7702]
ENSG00000150455	0.109933	0.429686	TIRAP	protein_coding	TIR domain containing adaptor protein [Source:HGNC Symbol;Acc:HGNC:17192]
ENSG00000160352	0.110031	0.42958	ZNF714	protein_coding	zinc finger protein 714 [Source:HGNC Symbol;Acc:HGNC:27124]
ENSG00000119508	0.110256	0.429335	NR4A3	protein_coding	nuclear receptor subfamily 4 group A member 3 [Source:HGNC Symbol;Acc:HGNC:7982]
ENSG00000100865	0.110373	0.429208	CINP	protein_coding	cyclin dependent kinase 2 interacting protein [Source:HGNC Symbol;Acc:HGNC:23789]
ENSG00000080709	0.110389	0.429191	KCNN2	protein_coding	potassium calcium-activated channel subfamily N member 2 [Source:HGNC Symbol;Acc:HGNC:6291]
ENSG00000178038	0.110634	0.428925	ALS2CL	protein_coding	ALS2 C-terminal like [Source:HGNC Symbol;Acc:HGNC:20605]
ENSG00000183354	0.110664	0.428892	KIAA2026	protein_coding	KIAA2026 [Source:HGNC Symbol;Acc:HGNC:23378]
ENSG00000094914	0.110769	0.428779	AAAS	protein_coding	aladin WD repeat nucleoporin [Source:HGNC Symbol;Acc:HGNC:13666]
ENSG00000178057	0.110812	0.428732	NDUFAF3	protein_coding	NADH:ubiquinone oxidoreductase complex assembly factor 3 [Source:HGNC Symbol;Acc:HGNC:29918]
[truncated: 17,322 more rows]

## Sheet: NGFR-correlated
ensembl_gene_id	pval	cor	external_gene_name	gene_biotype	description
ENSG00000064300	3.87691e-103	1	NGFR	protein_coding	nerve growth factor receptor [Source:HGNC Symbol;Acc:HGNC:7809]
ENSG00000153048	3.69953e-05	0.861353	CARHSP1	protein_coding	calcium regulated heat stable protein 1 [Source:HGNC Symbol;Acc:HGNC:17150]
ENSG00000110881	8.22025e-05	0.84205	ASIC1	protein_coding	acid sensing ion channel subunit 1 [Source:HGNC Symbol;Acc:HGNC:100]
ENSG00000168528	8.32949e-05	0.841707	SERINC2	protein_coding	serine incorporator 2 [Source:HGNC Symbol;Acc:HGNC:23231]
ENSG00000143320	0.000102406	0.836246	CRABP2	protein_coding	cellular retinoic acid binding protein 2 [Source:HGNC Symbol;Acc:HGNC:2339]
ENSG00000105255	0.000244739	0.810877	FSD1	protein_coding	fibronectin type III and SPRY domain containing 1 [Source:HGNC Symbol;Acc:HGNC:13745]
ENSG00000087245	0.000287295	0.805761	MMP2	protein_coding	matrix metallopeptidase 2 [Source:HGNC Symbol;Acc:HGNC:7166]
ENSG00000167523	0.000312551	0.803011	SPATA33	protein_coding	spermatogenesis associated 33 [Source:HGNC Symbol;Acc:HGNC:26463]
ENSG00000105088	0.000389189	0.795655	OLFM2	protein_coding	olfactomedin 2 [Source:HGNC Symbol;Acc:HGNC:17189]
ENSG00000116729	0.000414188	0.793512	WLS	protein_coding	wntless Wnt ligand secretion mediator [Source:HGNC Symbol;Acc:HGNC:30238]
ENSG00000188322	0.000473081	0.788852	SBK1	protein_coding	SH3 domain binding kinase 1 [Source:HGNC Symbol;Acc:HGNC:17699]
ENSG00000100490	0.000475933	0.788639	CDKL1	protein_coding	cyclin dependent kinase like 1 [Source:HGNC Symbol;Acc:HGNC:1781]
ENSG00000196754	0.000502494	0.7867	S100A2	protein_coding	S100 calcium binding protein A2 [Source:HGNC Symbol;Acc:HGNC:10492]
ENSG00000125848	0.000534733	0.784456	FLRT3	protein_coding	fibronectin leucine rich transmembrane protein 3 [Source:HGNC Symbol;Acc:HGNC:3762]
ENSG00000159200	0.000589733	0.78087	RCAN1	protein_coding	regulator of calcineurin 1 [Source:HGNC Symbol;Acc:HGNC:3040]
ENSG00000142156	0.00060498	0.779924	COL6A1	protein_coding	collagen type VI alpha 1 chain [Source:HGNC Symbol;Acc:HGNC:2211]
ENSG00000182809	0.000635011	0.778117	CRIP2	protein_coding	cysteine rich protein 2 [Source:HGNC Symbol;Acc:HGNC:2361]
ENSG00000115963	0.000671736	0.775999	RND3	protein_coding	Rho family GTPase 3 [Source:HGNC Symbol;Acc:HGNC:671]
ENSG00000101203	0.000679314	0.775574	COL20A1	protein_coding	collagen type XX alpha 1 chain [Source:HGNC Symbol;Acc:HGNC:14670]
ENSG00000241563	0.000702942	0.774272	CORT	protein_coding	cortistatin [Source:HGNC Symbol;Acc:HGNC:2257]
ENSG00000142449	0.000746509	0.771962	FBN3	protein_coding	fibrillin 3 [Source:HGNC Symbol;Acc:HGNC:18794]
ENSG00000160999	0.000752854	0.771635	SH2B2	protein_coding	SH2B adaptor protein 2 [Source:HGNC Symbol;Acc:HGNC:17381]
ENSG00000013016	0.000766028	0.770962	EHD3	protein_coding	EH domain containing 3 [Source:HGNC Symbol;Acc:HGNC:3244]
ENSG00000178919	0.000769802	0.770772	FOXE1	protein_coding	forkhead box E1 [Source:HGNC Symbol;Acc:HGNC:3806]
ENSG00000186998	0.000787051	0.769909	EMID1	protein_coding	EMI domain containing 1 [Source:HGNC Symbol;Acc:HGNC:18036]
ENSG00000168268	0.000950385	0.762418	NT5DC2	protein_coding	5'-nucleotidase domain containing 2 [Source:HGNC Symbol;Acc:HGNC:25717]
ENSG00000188691	0.0009843	0.760996	OR56A5	protein_coding	olfactory receptor family 56 subfamily A member 5 [Source:HGNC Symbol;Acc:HGNC:14792]
ENSG00000197461	0.00098538	0.760951	PDGFA	protein_coding	platelet derived growth factor subunit A [Source:HGNC Symbol;Acc:HGNC:8799]
ENSG00000008300	0.000996967	0.760475	CELSR3	protein_coding	cadherin EGF LAG seven-pass G-type receptor 3 [Source:HGNC Symbol;Acc:HGNC:3230]
ENSG00000130518	0.00111557	0.755839	IQCN	protein_coding	IQ motif containing N [Source:HGNC Symbol;Acc:HGNC:29350]
ENSG00000145014	0.00112893	0.755342	TMEM44	protein_coding	transmembrane protein 44 [Source:HGNC Symbol;Acc:HGNC:25120]
ENSG00000184985	0.00116381	0.754066	SORCS2	protein_coding	sortilin related VPS10 domain containing receptor 2 [Source:HGNC Symbol;Acc:HGNC:16698]
ENSG00000106336	0.00135698	0.747516	FBXO24	protein_coding	F-box protein 24 [Source:HGNC Symbol;Acc:HGNC:13595]
ENSG00000171695	0.00136464	0.747272	LKAAEAR1	protein_coding	LKAAEAR motif containing 1 [Source:HGNC Symbol;Acc:HGNC:33718]
ENSG00000128512	0.001369	0.747134	DOCK4	protein_coding	dedicator of cytokinesis 4 [Source:HGNC Symbol;Acc:HGNC:19192]
ENSG00000101189	0.00140814	0.745908	MRGBP	protein_coding	MRG domain binding protein [Source:HGNC Symbol;Acc:HGNC:15866]
ENSG00000115318	0.00141489	0.7457	LOXL3	protein_coding	lysyl oxidase like 3 [Source:HGNC Symbol;Acc:HGNC:13869]
ENSG00000143870	0.00147641	0.743834	PDIA6	protein_coding	protein disulfide isomerase family A member 6 [Source:HGNC Symbol;Acc:HGNC:30168]
ENSG00000178531	0.00148835	0.74348	CTXN1	protein_coding	cortexin 1 [Source:HGNC Symbol;Acc:HGNC:31108]
ENSG00000164106	0.00148904	0.743459	SCRG1	protein_coding	stimulator of chondrogenesis 1 [Source:HGNC Symbol;Acc:HGNC:17036]
ENSG00000162804	0.00150698	0.742931	SNED1	protein_coding	sushi, nidogen and EGF like domains 1 [Source:HGNC Symbol;Acc:HGNC:24696]
ENSG00000223614	0.0016281	0.739489	ZNF735	protein_coding	zinc finger protein 735 [Source:HGNC Symbol;Acc:HGNC:32466]
ENSG00000106333	0.00167319	0.738261	PCOLCE	protein_coding	procollagen C-endopeptidase enhancer [Source:HGNC Symbol;Acc:HGNC:8738]
ENSG00000204424	0.00176656	0.735799	LY6G6F	protein_coding	lymphocyte antigen 6 family member G6F [Source:HGNC Symbol;Acc:HGNC:13933]
ENSG00000158715	0.00177571	0.735564	SLC45A3	protein_coding	solute carrier family 45 member 3 [Source:HGNC Symbol;Acc:HGNC:8642]
ENSG00000155367	0.00180987	0.734693	PPM1J	protein_coding	protein phosphatase, Mg2+/Mn2+ dependent 1J [Source:HGNC Symbol;Acc:HGNC:20785]
ENSG00000151208	0.00181658	0.734524	DLG5	protein_coding	discs large MAGUK scaffold protein 5 [Source:HGNC Symbol;Acc:HGNC:2904]
ENSG00000080573	0.00184001	0.733936	COL5A3	protein_coding	collagen type V alpha 3 chain [Source:HGNC Symbol;Acc:HGNC:14864]
ENSG00000177875	0.0018417	0.733894	CCDC184	protein_coding	coiled-coil domain containing 184 [Source:HGNC Symbol;Acc:HGNC:33749]
ENSG00000180891	0.00184723	0.733756	CUEDC1	protein_coding	CUE domain containing 1 [Source:HGNC Symbol;Acc:HGNC:31350]
ENSG00000113368	0.00187905	0.732969	LMNB1	protein_coding	lamin B1 [Source:HGNC Symbol;Acc:HGNC:6637]
ENSG00000164638	0.00195228	0.731199	SLC29A4	protein_coding	solute carrier family 29 member 4 [Source:HGNC Symbol;Acc:HGNC:23097]
ENSG00000034510	0.00200855	0.729875	TMSB10	protein_coding	thymosin beta 10 [Source:HGNC Symbol;Acc:HGNC:11879]
ENSG00000175906	0.00207102	0.728439	ARL4D	protein_coding	ADP ribosylation factor like GTPase 4D [Source:HGNC Symbol;Acc:HGNC:656]
ENSG00000103187	0.00212676	0.727187	COTL1	protein_coding	coactosin like F-actin binding protein 1 [Source:HGNC Symbol;Acc:HGNC:18304]
ENSG00000087903	0.00213781	0.726942	RFX2	protein_coding	regulatory factor X2 [Source:HGNC Symbol;Acc:HGNC:9983]
ENSG00000134013	0.00216776	0.726283	LOXL2	protein_coding	lysyl oxidase like 2 [Source:HGNC Symbol;Acc:HGNC:6666]
ENSG00000250641	0.00224139	0.724693	LY6G6F-LY6G6D	protein_coding	LY6G6F-LY6G6D readthrough [Source:NCBI gene;Acc:110599563]
ENSG00000106976	0.00228196	0.723835	DNM1	protein_coding	dynamin 1 [Source:HGNC Symbol;Acc:HGNC:2972]
ENSG00000163958	0.00228972	0.723672	ZDHHC19	protein_coding	zinc finger DHHC-type containing 19 [Source:HGNC Symbol;Acc:HGNC:20713]
ENSG00000125520	0.00229226	0.723619	SLC2A4RG	protein_coding	SLC2A4 regulator [Source:HGNC Symbol;Acc:HGNC:15930]
ENSG00000115844	0.00235474	0.722326	DLX2	protein_coding	distal-less homeobox 2 [Source:HGNC Symbol;Acc:HGNC:2915]
ENSG00000139880	0.00235612	0.722297	CDH24	protein_coding	cadherin 24 [Source:HGNC Symbol;Acc:HGNC:14265]
ENSG00000075461	0.00238443	0.721721	CACNG4	protein_coding	calcium voltage-gated channel auxiliary subunit gamma 4 [Source:HGNC Symbol;Acc:HGNC:1408]
ENSG00000166707	0.00239835	0.721439	ZCCHC18	protein_coding	zinc finger CCHC-type containing 18 [Source:HGNC Symbol;Acc:HGNC:32459]
ENSG00000115297	0.00241194	0.721165	TLX2	protein_coding	T cell leukemia homeobox 2 [Source:HGNC Symbol;Acc:HGNC:5057]
ENSG00000184838	0.0024758	0.719896	PRR16	protein_coding	proline rich 16 [Source:HGNC Symbol;Acc:HGNC:29654]
ENSG00000141985	0.0025675	0.718118	SH3GL1	protein_coding	SH3 domain containing GRB2 like 1, endophilin A2 [Source:HGNC Symbol;Acc:HGNC:10830]
ENSG00000146826	0.00268703	0.715875	C7orf43	protein_coding	chromosome 7 open reading frame 43 [Source:HGNC Symbol;Acc:HGNC:25604]
ENSG00000009954	0.00270558	0.715534	BAZ1B	protein_coding	bromodomain adjacent to zinc finger domain 1B [Source:HGNC Symbol;Acc:HGNC:961]
ENSG00000163737	0.00278254	0.714139	PF4	protein_coding	platelet factor 4 [Source:HGNC Symbol;Acc:HGNC:8861]
ENSG00000276043	0.00278341	0.714124	UHRF1	protein_coding	ubiquitin like with PHD and ring finger domains 1 [Source:HGNC Symbol;Acc:HGNC:12556]
ENSG00000129173	0.00280088	0.713812	E2F8	protein_coding	E2F transcription factor 8 [Source:HGNC Symbol;Acc:HGNC:24727]
ENSG00000125522	0.0028015	0.713801	NPBWR2	protein_coding	neuropeptides B and W receptor 2 [Source:HGNC Symbol;Acc:HGNC:4530]
ENSG00000023902	0.00282871	0.713317	PLEKHO1	protein_coding	pleckstrin homology domain containing O1 [Source:HGNC Symbol;Acc:HGNC:24310]
ENSG00000172985	0.00285848	0.712793	SH3RF3	protein_coding	SH3 domain containing ring finger 3 [Source:HGNC Symbol;Acc:HGNC:24699]
ENSG00000065054	0.00287502	0.712504	SLC9A3R2	protein_coding	SLC9A3 regulator 2 [Source:HGNC Symbol;Acc:HGNC:11076]
ENSG00000102554	0.00290633	0.71196	KLF5	protein_coding	Kruppel like factor 5 [Source:HGNC Symbol;Acc:HGNC:6349]
ENSG00000166924	0.00293449	0.711474	NYAP1	protein_coding	neuronal tyrosine phosphorylated phosphoinositide-3-kinase adaptor 1 [Source:HGNC Symbol;Acc:HGNC:22009]
ENSG00000136274	0.00294341	0.711321	NACAD	protein_coding	NAC alpha domain containing [Source:HGNC Symbol;Acc:HGNC:22196]
ENSG00000176198	0.00295542	0.711116	OR11H4	protein_coding	olfactory receptor family 11 subfamily H member 4 [Source:HGNC Symbol;Acc:HGNC:15347]
ENSG00000186777	0.00297061	0.710857	ZNF732	protein_coding	zinc finger protein 732 [Source:HGNC Symbol;Acc:HGNC:37138]
ENSG00000177301	0.00301307	0.710139	KCNA2	protein_coding	potassium voltage-gated channel subfamily A member 2 [Source:HGNC Symbol;Acc:HGNC:6220]
ENSG00000105464	0.00308581	0.708927	GRIN2D	protein_coding	glutamate ionotropic receptor NMDA type subunit 2D [Source:HGNC Symbol;Acc:HGNC:4588]
ENSG00000189159	0.00308631	0.708919	JPT1	protein_coding	Jupiter microtubule associated homolog 1 [Source:HGNC Symbol;Acc:HGNC:14569]
ENSG00000075618	0.00310644	0.708588	FSCN1	protein_coding	fascin actin-bundling protein 1 [Source:HGNC Symbol;Acc:HGNC:11148]
ENSG00000176619	0.00311151	0.708504	LMNB2	protein_coding	lamin B2 [Source:HGNC Symbol;Acc:HGNC:6638]
ENSG00000147145	0.0031849	0.707313	LPAR4	protein_coding	lysophosphatidic acid receptor 4 [Source:HGNC Symbol;Acc:HGNC:4478]
ENSG00000109193	0.00319009	0.707229	SULT1E1	protein_coding	sulfotransferase family 1E member 1 [Source:HGNC Symbol;Acc:HGNC:11377]
ENSG00000127990	0.00323273	0.706548	SGCE	protein_coding	sarcoglycan epsilon [Source:HGNC Symbol;Acc:HGNC:10808]
ENSG00000125510	0.00327219	0.705924	OPRL1	protein_coding	opioid related nociceptin receptor 1 [Source:HGNC Symbol;Acc:HGNC:8155]
ENSG00000183684	0.00327834	0.705827	ALYREF	protein_coding	Aly/REF export factor [Source:HGNC Symbol;Acc:HGNC:19071]
ENSG00000130045	0.00336694	0.704449	NXNL2	protein_coding	nucleoredoxin like 2 [Source:HGNC Symbol;Acc:HGNC:30482]
ENSG00000143867	0.00337274	0.70436	OSR1	protein_coding	odd-skipped related transciption factor 1 [Source:HGNC Symbol;Acc:HGNC:8111]
ENSG00000162650	0.00340803	0.70382	ATXN7L2	protein_coding	ataxin 7 like 2 [Source:HGNC Symbol;Acc:HGNC:28713]
ENSG00000154342	0.00340986	0.703792	WNT3A	protein_coding	Wnt family member 3A [Source:HGNC Symbol;Acc:HGNC:15983]
ENSG00000175093	0.00342001	0.703637	SPSB4	protein_coding	splA/ryanodine receptor domain and SOCS box containing 4 [Source:HGNC Symbol;Acc:HGNC:30630]
ENSG00000076344	0.00347275	0.70284	RGS11	protein_coding	regulator of G protein signaling 11 [Source:HGNC Symbol;Acc:HGNC:9993]
ENSG00000174502	0.00350673	0.702332	SLC26A9	protein_coding	solute carrier family 26 member 9 [Source:HGNC Symbol;Acc:HGNC:14469]
ENSG00000129474	0.003512	0.702254	AJUBA	protein_coding	ajuba LIM protein [Source:HGNC Symbol;Acc:HGNC:20250]
ENSG00000169594	0.00352154	0.702112	BNC1	protein_coding	basonuclin 1 [Source:HGNC Symbol;Acc:HGNC:1081]
ENSG00000128591	0.00354403	0.701779	FLNC	protein_coding	filamin C [Source:HGNC Symbol;Acc:HGNC:3756]
ENSG00000167460	0.00357592	0.701309	TPM4	protein_coding	tropomyosin 4 [Source:HGNC Symbol;Acc:HGNC:12013]
ENSG00000121753	0.00362466	0.700598	ADGRB2	protein_coding	adhesion G protein-coupled receptor B2 [Source:HGNC Symbol;Acc:HGNC:944]
ENSG00000149679	0.00367427	0.699882	CABLES2	protein_coding	Cdk5 and Abl enzyme substrate 2 [Source:HGNC Symbol;Acc:HGNC:16143]
ENSG00000168502	0.00368541	0.699722	MTCL1	protein_coding	microtubule crosslinking factor 1 [Source:HGNC Symbol;Acc:HGNC:29121]
ENSG00000082497	0.00373313	0.699043	SERTAD4	protein_coding	SERTA domain containing 4 [Source:HGNC Symbol;Acc:HGNC:25236]
ENSG00000198720	0.00374522	0.698871	ANKRD13B	protein_coding	ankyrin repeat domain 13B [Source:HGNC Symbol;Acc:HGNC:26363]
ENSG00000067840	0.00375766	0.698696	PDZD4	protein_coding	PDZ domain containing 4 [Source:HGNC Symbol;Acc:HGNC:21167]
ENSG00000085552	0.00376407	0.698605	IGSF9	protein_coding	immunoglobulin superfamily member 9 [Source:HGNC Symbol;Acc:HGNC:18132]
ENSG00000185519	0.00376419	0.698604	FAM131C	protein_coding	family with sequence similarity 131 member C [Source:HGNC Symbol;Acc:HGNC:26717]
ENSG00000144355	0.00378231	0.698349	DLX1	protein_coding	distal-less homeobox 1 [Source:HGNC Symbol;Acc:HGNC:2914]
ENSG00000085511	0.00380447	0.698039	MAP3K4	protein_coding	mitogen-activated protein kinase kinase kinase 4 [Source:HGNC Symbol;Acc:HGNC:6856]
ENSG00000108950	0.00382307	0.69778	FAM20A	protein_coding	FAM20A, golgi associated secretory pathway pseudokinase [Source:HGNC Symbol;Acc:HGNC:23015]
ENSG00000129646	0.00395349	0.69599	QRICH2	protein_coding	glutamine rich 2 [Source:HGNC Symbol;Acc:HGNC:25326]
ENSG00000150477	0.00397703	0.695672	KIAA1328	protein_coding	KIAA1328 [Source:HGNC Symbol;Acc:HGNC:29248]
ENSG00000164104	0.00400843	0.69525	HMGB2	protein_coding	high mobility group box 2 [Source:HGNC Symbol;Acc:HGNC:5000]
ENSG00000181938	0.00401729	0.695131	GINS3	protein_coding	GINS complex subunit 3 [Source:HGNC Symbol;Acc:HGNC:25851]
ENSG00000176597	0.00407217	0.694401	B3GNT5	protein_coding	UDP-GlcNAc:betaGal beta-1,3-N-acetylglucosaminyltransferase 5 [Source:HGNC Symbol;Acc:HGNC:15684]
ENSG00000146090	0.00418153	0.69297	RASGEF1C	protein_coding	RasGEF domain family member 1C [Source:HGNC Symbol;Acc:HGNC:27400]
ENSG00000163661	0.00419412	0.692807	PTX3	protein_coding	pentraxin 3 [Source:HGNC Symbol;Acc:HGNC:9692]
ENSG00000026559	0.00422188	0.692449	KCNG1	protein_coding	potassium voltage-gated channel modifier subfamily G member 1 [Source:HGNC Symbol;Acc:HGNC:6248]
ENSG00000095203	0.00425516	0.692023	EPB41L4B	protein_coding	erythrocyte membrane protein band 4.1 like 4B [Source:HGNC Symbol;Acc:HGNC:19818]
ENSG00000196132	0.00433492	0.691011	MYT1	protein_coding	myelin transcription factor 1 [Source:HGNC Symbol;Acc:HGNC:7622]
ENSG00000158748	0.00434047	0.690941	HTR6	protein_coding	5-hydroxytryptamine receptor 6 [Source:HGNC Symbol;Acc:HGNC:5301]
ENSG00000213420	0.00434281	0.690912	GPC2	protein_coding	glypican 2 [Source:HGNC Symbol;Acc:HGNC:4450]
ENSG00000187664	0.00435292	0.690785	HAPLN4	protein_coding	hyaluronan and proteoglycan link protein 4 [Source:HGNC Symbol;Acc:HGNC:31357]
ENSG00000141622	0.00439546	0.690253	RNF165	protein_coding	ring finger protein 165 [Source:HGNC Symbol;Acc:HGNC:31696]
ENSG00000152804	0.00445289	0.689542	HHEX	protein_coding	hematopoietically expressed homeobox [Source:HGNC Symbol;Acc:HGNC:4901]
ENSG00000142949	0.00446805	0.689356	PTPRF	protein_coding	protein tyrosine phosphatase, receptor type F [Source:HGNC Symbol;Acc:HGNC:9670]
ENSG00000167105	0.00447456	0.689276	TMEM92	protein_coding	transmembrane protein 92 [Source:HGNC Symbol;Acc:HGNC:26579]
ENSG00000171408	0.00454423	0.688426	PDE7B	protein_coding	phosphodiesterase 7B [Source:HGNC Symbol;Acc:HGNC:8792]
ENSG00000073756	0.004549	0.688368	PTGS2	protein_coding	prostaglandin-endoperoxide synthase 2 [Source:HGNC Symbol;Acc:HGNC:9605]
ENSG00000109089	0.00457416	0.688064	CDR2L	protein_coding	cerebellar degeneration related protein 2 like [Source:HGNC Symbol;Acc:HGNC:29999]
ENSG00000198805	0.00461508	0.687572	PNP	protein_coding	purine nucleoside phosphorylase [Source:HGNC Symbol;Acc:HGNC:7892]
ENSG00000135454	0.00461825	0.687534	B4GALNT1	protein_coding	beta-1,4-N-acetyl-galactosaminyltransferase 1 [Source:HGNC Symbol;Acc:HGNC:4117]
ENSG00000099284	0.00462093	0.687502	H2AFY2	protein_coding	H2A histone family member Y2 [Source:HGNC Symbol;Acc:HGNC:14453]
ENSG00000120088	0.00471153	0.686426	CRHR1	protein_coding	corticotropin releasing hormone receptor 1 [Source:HGNC Symbol;Acc:HGNC:2357]
ENSG00000136378	0.004731	0.686197	ADAMTS7	protein_coding	ADAM metallopeptidase with thrombospondin type 1 motif 7 [Source:HGNC Symbol;Acc:HGNC:223]
ENSG00000225950	0.00473691	0.686128	NTF4	protein_coding	neurotrophin 4 [Source:HGNC Symbol;Acc:HGNC:8024]
ENSG00000142173	0.00482473	0.685105	COL6A2	protein_coding	collagen type VI alpha 2 chain [Source:HGNC Symbol;Acc:HGNC:2212]
ENSG00000135502	0.0048324	0.685016	SLC26A10	protein_coding	solute carrier family 26 member 10 [Source:HGNC Symbol;Acc:HGNC:14470]
ENSG00000108244	0.00484909	0.684824	KRT23	protein_coding	keratin 23 [Source:HGNC Symbol;Acc:HGNC:6438]
ENSG00000187605	0.00500412	0.68306	TET3	protein_coding	tet methylcytosine dioxygenase 3 [Source:HGNC Symbol;Acc:HGNC:28313]
ENSG00000049089	0.00502919	0.682779	COL9A2	protein_coding	collagen type IX alpha 2 chain [Source:HGNC Symbol;Acc:HGNC:2218]
ENSG00000066629	0.00512391	0.681727	EML1	protein_coding	echinoderm microtubule associated protein like 1 [Source:HGNC Symbol;Acc:HGNC:3330]
ENSG00000189120	0.00518001	0.681111	SP6	protein_coding	Sp6 transcription factor [Source:HGNC Symbol;Acc:HGNC:14530]
ENSG00000171865	0.00527283	0.680104	RNASEH1	protein_coding	ribonuclease H1 [Source:HGNC Symbol;Acc:HGNC:18466]
ENSG00000136546	0.00530811	0.679725	SCN7A	protein_coding	sodium voltage-gated channel alpha subunit 7 [Source:HGNC Symbol;Acc:HGNC:10594]
ENSG00000176170	0.00537803	0.678979	SPHK1	protein_coding	sphingosine kinase 1 [Source:HGNC Symbol;Acc:HGNC:11240]
ENSG00000117519	0.00543453	0.678382	CNN3	protein_coding	calponin 3 [Source:HGNC Symbol;Acc:HGNC:2157]
ENSG00000183850	0.00544821	0.678238	ZNF730	protein_coding	zinc finger protein 730 [Source:HGNC Symbol;Acc:HGNC:32470]
ENSG00000168811	0.00546292	0.678084	IL12A	protein_coding	interleukin 12A [Source:HGNC Symbol;Acc:HGNC:5969]
ENSG00000184232	0.00546355	0.678077	OAF	protein_coding	out at first homolog [Source:HGNC Symbol;Acc:HGNC:28752]
ENSG00000106536	0.00555925	0.677081	POU6F2	protein_coding	POU class 6 homeobox 2 [Source:HGNC Symbol;Acc:HGNC:21694]
ENSG00000123080	0.00560151	0.676646	CDKN2C	protein_coding	cyclin dependent kinase inhibitor 2C [Source:HGNC Symbol;Acc:HGNC:1789]
ENSG00000142871	0.00560649	0.676595	CYR61	protein_coding	cysteine rich angiogenic inducer 61 [Source:HGNC Symbol;Acc:HGNC:2654]
ENSG00000179915	0.00567489	0.675896	NRXN1	protein_coding	neurexin 1 [Source:HGNC Symbol;Acc:HGNC:8008]
ENSG00000235162	0.00567949	0.675849	C12orf75	protein_coding	chromosome 12 open reading frame 75 [Source:HGNC Symbol;Acc:HGNC:35164]
ENSG00000163235	0.00570522	0.675588	TGFA	protein_coding	transforming growth factor alpha [Source:HGNC Symbol;Acc:HGNC:11765]
ENSG00000074047	0.00582497	0.674385	GLI2	protein_coding	GLI family zinc finger 2 [Source:HGNC Symbol;Acc:HGNC:4318]
ENSG00000105519	0.00585273	0.674109	CAPS	protein_coding	calcyphosine [Source:HGNC Symbol;Acc:HGNC:1487]
ENSG00000149295	0.00586237	0.674013	DRD2	protein_coding	dopamine receptor D2 [Source:HGNC Symbol;Acc:HGNC:3023]
ENSG00000161682	0.00591141	0.673529	FAM171A2	protein_coding	family with sequence similarity 171 member A2 [Source:HGNC Symbol;Acc:HGNC:30480]
ENSG00000154217	0.00591552	0.673488	PITPNC1	protein_coding	phosphatidylinositol transfer protein cytoplasmic 1 [Source:HGNC Symbol;Acc:HGNC:21045]
ENSG00000147481	0.00603542	0.672318	SNTG1	protein_coding	syntrophin gamma 1 [Source:HGNC Symbol;Acc:HGNC:13740]
ENSG00000257923	0.00606675	0.672015	CUX1	protein_coding	cut like homeobox 1 [Source:HGNC Symbol;Acc:HGNC:2557]
ENSG00000131351	0.00607241	0.67196	HAUS8	protein_coding	HAUS augmin like complex subunit 8 [Source:HGNC Symbol;Acc:HGNC:30532]
ENSG00000114790	0.00608579	0.671831	ARHGEF26	protein_coding	Rho guanine nucleotide exchange factor 26 [Source:HGNC Symbol;Acc:HGNC:24490]
ENSG00000183386	0.00609748	0.671719	FHL3	protein_coding	four and a half LIM domains 3 [Source:HGNC Symbol;Acc:HGNC:3704]
ENSG00000182492	0.00618481	0.670885	BGN	protein_coding	biglycan [Source:HGNC Symbol;Acc:HGNC:1044]
ENSG00000113594	0.00621394	0.670608	LIFR	protein_coding	LIF receptor alpha [Source:HGNC Symbol;Acc:HGNC:6597]
ENSG00000158164	0.00624761	0.67029	TMSB15A	protein_coding	thymosin beta 15a [Source:HGNC Symbol;Acc:HGNC:30744]
ENSG00000153404	0.00624841	0.670283	PLEKHG4B	protein_coding	pleckstrin homology and RhoGEF domain containing G4B [Source:HGNC Symbol;Acc:HGNC:29399]
ENSG00000162630	0.00626873	0.670091	B3GALT2	protein_coding	beta-1,3-galactosyltransferase 2 [Source:HGNC Symbol;Acc:HGNC:917]
ENSG00000187867	0.00628998	0.669892	PALM3	protein_coding	paralemmin 3 [Source:HGNC Symbol;Acc:HGNC:33274]
ENSG00000140848	0.00637175	0.669129	CPNE2	protein_coding	copine 2 [Source:HGNC Symbol;Acc:HGNC:2315]
ENSG00000115808	0.006385	0.669006	STRN	protein_coding	striatin [Source:HGNC Symbol;Acc:HGNC:11424]
ENSG00000088280	0.00639438	0.668919	ASAP3	protein_coding	ArfGAP with SH3 domain, ankyrin repeat and PH domain 3 [Source:HGNC Symbol;Acc:HGNC:14987]
ENSG00000197261	0.00642963	0.668594	C6orf141	protein_coding	chromosome 6 open reading frame 141 [Source:HGNC Symbol;Acc:HGNC:21351]
ENSG00000163520	0.00643158	0.668576	FBLN2	protein_coding	fibulin 2 [Source:HGNC Symbol;Acc:HGNC:3601]
ENSG00000128268	0.00646196	0.668296	MGAT3	protein_coding	mannosyl (beta-1,4-)-glycoprotein beta-1,4-N-acetylglucosaminyltransferase [Source:HGNC Symbol;Acc:HGNC:7046]
ENSG00000131389	0.00650447	0.667907	SLC6A6	protein_coding	solute carrier family 6 member 6 [Source:HGNC Symbol;Acc:HGNC:11052]
ENSG00000146674	0.00654162	0.667569	IGFBP3	protein_coding	insulin like growth factor binding protein 3 [Source:HGNC Symbol;Acc:HGNC:5472]
ENSG00000176887	0.00666194	0.666483	SOX11	protein_coding	SRY-box 11 [Source:HGNC Symbol;Acc:HGNC:11191]
ENSG00000137285	0.00670713	0.666079	TUBB2B	protein_coding	tubulin beta 2B class IIb [Source:HGNC Symbol;Acc:HGNC:30829]
ENSG00000125753	0.00672228	0.665944	VASP	protein_coding	vasodilator stimulated phosphoprotein [Source:HGNC Symbol;Acc:HGNC:12652]
ENSG00000172354	0.0068279	0.66501	GNB2	protein_coding	G protein subunit beta 2 [Source:HGNC Symbol;Acc:HGNC:4398]
ENSG00000189143	0.00683738	0.664927	CLDN4	protein_coding	claudin 4 [Source:HGNC Symbol;Acc:HGNC:2046]
ENSG00000171097	0.00686402	0.664693	KYAT1	protein_coding	kynurenine aminotransferase 1 [Source:HGNC Symbol;Acc:HGNC:1564]
ENSG00000140932	0.00687652	0.664584	CMTM2	protein_coding	CKLF like MARVEL transmembrane domain containing 2 [Source:HGNC Symbol;Acc:HGNC:19173]
ENSG00000122136	0.00691695	0.664231	OBP2A	protein_coding	odorant binding protein 2A [Source:HGNC Symbol;Acc:HGNC:23380]
ENSG00000182580	0.00693895	0.66404	EPHB3	protein_coding	EPH receptor B3 [Source:HGNC Symbol;Acc:HGNC:3394]
ENSG00000143079	0.00696136	0.663846	CTTNBP2NL	protein_coding	CTTNBP2 N-terminal like [Source:HGNC Symbol;Acc:HGNC:25330]
ENSG00000168243	0.00697884	0.663695	GNG4	protein_coding	G protein subunit gamma 4 [Source:HGNC Symbol;Acc:HGNC:4407]
ENSG00000196411	0.00702211	0.663322	EPHB4	protein_coding	EPH receptor B4 [Source:HGNC Symbol;Acc:HGNC:3395]
ENSG00000124205	0.0070515	0.663069	EDN3	protein_coding	endothelin 3 [Source:HGNC Symbol;Acc:HGNC:3178]
ENSG00000187033	0.00706903	0.662919	SAMD7	protein_coding	sterile alpha motif domain containing 7 [Source:HGNC Symbol;Acc:HGNC:25394]
ENSG00000005961	0.00713615	0.662347	ITGA2B	protein_coding	integrin subunit alpha 2b [Source:HGNC Symbol;Acc:HGNC:6138]
ENSG00000243444	0.00714736	0.662252	PALM2	protein_coding	paralemmin 2 [Source:HGNC Symbol;Acc:HGNC:15845]
ENSG00000234409	0.00714848	0.662243	CCDC188	protein_coding	coiled-coil domain containing 188 [Source:HGNC Symbol;Acc:HGNC:51899]
ENSG00000100739	0.00720725	0.661746	BDKRB1	protein_coding	bradykinin receptor B1 [Source:HGNC Symbol;Acc:HGNC:1029]
ENSG00000145147	0.00722071	0.661633	SLIT2	protein_coding	slit guidance ligand 2 [Source:HGNC Symbol;Acc:HGNC:11086]
ENSG00000143434	0.00737365	0.660357	SEMA6C	protein_coding	semaphorin 6C [Source:HGNC Symbol;Acc:HGNC:10740]
ENSG00000138271	0.00740936	0.660062	GPR87	protein_coding	G protein-coupled receptor 87 [Source:HGNC Symbol;Acc:HGNC:4538]
ENSG00000141519	0.0074392	0.659817	CCDC40	protein_coding	coiled-coil domain containing 40 [Source:HGNC Symbol;Acc:HGNC:26090]
ENSG00000131584	0.00756675	0.658776	ACAP3	protein_coding	ArfGAP with coiled-coil, ankyrin repeat and PH domains 3 [Source:HGNC Symbol;Acc:HGNC:16754]
ENSG00000124214	0.00757842	0.658681	STAU1	protein_coding	staufen double-stranded RNA binding protein 1 [Source:HGNC Symbol;Acc:HGNC:11370]
ENSG00000095752	0.00767247	0.657923	IL11	protein_coding	interleukin 11 [Source:HGNC Symbol;Acc:HGNC:5966]
ENSG00000154229	0.00773209	0.657446	PRKCA	protein_coding	protein kinase C alpha [Source:HGNC Symbol;Acc:HGNC:9393]
ENSG00000204323	0.00774927	0.65731	SMIM5	protein_coding	small integral membrane protein 5 [Source:HGNC Symbol;Acc:HGNC:40030]
ENSG00000258947	0.00776906	0.657152	TUBB3	protein_coding	tubulin beta 3 class III [Source:HGNC Symbol;Acc:HGNC:20772]
ENSG00000165655	0.00777032	0.657142	ZNF503	protein_coding	zinc finger protein 503 [Source:HGNC Symbol;Acc:HGNC:23589]
ENSG00000170075	0.00778932	0.656992	GPR37L1	protein_coding	G protein-coupled receptor 37 like 1 [Source:HGNC Symbol;Acc:HGNC:14923]
ENSG00000107957	0.00780954	0.656831	SH3PXD2A	protein_coding	SH3 and PX domains 2A [Source:HGNC Symbol;Acc:HGNC:23664]
ENSG00000142627	0.00785917	0.65644	EPHA2	protein_coding	EPH receptor A2 [Source:HGNC Symbol;Acc:HGNC:3386]
ENSG00000163637	0.00794978	0.65573	PRICKLE2	protein_coding	prickle planar cell polarity protein 2 [Source:HGNC Symbol;Acc:HGNC:20340]
ENSG00000089723	0.00798366	0.655466	OTUB2	protein_coding	OTU deubiquitinase, ubiquitin aldehyde binding 2 [Source:HGNC Symbol;Acc:HGNC:20351]
ENSG00000067191	0.00808687	0.654668	CACNB1	protein_coding	calcium voltage-gated channel auxiliary subunit beta 1 [Source:HGNC Symbol;Acc:HGNC:1401]
ENSG00000164076	0.00812257	0.654394	CAMKV	protein_coding	CaM kinase like vesicle associated [Source:HGNC Symbol;Acc:HGNC:28788]
ENSG00000184163	0.00813151	0.654325	C1QTNF12	protein_coding	C1q and TNF related 12 [Source:HGNC Symbol;Acc:HGNC:32308]
ENSG00000092758	0.00816692	0.654055	COL9A3	protein_coding	collagen type IX alpha 3 chain [Source:HGNC Symbol;Acc:HGNC:2219]
ENSG00000089505	0.0084351	0.652032	CMTM1	protein_coding	CKLF like MARVEL transmembrane domain containing 1 [Source:HGNC Symbol;Acc:HGNC:19172]
ENSG00000112559	0.00852418	0.651372	MDFI	protein_coding	MyoD family inhibitor [Source:HGNC Symbol;Acc:HGNC:6967]
ENSG00000155066	0.00859291	0.650866	PROM2	protein_coding	prominin 2 [Source:HGNC Symbol;Acc:HGNC:20685]
ENSG00000107438	0.00863703	0.650543	PDLIM1	protein_coding	PDZ and LIM domain 1 [Source:HGNC Symbol;Acc:HGNC:2067]
ENSG00000188191	0.00865275	0.650428	PRKAR1B	protein_coding	protein kinase cAMP-dependent type I regulatory subunit beta [Source:HGNC Symbol;Acc:HGNC:9390]
ENSG00000177294	0.0086586	0.650386	FBXO39	protein_coding	F-box protein 39 [Source:HGNC Symbol;Acc:HGNC:28565]
ENSG00000106511	0.0086872	0.650177	MEOX2	protein_coding	mesenchyme homeobox 2 [Source:HGNC Symbol;Acc:HGNC:7014]
ENSG00000156006	0.00872445	0.649907	NAT2	protein_coding	N-acetyltransferase 2 [Source:HGNC Symbol;Acc:HGNC:7646]
ENSG00000004838	0.00872541	0.6499	ZMYND10	protein_coding	zinc finger MYND-type containing 10 [Source:HGNC Symbol;Acc:HGNC:19412]
ENSG00000137709	0.00874259	0.649775	POU2F3	protein_coding	POU class 2 homeobox 3 [Source:HGNC Symbol;Acc:HGNC:19864]
ENSG00000105549	0.00878279	0.649485	THEG	protein_coding	theg spermatid protein [Source:HGNC Symbol;Acc:HGNC:13706]
ENSG00000071246	0.00879539	0.649394	VASH1	protein_coding	vasohibin 1 [Source:HGNC Symbol;Acc:HGNC:19964]
ENSG00000103710	0.00882799	0.649159	RASL12	protein_coding	RAS like family 12 [Source:HGNC Symbol;Acc:HGNC:30289]
ENSG00000185615	0.00900275	0.647913	PDIA2	protein_coding	protein disulfide isomerase family A member 2 [Source:HGNC Symbol;Acc:HGNC:14180]
ENSG00000070961	0.0090096	0.647865	ATP2B1	protein_coding	ATPase plasma membrane Ca2+ transporting 1 [Source:HGNC Symbol;Acc:HGNC:814]
ENSG00000088320	0.00906923	0.647444	REM1	protein_coding	RRAD and GEM like GTPase 1 [Source:HGNC Symbol;Acc:HGNC:15922]
ENSG00000131094	0.0090743	0.647409	C1QL1	protein_coding	complement C1q like 1 [Source:HGNC Symbol;Acc:HGNC:24182]
ENSG00000132205	0.00918571	0.646629	EMILIN2	protein_coding	elastin microfibril interfacer 2 [Source:HGNC Symbol;Acc:HGNC:19881]
ENSG00000176148	0.00927353	0.64602	TCP11L1	protein_coding	t-complex 11 like 1 [Source:HGNC Symbol;Acc:HGNC:25655]
ENSG00000186198	0.00930693	0.645789	SLC51B	protein_coding	solute carrier family 51 beta subunit [Source:HGNC Symbol;Acc:HGNC:29956]
ENSG00000161638	0.00931864	0.645709	ITGA5	protein_coding	integrin subunit alpha 5 [Source:HGNC Symbol;Acc:HGNC:6141]
ENSG00000124126	0.00937297	0.645335	PREX1	protein_coding	phosphatidylinositol-3,4,5-trisphosphate dependent Rac exchange factor 1 [Source:HGNC Symbol;Acc:HGNC:32594]
ENSG00000101052	0.00941437	0.645052	IFT52	protein_coding	intraflagellar transport 52 [Source:HGNC Symbol;Acc:HGNC:15901]
ENSG00000174871	0.00943889	0.644885	CNIH2	protein_coding	cornichon family AMPA receptor auxiliary protein 2 [Source:HGNC Symbol;Acc:HGNC:28744]
ENSG00000197457	0.00960462	0.643762	STMN3	protein_coding	stathmin 3 [Source:HGNC Symbol;Acc:HGNC:15926]
ENSG00000196081	0.00961151	0.643716	ZNF724	protein_coding	zinc finger protein 724 [Source:HGNC Symbol;Acc:HGNC:32460]
ENSG00000266964	0.00963631	0.643549	FXYD1	protein_coding	FXYD domain containing ion transport regulator 1 [Source:HGNC Symbol;Acc:HGNC:4025]
ENSG00000164105	0.00970881	0.643065	SAP30	protein_coding	Sin3A associated protein 30 [Source:HGNC Symbol;Acc:HGNC:10532]
ENSG00000116273	0.00973279	0.642905	PHF13	protein_coding	PHD finger protein 13 [Source:HGNC Symbol;Acc:HGNC:22983]
ENSG00000119280	0.00975585	0.642751	C1orf198	protein_coding	chromosome 1 open reading frame 198 [Source:HGNC Symbol;Acc:HGNC:25900]
ENSG00000185585	0.00982892	0.642267	OLFML2A	protein_coding	olfactomedin like 2A [Source:HGNC Symbol;Acc:HGNC:27270]
ENSG00000189056	0.00988752	0.641881	RELN	protein_coding	reelin [Source:HGNC Symbol;Acc:HGNC:9957]
ENSG00000077044	0.00993914	0.641542	DGKD	protein_coding	diacylglycerol kinase delta [Source:HGNC Symbol;Acc:HGNC:2851]
ENSG00000162878	0.00994934	0.641476	PKDCC	protein_coding	protein kinase domain containing, cytoplasmic [Source:HGNC Symbol;Acc:HGNC:25123]
ENSG00000261115	0.00995764	0.641421	TMEM178B	protein_coding	transmembrane protein 178B [Source:HGNC Symbol;Acc:HGNC:44112]
ENSG00000242265	0.00998198	0.641262	PEG10	protein_coding	paternally expressed 10 [Source:HGNC Symbol;Acc:HGNC:14005]
ENSG00000156219	0.0100087	0.641088	ART3	protein_coding	ADP-ribosyltransferase 3 [Source:HGNC Symbol;Acc:HGNC:725]
ENSG00000063660	0.0100619	0.640743	GPC1	protein_coding	glypican 1 [Source:HGNC Symbol;Acc:HGNC:4449]
ENSG00000146112	0.0101151	0.640398	PPP1R18	protein_coding	protein phosphatase 1 regulatory subunit 18 [Source:HGNC Symbol;Acc:HGNC:29413]
ENSG00000144891	0.0101475	0.640189	AGTR1	protein_coding	angiotensin II receptor type 1 [Source:HGNC Symbol;Acc:HGNC:336]
ENSG00000186193	0.0102641	0.639441	SAPCD2	protein_coding	suppressor APC domain containing 2 [Source:HGNC Symbol;Acc:HGNC:28055]
ENSG00000166123	0.0102928	0.639258	GPT2	protein_coding	glutamic--pyruvic transaminase 2 [Source:HGNC Symbol;Acc:HGNC:18062]
ENSG00000138092	0.0103217	0.639074	CENPO	protein_coding	centromere protein O [Source:HGNC Symbol;Acc:HGNC:28152]
ENSG00000187556	0.0103645	0.638802	NANOS3	protein_coding	nanos C2HC-type zinc finger 3 [Source:HGNC Symbol;Acc:HGNC:22048]
ENSG00000130584	0.0103869	0.638661	ZBTB46	protein_coding	zinc finger and BTB domain containing 46 [Source:HGNC Symbol;Acc:HGNC:16094]
ENSG00000090520	0.0103997	0.638579	DNAJB11	protein_coding	DnaJ heat shock protein family (Hsp40) member B11 [Source:HGNC Symbol;Acc:HGNC:14889]
ENSG00000125449	0.0104987	0.637956	ARMC7	protein_coding	armadillo repeat containing 7 [Source:HGNC Symbol;Acc:HGNC:26168]
ENSG00000188372	0.0105074	0.637902	ZP3	protein_coding	zona pellucida glycoprotein 3 [Source:HGNC Symbol;Acc:HGNC:13189]
ENSG00000188338	0.0105472	0.637652	SLC38A3	protein_coding	solute carrier family 38 member 3 [Source:HGNC Symbol;Acc:HGNC:18044]
ENSG00000198211	0.0106554	0.636978	AC092143.1	protein_coding	novel protein (MC1R-TUBB3 readthrough)
ENSG00000173838	0.0106684	0.636898	MARCH10	protein_coding	membrane associated ring-CH-type finger 10 [Source:HGNC Symbol;Acc:HGNC:26655]
ENSG00000168769	0.0108138	0.636002	TET2	protein_coding	tet methylcytosine dioxygenase 2 [Source:HGNC Symbol;Acc:HGNC:25941]
ENSG00000181830	0.0108235	0.635942	SLC35C1	protein_coding	solute carrier family 35 member C1 [Source:HGNC Symbol;Acc:HGNC:20197]
ENSG00000117318	0.010935	0.635262	ID3	protein_coding	inhibitor of DNA binding 3, HLH protein [Source:HGNC Symbol;Acc:HGNC:5362]
ENSG00000142632	0.0109435	0.63521	ARHGEF19	protein_coding	Rho guanine nucleotide exchange factor 19 [Source:HGNC Symbol;Acc:HGNC:26604]
ENSG00000186187	0.0109927	0.634912	ZNRF1	protein_coding	zinc and ring finger 1 [Source:HGNC Symbol;Acc:HGNC:18452]
ENSG00000206432	0.0110781	0.634396	TMEM200C	protein_coding	transmembrane protein 200C [Source:HGNC Symbol;Acc:HGNC:37208]
ENSG00000111145	0.0111408	0.63402	ELK3	protein_coding	ELK3, ETS transcription factor [Source:HGNC Symbol;Acc:HGNC:3325]
ENSG00000165424	0.0112233	0.633527	ZCCHC24	protein_coding	zinc finger CCHC-type containing 24 [Source:HGNC Symbol;Acc:HGNC:26911]
ENSG00000187837	0.0112431	0.633409	HIST1H1C	protein_coding	histone cluster 1 H1 family member c [Source:HGNC Symbol;Acc:HGNC:4716]
ENSG00000161055	0.0114663	0.632091	SCGB3A1	protein_coding	secretoglobin family 3A member 1 [Source:HGNC Symbol;Acc:HGNC:18384]
ENSG00000136451	0.0114966	0.631914	VEZF1	protein_coding	vascular endothelial zinc finger 1 [Source:HGNC Symbol;Acc:HGNC:12949]
ENSG00000213398	0.0115282	0.63173	LCAT	protein_coding	lecithin-cholesterol acyltransferase [Source:HGNC Symbol;Acc:HGNC:6522]
ENSG00000124134	0.0115951	0.63134	KCNS1	protein_coding	potassium voltage-gated channel modifier subfamily S member 1 [Source:HGNC Symbol;Acc:HGNC:6300]
ENSG00000197696	0.0116233	0.631177	NMB	protein_coding	neuromedin B [Source:HGNC Symbol;Acc:HGNC:7842]
ENSG00000197208	0.0117543	0.63042	SLC22A4	protein_coding	solute carrier family 22 member 4 [Source:HGNC Symbol;Acc:HGNC:10968]
ENSG00000203618	0.011782	0.630261	GP1BB	protein_coding	glycoprotein Ib platelet subunit beta [Source:HGNC Symbol;Acc:HGNC:4440]
ENSG00000273294	0.01182	0.630044	C1QTNF3-AMACR	protein_coding	C1QTNF3-AMACR readthrough (NMD candidate) [Source:HGNC Symbol;Acc:HGNC:49198]
ENSG00000186340	0.0118553	0.629842	THBS2	protein_coding	thrombospondin 2 [Source:HGNC Symbol;Acc:HGNC:11786]
ENSG00000198440	0.0119034	0.629568	ZNF583	protein_coding	zinc finger protein 583 [Source:HGNC Symbol;Acc:HGNC:26427]
ENSG00000180919	0.0119126	0.629516	OR56B4	protein_coding	olfactory receptor family 56 subfamily B member 4 [Source:HGNC Symbol;Acc:HGNC:15248]
ENSG00000074181	0.0119446	0.629334	NOTCH3	protein_coding	notch 3 [Source:HGNC Symbol;Acc:HGNC:7883]
ENSG00000198369	0.0119705	0.629187	SPRED2	protein_coding	sprouty related EVH1 domain containing 2 [Source:HGNC Symbol;Acc:HGNC:17722]
ENSG00000164136	0.0119976	0.629034	IL15	protein_coding	interleukin 15 [Source:HGNC Symbol;Acc:HGNC:5977]
ENSG00000099864	0.0120043	0.628996	PALM	protein_coding	paralemmin [Source:HGNC Symbol;Acc:HGNC:8594]
ENSG00000144868	0.0120411	0.628788	TMEM108	protein_coding	transmembrane protein 108 [Source:HGNC Symbol;Acc:HGNC:28451]
ENSG00000163638	0.0122178	0.627797	ADAMTS9	protein_coding	ADAM metallopeptidase with thrombospondin type 1 motif 9 [Source:HGNC Symbol;Acc:HGNC:13202]
ENSG00000279408	0.0122497	0.62762	AC135068.3	protein_coding	novel olfactory receptor protein similar to OR4N4
ENSG00000268940	0.0122771	0.627467	CT45A1	protein_coding	cancer/testis antigen family 45 member A1 [Source:HGNC Symbol;Acc:HGNC:33267]
ENSG00000162814	0.0122992	0.627344	SPATA17	protein_coding	spermatogenesis associated 17 [Source:HGNC Symbol;Acc:HGNC:25184]
ENSG00000100036	0.0124954	0.626262	SLC35E4	protein_coding	solute carrier family 35 member E4 [Source:HGNC Symbol;Acc:HGNC:17058]
ENSG00000166091	0.0125147	0.626157	CMTM5	protein_coding	CKLF like MARVEL transmembrane domain containing 5 [Source:HGNC Symbol;Acc:HGNC:19176]
ENSG00000138834	0.0125516	0.625955	MAPK8IP3	protein_coding	mitogen-activated protein kinase 8 interacting protein 3 [Source:HGNC Symbol;Acc:HGNC:6884]
ENSG00000123977	0.0125787	0.625807	DAW1	protein_coding	dynein assembly factor with WD repeats 1 [Source:HGNC Symbol;Acc:HGNC:26383]
ENSG00000142611	0.0126571	0.625381	PRDM16	protein_coding	PR/SET domain 16 [Source:HGNC Symbol;Acc:HGNC:14000]
ENSG00000036565	0.0126956	0.625172	SLC18A1	protein_coding	solute carrier family 18 member A1 [Source:HGNC Symbol;Acc:HGNC:10934]
ENSG00000121653	0.0127539	0.624857	MAPK8IP1	protein_coding	mitogen-activated protein kinase 8 interacting protein 1 [Source:HGNC Symbol;Acc:HGNC:6882]
ENSG00000186469	0.0128217	0.624492	GNG2	protein_coding	G protein subunit gamma 2 [Source:HGNC Symbol;Acc:HGNC:4404]
ENSG00000114270	0.0128877	0.624139	COL7A1	protein_coding	collagen type VII alpha 1 chain [Source:HGNC Symbol;Acc:HGNC:2214]
ENSG00000089902	0.0129956	0.623563	RCOR1	protein_coding	REST corepressor 1 [Source:HGNC Symbol;Acc:HGNC:17441]
ENSG00000196376	0.0130526	0.623261	SLC35F1	protein_coding	solute carrier family 35 member F1 [Source:HGNC Symbol;Acc:HGNC:21483]
ENSG00000163462	0.0131555	0.622717	TRIM46	protein_coding	tripartite motif containing 46 [Source:HGNC Symbol;Acc:HGNC:19019]
ENSG00000135643	0.013197	0.622499	KCNMB4	protein_coding	potassium calcium-activated channel subfamily M regulatory beta subunit 4 [Source:HGNC Symbol;Acc:HGNC:6289]
ENSG00000132000	0.013252	0.622211	PODNL1	protein_coding	podocan like 1 [Source:HGNC Symbol;Acc:HGNC:26275]
ENSG00000125845	0.0133253	0.621828	BMP2	protein_coding	bone morphogenetic protein 2 [Source:HGNC Symbol;Acc:HGNC:1069]
ENSG00000173894	0.0133321	0.621792	CBX2	protein_coding	chromobox 2 [Source:HGNC Symbol;Acc:HGNC:1552]
ENSG00000164061	0.0135032	0.620905	BSN	protein_coding	bassoon presynaptic cytomatrix protein [Source:HGNC Symbol;Acc:HGNC:1117]
ENSG00000120251	0.013694	0.619926	GRIA2	protein_coding	glutamate ionotropic receptor AMPA type subunit 2 [Source:HGNC Symbol;Acc:HGNC:4572]
ENSG00000168807	0.0137352	0.619716	SNTB2	protein_coding	syntrophin beta 2 [Source:HGNC Symbol;Acc:HGNC:11169]
ENSG00000186185	0.0137611	0.619584	KIF18B	protein_coding	kinesin family member 18B [Source:HGNC Symbol;Acc:HGNC:27102]
ENSG00000233816	0.0138167	0.619302	IFNA13	protein_coding	interferon alpha 13 [Source:HGNC Symbol;Acc:HGNC:5419]
ENSG00000143013	0.0139848	0.618453	LMO4	protein_coding	LIM domain only 4 [Source:HGNC Symbol;Acc:HGNC:6644]
ENSG00000254726	0.014056	0.618097	MEX3A	protein_coding	mex-3 RNA binding family member A [Source:HGNC Symbol;Acc:HGNC:33482]
ENSG00000160087	0.0140676	0.618039	UBE2J2	protein_coding	ubiquitin conjugating enzyme E2 J2 [Source:HGNC Symbol;Acc:HGNC:19268]
ENSG00000213139	0.0141665	0.617546	CRYGS	protein_coding	crystallin gamma S [Source:HGNC Symbol;Acc:HGNC:2417]
ENSG00000115361	0.0142039	0.61736	ACADL	protein_coding	acyl-CoA dehydrogenase long chain [Source:HGNC Symbol;Acc:HGNC:88]
ENSG00000168333	0.0143213	0.616779	PPDPFL	protein_coding	pancreatic progenitor cell differentiation and proliferation factor like [Source:HGNC Symbol;Acc:HGNC:31745]
ENSG00000180383	0.0144284	0.616252	DEFB124	protein_coding	defensin beta 124 [Source:HGNC Symbol;Acc:HGNC:18104]
ENSG00000157933	0.014484	0.61598	SKI	protein_coding	SKI proto-oncogene [Source:HGNC Symbol;Acc:HGNC:10896]
ENSG00000225614	0.014538	0.615717	ZNF469	protein_coding	zinc finger protein 469 [Source:HGNC Symbol;Acc:HGNC:23216]
ENSG00000129159	0.0145583	0.615618	KCNC1	protein_coding	potassium voltage-gated channel subfamily C member 1 [Source:HGNC Symbol;Acc:HGNC:6233]
ENSG00000122085	0.0145718	0.615552	MTERF4	protein_coding	mitochondrial transcription termination factor 4 [Source:HGNC Symbol;Acc:HGNC:28785]
ENSG00000124120	0.0145911	0.615459	TTPAL	protein_coding	alpha tocopherol transfer protein like [Source:HGNC Symbol;Acc:HGNC:16114]
ENSG00000136929	0.0146017	0.615407	HEMGN	protein_coding	hemogen [Source:HGNC Symbol;Acc:HGNC:17509]
ENSG00000123643	0.0146402	0.61522	SLC36A1	protein_coding	solute carrier family 36 member 1 [Source:HGNC Symbol;Acc:HGNC:18761]
ENSG00000267314	0.0147102	0.614882	AC104532.1	protein_coding	novel transcript
ENSG00000169992	0.0147927	0.614484	NLGN2	protein_coding	neuroligin 2 [Source:HGNC Symbol;Acc:HGNC:14290]
ENSG00000176022	0.0148261	0.614324	B3GALT6	protein_coding	beta-1,3-galactosyltransferase 6 [Source:HGNC Symbol;Acc:HGNC:17978]
ENSG00000198488	0.0148523	0.614198	B3GNT6	protein_coding	UDP-GlcNAc:betaGal beta-1,3-N-acetylglucosaminyltransferase 6 [Source:HGNC Symbol;Acc:HGNC:24141]
ENSG00000076067	0.0149876	0.613552	RBMS2	protein_coding	RNA binding motif single stranded interacting protein 2 [Source:HGNC Symbol;Acc:HGNC:9909]
ENSG00000161860	0.0150021	0.613483	SYCE2	protein_coding	synaptonemal complex central element protein 2 [Source:HGNC Symbol;Acc:HGNC:27411]
ENSG00000181790	0.0150473	0.613268	ADGRB1	protein_coding	adhesion G protein-coupled receptor B1 [Source:HGNC Symbol;Acc:HGNC:943]
ENSG00000166292	0.0150598	0.613208	TMEM100	protein_coding	transmembrane protein 100 [Source:HGNC Symbol;Acc:HGNC:25607]
ENSG00000167552	0.0151516	0.612774	TUBA1A	protein_coding	tubulin alpha 1a [Source:HGNC Symbol;Acc:HGNC:20766]
ENSG00000182272	0.015164	0.612715	B4GALNT4	protein_coding	beta-1,4-N-acetyl-galactosaminyltransferase 4 [Source:HGNC Symbol;Acc:HGNC:26315]
ENSG00000169856	0.0151785	0.612647	ONECUT1	protein_coding	one cut homeobox 1 [Source:HGNC Symbol;Acc:HGNC:8138]
ENSG00000103194	0.0151839	0.612622	USP10	protein_coding	ubiquitin specific peptidase 10 [Source:HGNC Symbol;Acc:HGNC:12608]
ENSG00000148584	0.0152244	0.612431	A1CF	protein_coding	APOBEC1 complementation factor [Source:HGNC Symbol;Acc:HGNC:24086]
ENSG00000123243	0.0152328	0.612392	ITIH5	protein_coding	inter-alpha-trypsin inhibitor heavy chain family member 5 [Source:HGNC Symbol;Acc:HGNC:21449]
ENSG00000118162	0.0152484	0.612318	KPTN	protein_coding	kaptin, actin binding protein [Source:HGNC Symbol;Acc:HGNC:6404]
ENSG00000167130	0.0152785	0.612177	DOLPP1	protein_coding	dolichyldiphosphatase 1 [Source:HGNC Symbol;Acc:HGNC:29565]
ENSG00000044459	0.0152799	0.61217	CNTLN	protein_coding	centlein [Source:HGNC Symbol;Acc:HGNC:23432]
ENSG00000183020	0.0152939	0.612105	AP2A2	protein_coding	adaptor related protein complex 2 subunit alpha 2 [Source:HGNC Symbol;Acc:HGNC:562]
ENSG00000175697	0.01531	0.612029	GPR156	protein_coding	G protein-coupled receptor 156 [Source:HGNC Symbol;Acc:HGNC:20844]
ENSG00000257591	0.0153985	0.611616	ZNF625	protein_coding	zinc finger protein 625 [Source:HGNC Symbol;Acc:HGNC:30571]
ENSG00000176624	0.0154252	0.611491	MEX3C	protein_coding	mex-3 RNA binding family member C [Source:HGNC Symbol;Acc:HGNC:28040]
ENSG00000171208	0.0155232	0.611036	NETO2	protein_coding	neuropilin and tolloid like 2 [Source:HGNC Symbol;Acc:HGNC:14644]
ENSG00000011028	0.0155265	0.611021	MRC2	protein_coding	mannose receptor C type 2 [Source:HGNC Symbol;Acc:HGNC:16875]
ENSG00000149798	0.0156046	0.61066	CDC42EP2	protein_coding	CDC42 effector protein 2 [Source:HGNC Symbol;Acc:HGNC:16263]
ENSG00000188015	0.0156116	0.610628	S100A3	protein_coding	S100 calcium binding protein A3 [Source:HGNC Symbol;Acc:HGNC:10493]
ENSG00000068489	0.0156211	0.610584	PRR11	protein_coding	proline rich 11 [Source:HGNC Symbol;Acc:HGNC:25619]
ENSG00000142182	0.0156537	0.610434	DNMT3L	protein_coding	DNA methyltransferase 3 like [Source:HGNC Symbol;Acc:HGNC:2980]
ENSG00000149972	0.0156624	0.610394	CNTN5	protein_coding	contactin 5 [Source:HGNC Symbol;Acc:HGNC:2175]
ENSG00000065717	0.0156727	0.610346	TLE2	protein_coding	transducin like enhancer of split 2 [Source:HGNC Symbol;Acc:HGNC:11838]
ENSG00000125462	0.0156802	0.610312	C1orf61	protein_coding	chromosome 1 open reading frame 61 [Source:HGNC Symbol;Acc:HGNC:30780]
ENSG00000141744	0.0156945	0.610246	PNMT	protein_coding	phenylethanolamine N-methyltransferase [Source:HGNC Symbol;Acc:HGNC:9160]
ENSG00000115596	0.0157808	0.609851	WNT6	protein_coding	Wnt family member 6 [Source:HGNC Symbol;Acc:HGNC:12785]
ENSG00000108819	0.0158558	0.609508	PPP1R9B	protein_coding	protein phosphatase 1 regulatory subunit 9B [Source:HGNC Symbol;Acc:HGNC:9298]
ENSG00000205323	0.0158898	0.609353	SARNP	protein_coding	SAP domain containing ribonucleoprotein [Source:HGNC Symbol;Acc:HGNC:24432]
ENSG00000160951	0.0159865	0.608914	PTGER1	protein_coding	prostaglandin E receptor 1 [Source:HGNC Symbol;Acc:HGNC:9593]
ENSG00000144681	0.01617	0.608087	STAC	protein_coding	SH3 and cysteine rich domain [Source:HGNC Symbol;Acc:HGNC:11353]
ENSG00000064490	0.0161756	0.608062	RFXANK	protein_coding	regulatory factor X associated ankyrin containing protein [Source:HGNC Symbol;Acc:HGNC:9987]
ENSG00000124216	0.0161795	0.608044	SNAI1	protein_coding	snail family transcriptional repressor 1 [Source:HGNC Symbol;Acc:HGNC:11128]
ENSG00000186832	0.0162251	0.607839	KRT16	protein_coding	keratin 16 [Source:HGNC Symbol;Acc:HGNC:6423]
ENSG00000110076	0.0163422	0.607317	NRXN2	protein_coding	neurexin 2 [Source:HGNC Symbol;Acc:HGNC:8009]
ENSG00000206052	0.0164691	0.606754	DOK6	protein_coding	docking protein 6 [Source:HGNC Symbol;Acc:HGNC:28301]
ENSG00000036473	0.0165753	0.606285	OTC	protein_coding	ornithine carbamoyltransferase [Source:HGNC Symbol;Acc:HGNC:8512]
ENSG00000070193	0.0166339	0.606027	FGF10	protein_coding	fibroblast growth factor 10 [Source:HGNC Symbol;Acc:HGNC:3666]
ENSG00000270806	0.0166675	0.605879	C17orf50	protein_coding	chromosome 17 open reading frame 50 [Source:HGNC Symbol;Acc:HGNC:29581]
ENSG00000173237	0.0167462	0.605535	C11orf86	protein_coding	chromosome 11 open reading frame 86 [Source:HGNC Symbol;Acc:HGNC:34442]
ENSG00000128563	0.0167591	0.605479	PRKRIP1	protein_coding	PRKR interacting protein 1 [Source:HGNC Symbol;Acc:HGNC:21894]
ENSG00000184697	0.0167749	0.605409	CLDN6	protein_coding	claudin 6 [Source:HGNC Symbol;Acc:HGNC:2048]
ENSG00000166589	0.0168666	0.60501	CDH16	protein_coding	cadherin 16 [Source:HGNC Symbol;Acc:HGNC:1755]
ENSG00000129484	0.0169367	0.604706	PARP2	protein_coding	poly(ADP-ribose) polymerase 2 [Source:HGNC Symbol;Acc:HGNC:272]
ENSG00000118017	0.0170265	0.604318	A4GNT	protein_coding	alpha-1,4-N-acetylglucosaminyltransferase [Source:HGNC Symbol;Acc:HGNC:17968]
ENSG00000130702	0.0170375	0.60427	LAMA5	protein_coding	laminin subunit alpha 5 [Source:HGNC Symbol;Acc:HGNC:6485]
ENSG00000068137	0.0170773	0.604099	PLEKHH3	protein_coding	pleckstrin homology, MyTH4 and FERM domain containing H3 [Source:HGNC Symbol;Acc:HGNC:26105]
ENSG00000203727	0.0172371	0.603413	SAMD5	protein_coding	sterile alpha motif domain containing 5 [Source:HGNC Symbol;Acc:HGNC:21180]
ENSG00000132780	0.0172446	0.603381	NASP	protein_coding	nuclear autoantigenic sperm protein [Source:HGNC Symbol;Acc:HGNC:7644]
ENSG00000123407	0.0174651	0.602444	HOXC12	protein_coding	homeobox C12 [Source:HGNC Symbol;Acc:HGNC:5124]
ENSG00000165816	0.0175516	0.602079	VWA2	protein_coding	von Willebrand factor A domain containing 2 [Source:HGNC Symbol;Acc:HGNC:24709]
ENSG00000106327	0.0175586	0.602049	TFR2	protein_coding	transferrin receptor 2 [Source:HGNC Symbol;Acc:HGNC:11762]
ENSG00000141750	0.017674	0.601564	STAC2	protein_coding	SH3 and cysteine rich domain 2 [Source:HGNC Symbol;Acc:HGNC:23990]
ENSG00000143382	0.0177259	0.601347	ADAMTSL4	protein_coding	ADAMTS like 4 [Source:HGNC Symbol;Acc:HGNC:19706]
ENSG00000215397	0.0177789	0.601125	SCRT2	protein_coding	scratch family transcriptional repressor 2 [Source:HGNC Symbol;Acc:HGNC:15952]
ENSG00000006047	0.0179698	0.600332	YBX2	protein_coding	Y-box binding protein 2 [Source:HGNC Symbol;Acc:HGNC:17948]
ENSG00000112290	0.0180121	0.600157	WASF1	protein_coding	WAS protein family member 1 [Source:HGNC Symbol;Acc:HGNC:12732]
ENSG00000166788	0.0180562	0.599975	SAAL1	protein_coding	serum amyloid A like 1 [Source:HGNC Symbol;Acc:HGNC:25158]
ENSG00000073712	0.0181482	0.599596	FERMT2	protein_coding	fermitin family member 2 [Source:HGNC Symbol;Acc:HGNC:15767]
ENSG00000075429	0.0181958	0.599401	CACNG5	protein_coding	calcium voltage-gated channel auxiliary subunit gamma 5 [Source:HGNC Symbol;Acc:HGNC:1409]
ENSG00000116962	0.0182614	0.599132	NID1	protein_coding	nidogen 1 [Source:HGNC Symbol;Acc:HGNC:7821]
ENSG00000184702	0.0182618	0.599131	SEPT5	protein_coding	septin 5 [Source:HGNC Symbol;Acc:HGNC:9164]
ENSG00000071991	0.0182956	0.598992	CDH19	protein_coding	cadherin 19 [Source:HGNC Symbol;Acc:HGNC:1758]
ENSG00000091136	0.0183721	0.598681	LAMB1	protein_coding	laminin subunit beta 1 [Source:HGNC Symbol;Acc:HGNC:6486]
ENSG00000168621	0.0184063	0.598541	GDNF	protein_coding	glial cell derived neurotrophic factor [Source:HGNC Symbol;Acc:HGNC:4232]
ENSG00000151067	0.0184423	0.598395	CACNA1C	protein_coding	calcium voltage-gated channel subunit alpha1 C [Source:HGNC Symbol;Acc:HGNC:1390]
ENSG00000197903	0.0184719	0.598275	HIST1H2BK	protein_coding	histone cluster 1 H2B family member k [Source:HGNC Symbol;Acc:HGNC:13954]
ENSG00000151694	0.0184968	0.598174	ADAM17	protein_coding	ADAM metallopeptidase domain 17 [Source:HGNC Symbol;Acc:HGNC:195]
ENSG00000102098	0.0184983	0.598168	SCML2	protein_coding	Scm polycomb group protein like 2 [Source:HGNC Symbol;Acc:HGNC:10581]
ENSG00000136002	0.0186648	0.597497	ARHGEF4	protein_coding	Rho guanine nucleotide exchange factor 4 [Source:HGNC Symbol;Acc:HGNC:684]
ENSG00000116809	0.0186661	0.597491	ZBTB17	protein_coding	zinc finger and BTB domain containing 17 [Source:HGNC Symbol;Acc:HGNC:12936]
ENSG00000119661	0.0186706	0.597473	DNAL1	protein_coding	dynein axonemal light chain 1 [Source:HGNC Symbol;Acc:HGNC:23247]
ENSG00000100934	0.0186995	0.597357	SEC23A	protein_coding	Sec23 homolog A, coat complex II component [Source:HGNC Symbol;Acc:HGNC:10701]
ENSG00000122180	0.0188075	0.596925	MYOG	protein_coding	myogenin [Source:HGNC Symbol;Acc:HGNC:7612]
ENSG00000172954	0.0188809	0.596632	LCLAT1	protein_coding	lysocardiolipin acyltransferase 1 [Source:HGNC Symbol;Acc:HGNC:26756]
ENSG00000269113	0.0189158	0.596493	TRABD2B	protein_coding	TraB domain containing 2B [Source:HGNC Symbol;Acc:HGNC:44200]
ENSG00000135406	0.0189658	0.596294	PRPH	protein_coding	peripherin [Source:HGNC Symbol;Acc:HGNC:9461]
ENSG00000054523	0.0190356	0.596017	KIF1B	protein_coding	kinesin family member 1B [Source:HGNC Symbol;Acc:HGNC:16636]
ENSG00000088882	0.0190609	0.595917	CPXM1	protein_coding	carboxypeptidase X, M14 family member 1 [Source:HGNC Symbol;Acc:HGNC:15771]
ENSG00000105696	0.0193743	0.594685	TMEM59L	protein_coding	transmembrane protein 59 like [Source:HGNC Symbol;Acc:HGNC:13237]
ENSG00000136943	0.0194353	0.594447	CTSV	protein_coding	cathepsin V [Source:HGNC Symbol;Acc:HGNC:2538]
ENSG00000170442	0.0197195	0.593345	KRT86	protein_coding	keratin 86 [Source:HGNC Symbol;Acc:HGNC:6463]
ENSG00000136449	0.0197332	0.593292	MYCBPAP	protein_coding	MYCBP associated protein [Source:HGNC Symbol;Acc:HGNC:19677]
ENSG00000102287	0.019856	0.59282	GABRE	protein_coding	gamma-aminobutyric acid type A receptor epsilon subunit [Source:HGNC Symbol;Acc:HGNC:4085]
ENSG00000144824	0.0199305	0.592535	PHLDB2	protein_coding	pleckstrin homology like domain family B member 2 [Source:HGNC Symbol;Acc:HGNC:29573]
ENSG00000143032	0.0199582	0.592429	BARHL2	protein_coding	BarH like homeobox 2 [Source:HGNC Symbol;Acc:HGNC:954]
ENSG00000164100	0.0199843	0.59233	NDST3	protein_coding	N-deacetylase and N-sulfotransferase 3 [Source:HGNC Symbol;Acc:HGNC:7682]
ENSG00000130202	0.0199985	0.592276	NECTIN2	protein_coding	nectin cell adhesion molecule 2 [Source:HGNC Symbol;Acc:HGNC:9707]
ENSG00000132017	0.0200019	0.592262	DCAF15	protein_coding	DDB1 and CUL4 associated factor 15 [Source:HGNC Symbol;Acc:HGNC:25095]
ENSG00000239521	0.0200104	0.59223	CASTOR3	protein_coding	CASTOR family member 3 [Source:HGNC Symbol;Acc:HGNC:29954]
ENSG00000181588	0.020249	0.591325	MEX3D	protein_coding	mex-3 RNA binding family member D [Source:HGNC Symbol;Acc:HGNC:16734]
ENSG00000277363	0.0202659	0.591261	SRCIN1	protein_coding	SRC kinase signaling inhibitor 1 [Source:HGNC Symbol;Acc:HGNC:29506]
ENSG00000166845	0.0203602	0.590906	C18orf54	protein_coding	chromosome 18 open reading frame 54 [Source:HGNC Symbol;Acc:HGNC:13796]
ENSG00000172216	0.0203888	0.590798	CEBPB	protein_coding	CCAAT enhancer binding protein beta [Source:HGNC Symbol;Acc:HGNC:1834]
ENSG00000092931	0.0203995	0.590758	MFSD11	protein_coding	major facilitator superfamily domain containing 11 [Source:HGNC Symbol;Acc:HGNC:25458]
ENSG00000105329	0.0205866	0.590058	TGFB1	protein_coding	transforming growth factor beta 1 [Source:HGNC Symbol;Acc:HGNC:11766]
ENSG00000284308	0.0209332	0.588773	C2orf81	protein_coding	chromosome 2 open reading frame 81 [Source:HGNC Symbol;Acc:HGNC:34350]
ENSG00000172260	0.0209416	0.588742	NEGR1	protein_coding	neuronal growth regulator 1 [Source:HGNC Symbol;Acc:HGNC:17302]
ENSG00000095319	0.0209695	0.58864	NUP188	protein_coding	nucleoporin 188 [Source:HGNC Symbol;Acc:HGNC:17859]
ENSG00000146006	0.0210329	0.588407	LRRTM2	protein_coding	leucine rich repeat transmembrane neuronal 2 [Source:HGNC Symbol;Acc:HGNC:19409]
ENSG00000005448	0.0211289	0.588055	WDR54	protein_coding	WD repeat domain 54 [Source:HGNC Symbol;Acc:HGNC:25770]
ENSG00000103034	0.0211341	0.588036	NDRG4	protein_coding	NDRG family member 4 [Source:HGNC Symbol;Acc:HGNC:14466]
ENSG00000204624	0.0212834	0.587491	DISP3	protein_coding	dispatched RND transporter family member 3 [Source:HGNC Symbol;Acc:HGNC:29251]
ENSG00000118523	0.0213809	0.587138	CTGF	protein_coding	connective tissue growth factor [Source:HGNC Symbol;Acc:HGNC:2500]
ENSG00000167676	0.0214033	0.587057	PLIN4	protein_coding	perilipin 4 [Source:HGNC Symbol;Acc:HGNC:29393]
ENSG00000118137	0.0214113	0.587028	APOA1	protein_coding	apolipoprotein A1 [Source:HGNC Symbol;Acc:HGNC:600]
ENSG00000196091	0.0214798	0.58678	MYBPC1	protein_coding	myosin binding protein C, slow type [Source:HGNC Symbol;Acc:HGNC:7549]
ENSG00000187546	0.0215304	0.586598	AGMO	protein_coding	alkylglycerol monooxygenase [Source:HGNC Symbol;Acc:HGNC:33784]
ENSG00000115758	0.0215636	0.586478	ODC1	protein_coding	ornithine decarboxylase 1 [Source:HGNC Symbol;Acc:HGNC:8109]
ENSG00000116871	0.0216046	0.586331	MAP7D1	protein_coding	MAP7 domain containing 1 [Source:HGNC Symbol;Acc:HGNC:25514]
ENSG00000166263	0.0216163	0.586288	STXBP4	protein_coding	syntaxin binding protein 4 [Source:HGNC Symbol;Acc:HGNC:19694]
ENSG00000159579	0.0216375	0.586212	RSPRY1	protein_coding	ring finger and SPRY domain containing 1 [Source:HGNC Symbol;Acc:HGNC:29420]
ENSG00000144834	0.021704	0.585974	TAGLN3	protein_coding	transgelin 3 [Source:HGNC Symbol;Acc:HGNC:29868]
ENSG00000177706	0.0218612	0.585412	FAM20C	protein_coding	FAM20C, golgi associated secretory pathway kinase [Source:HGNC Symbol;Acc:HGNC:22140]
ENSG00000122483	0.0218977	0.585282	CCDC18	protein_coding	coiled-coil domain containing 18 [Source:HGNC Symbol;Acc:HGNC:30370]
ENSG00000128656	0.0220283	0.584819	CHN1	protein_coding	chimerin 1 [Source:HGNC Symbol;Acc:HGNC:1943]
ENSG00000071564	0.0220668	0.584682	TCF3	protein_coding	transcription factor 3 [Source:HGNC Symbol;Acc:HGNC:11633]
ENSG00000160469	0.0221702	0.584317	BRSK1	protein_coding	BR serine/threonine kinase 1 [Source:HGNC Symbol;Acc:HGNC:18994]
ENSG00000242550	0.0222342	0.584092	SERPINB10	protein_coding	serpin family B member 10 [Source:HGNC Symbol;Acc:HGNC:8942]
ENSG00000116771	0.0222454	0.584053	AGMAT	protein_coding	agmatinase [Source:HGNC Symbol;Acc:HGNC:18407]
ENSG00000026652	0.0222489	0.58404	AGPAT4	protein_coding	1-acylglycerol-3-phosphate O-acyltransferase 4 [Source:HGNC Symbol;Acc:HGNC:20885]
ENSG00000067445	0.0223171	0.583801	TRO	protein_coding	trophinin [Source:HGNC Symbol;Acc:HGNC:12326]
ENSG00000204420	0.0224229	0.58343	MPIG6B	protein_coding	megakaryocyte and platelet inhibitory receptor G6b [Source:HGNC Symbol;Acc:HGNC:13937]
ENSG00000156273	0.022476	0.583245	BACH1	protein_coding	BTB domain and CNC homolog 1 [Source:HGNC Symbol;Acc:HGNC:935]
ENSG00000115325	0.0225732	0.582906	DOK1	protein_coding	docking protein 1 [Source:HGNC Symbol;Acc:HGNC:2990]
ENSG00000129951	0.022638	0.582682	PLPPR3	protein_coding	phospholipid phosphatase related 3 [Source:HGNC Symbol;Acc:HGNC:23497]
ENSG00000274276	0.0228428	0.581973	CBSL	protein_coding	cystathionine-beta-synthase like [Source:HGNC Symbol;Acc:HGNC:51829]
ENSG00000259330	0.022848	0.581956	INAFM2	protein_coding	InaF motif containing 2 [Source:HGNC Symbol;Acc:HGNC:35165]
ENSG00000186907	0.0228837	0.581833	RTN4RL2	protein_coding	reticulon 4 receptor like 2 [Source:HGNC Symbol;Acc:HGNC:23053]
ENSG00000130283	0.0229034	0.581765	GDF1	protein_coding	growth differentiation factor 1 [Source:HGNC Symbol;Acc:HGNC:4214]
ENSG00000184361	0.0229233	0.581696	SPATA32	protein_coding	spermatogenesis associated 32 [Source:HGNC Symbol;Acc:HGNC:26349]
ENSG00000177054	0.0230831	0.581149	ZDHHC13	protein_coding	zinc finger DHHC-type containing 13 [Source:HGNC Symbol;Acc:HGNC:18413]
ENSG00000107643	0.0231249	0.581006	MAPK8	protein_coding	mitogen-activated protein kinase 8 [Source:HGNC Symbol;Acc:HGNC:6881]
ENSG00000149294	0.0231355	0.58097	NCAM1	protein_coding	neural cell adhesion molecule 1 [Source:HGNC Symbol;Acc:HGNC:7656]
ENSG00000004777	0.0231498	0.580921	ARHGAP33	protein_coding	Rho GTPase activating protein 33 [Source:HGNC Symbol;Acc:HGNC:23085]
ENSG00000168298	0.0231869	0.580795	HIST1H1E	protein_coding	histone cluster 1 H1 family member e [Source:HGNC Symbol;Acc:HGNC:4718]
ENSG00000189184	0.0231959	0.580764	PCDH18	protein_coding	protocadherin 18 [Source:HGNC Symbol;Acc:HGNC:14268]
ENSG00000184661	0.0231966	0.580762	CDCA2	protein_coding	cell division cycle associated 2 [Source:HGNC Symbol;Acc:HGNC:14623]
ENSG00000283149	0.0233455	0.580256	AC068631.2	protein_coding	novel protein
ENSG00000101057	0.0233772	0.580148	MYBL2	protein_coding	MYB proto-oncogene like 2 [Source:HGNC Symbol;Acc:HGNC:7548]
ENSG00000116285	0.0233776	0.580147	ERRFI1	protein_coding	ERBB receptor feedback inhibitor 1 [Source:HGNC Symbol;Acc:HGNC:18185]
ENSG00000182040	0.0234155	0.580019	USH1G	protein_coding	USH1 protein network component sans [Source:HGNC Symbol;Acc:HGNC:16356]
ENSG00000147257	0.0234197	0.580005	GPC3	protein_coding	glypican 3 [Source:HGNC Symbol;Acc:HGNC:4451]
ENSG00000115266	0.0234663	0.579848	APC2	protein_coding	APC2, WNT signaling pathway regulator [Source:HGNC Symbol;Acc:HGNC:24036]
ENSG00000125870	0.0235381	0.579605	SNRPB2	protein_coding	small nuclear ribonucleoprotein polypeptide B2 [Source:HGNC Symbol;Acc:HGNC:11155]
ENSG00000198835	0.0236387	0.579267	GJC2	protein_coding	gap junction protein gamma 2 [Source:HGNC Symbol;Acc:HGNC:17494]
ENSG00000169231	0.0236394	0.579265	THBS3	protein_coding	thrombospondin 3 [Source:HGNC Symbol;Acc:HGNC:11787]
ENSG00000139433	0.0236763	0.579141	GLTP	protein_coding	glycolipid transfer protein [Source:HGNC Symbol;Acc:HGNC:24867]
ENSG00000164692	0.023693	0.579085	COL1A2	protein_coding	collagen type I alpha 2 chain [Source:HGNC Symbol;Acc:HGNC:2198]
ENSG00000043591	0.02379	0.57876	ADRB1	protein_coding	adrenoceptor beta 1 [Source:HGNC Symbol;Acc:HGNC:285]
ENSG00000016402	0.0240396	0.57793	IL20RA	protein_coding	interleukin 20 receptor subunit alpha [Source:HGNC Symbol;Acc:HGNC:6003]
ENSG00000075223	0.0240957	0.577744	SEMA3C	protein_coding	semaphorin 3C [Source:HGNC Symbol;Acc:HGNC:10725]
ENSG00000187715	0.0241585	0.577537	KBTBD12	protein_coding	kelch repeat and BTB domain containing 12 [Source:HGNC Symbol;Acc:HGNC:25731]
ENSG00000111450	0.024217	0.577344	STX2	protein_coding	syntaxin 2 [Source:HGNC Symbol;Acc:HGNC:3403]
ENSG00000205097	0.0242469	0.577245	FRG2	protein_coding	FSHD region gene 2 [Source:HGNC Symbol;Acc:HGNC:19136]
ENSG00000134343	0.0242501	0.577235	ANO3	protein_coding	anoctamin 3 [Source:HGNC Symbol;Acc:HGNC:14004]
ENSG00000080986	0.0243696	0.576842	NDC80	protein_coding	NDC80, kinetochore complex component [Source:HGNC Symbol;Acc:HGNC:16909]
ENSG00000110395	0.0244555	0.576561	CBL	protein_coding	Cbl proto-oncogene [Source:HGNC Symbol;Acc:HGNC:1541]
ENSG00000104941	0.0244899	0.576448	RSPH6A	protein_coding	radial spoke head 6 homolog A [Source:HGNC Symbol;Acc:HGNC:14241]
ENSG00000197632	0.02454	0.576285	SERPINB2	protein_coding	serpin family B member 2 [Source:HGNC Symbol;Acc:HGNC:8584]
ENSG00000149639	0.0245515	0.576247	SOGA1	protein_coding	suppressor of glucose, autophagy associated 1 [Source:HGNC Symbol;Acc:HGNC:16111]
ENSG00000105270	0.0246192	0.576027	CLIP3	protein_coding	CAP-Gly domain containing linker protein 3 [Source:HGNC Symbol;Acc:HGNC:24314]
ENSG00000198576	0.02465	0.575926	ARC	protein_coding	activity regulated cytoskeleton associated protein [Source:HGNC Symbol;Acc:HGNC:648]
ENSG00000006016	0.0247212	0.575695	CRLF1	protein_coding	cytokine receptor like factor 1 [Source:HGNC Symbol;Acc:HGNC:2364]
ENSG00000120738	0.0247311	0.575663	EGR1	protein_coding	early growth response 1 [Source:HGNC Symbol;Acc:HGNC:3238]
ENSG00000168077	0.0247316	0.575662	SCARA3	protein_coding	scavenger receptor class A member 3 [Source:HGNC Symbol;Acc:HGNC:19000]
ENSG00000092096	0.0247967	0.575451	SLC22A17	protein_coding	solute carrier family 22 member 17 [Source:HGNC Symbol;Acc:HGNC:23095]
ENSG00000164086	0.0250112	0.574758	DUSP7	protein_coding	dual specificity phosphatase 7 [Source:HGNC Symbol;Acc:HGNC:3073]
ENSG00000117399	0.0250672	0.574579	CDC20	protein_coding	cell division cycle 20 [Source:HGNC Symbol;Acc:HGNC:1723]
ENSG00000134853	0.0250818	0.574532	PDGFRA	protein_coding	platelet derived growth factor receptor alpha [Source:HGNC Symbol;Acc:HGNC:8803]
ENSG00000011347	0.025129	0.574381	SYT7	protein_coding	synaptotagmin 7 [Source:HGNC Symbol;Acc:HGNC:11514]
ENSG00000106789	0.025147	0.574323	CORO2A	protein_coding	coronin 2A [Source:HGNC Symbol;Acc:HGNC:2255]
ENSG00000124302	0.0251625	0.574273	CHST8	protein_coding	carbohydrate sulfotransferase 8 [Source:HGNC Symbol;Acc:HGNC:15993]
ENSG00000144655	0.0252644	0.573948	CSRNP1	protein_coding	cysteine and serine rich nuclear protein 1 [Source:HGNC Symbol;Acc:HGNC:14300]
ENSG00000075399	0.025354	0.573662	VPS9D1	protein_coding	VPS9 domain containing 1 [Source:HGNC Symbol;Acc:HGNC:13526]
ENSG00000169379	0.0253595	0.573644	ARL13B	protein_coding	ADP ribosylation factor like GTPase 13B [Source:HGNC Symbol;Acc:HGNC:25419]
ENSG00000135312	0.0254003	0.573515	HTR1B	protein_coding	5-hydroxytryptamine receptor 1B [Source:HGNC Symbol;Acc:HGNC:5287]
ENSG00000108309	0.0254032	0.573506	RUNDC3A	protein_coding	RUN domain containing 3A [Source:HGNC Symbol;Acc:HGNC:16984]
ENSG00000157551	0.0254217	0.573447	KCNJ15	protein_coding	potassium voltage-gated channel subfamily J member 15 [Source:HGNC Symbol;Acc:HGNC:6261]
ENSG00000136244	0.0254219	0.573446	IL6	protein_coding	interleukin 6 [Source:HGNC Symbol;Acc:HGNC:6018]
ENSG00000171241	0.0254615	0.57332	SHCBP1	protein_coding	SHC binding and spindle associated 1 [Source:HGNC Symbol;Acc:HGNC:29547]
ENSG00000184939	0.0254783	0.573267	ZFP90	protein_coding	ZFP90 zinc finger protein [Source:HGNC Symbol;Acc:HGNC:23329]
ENSG00000049540	0.0256006	0.57288	ELN	protein_coding	elastin [Source:HGNC Symbol;Acc:HGNC:3327]
ENSG00000204963	0.0258536	0.572084	PCDHA7	protein_coding	protocadherin alpha 7 [Source:HGNC Symbol;Acc:HGNC:8673]
ENSG00000138083	0.0260831	0.571366	SIX3	protein_coding	SIX homeobox 3 [Source:HGNC Symbol;Acc:HGNC:10889]
ENSG00000143333	0.0260861	0.571357	RGS16	protein_coding	regulator of G protein signaling 16 [Source:HGNC Symbol;Acc:HGNC:9997]
ENSG00000196110	0.0261079	0.571289	ZNF699	protein_coding	zinc finger protein 699 [Source:HGNC Symbol;Acc:HGNC:24750]
ENSG00000223510	0.0261185	0.571256	CDRT15	protein_coding	CMT1A duplicated region transcript 15 [Source:HGNC Symbol;Acc:HGNC:14395]
ENSG00000118898	0.0261579	0.571134	PPL	protein_coding	periplakin [Source:HGNC Symbol;Acc:HGNC:9273]
ENSG00000166780	0.0261623	0.57112	C16orf45	protein_coding	chromosome 16 open reading frame 45 [Source:HGNC Symbol;Acc:HGNC:19213]
ENSG00000134030	0.0261813	0.571061	CTIF	protein_coding	cap binding complex dependent translation initiation factor [Source:HGNC Symbol;Acc:HGNC:23925]
ENSG00000139304	0.026221	0.570938	PTPRQ	protein_coding	protein tyrosine phosphatase, receptor type Q [Source:HGNC Symbol;Acc:HGNC:9679]
ENSG00000178053	0.0262294	0.570912	MLF1	protein_coding	myeloid leukemia factor 1 [Source:HGNC Symbol;Acc:HGNC:7125]
ENSG00000143321	0.0262614	0.570812	HDGF	protein_coding	heparin binding growth factor [Source:HGNC Symbol;Acc:HGNC:4856]
ENSG00000204099	0.0263096	0.570663	NEU4	protein_coding	neuraminidase 4 [Source:HGNC Symbol;Acc:HGNC:21328]
ENSG00000081842	0.0263271	0.570609	PCDHA6	protein_coding	protocadherin alpha 6 [Source:HGNC Symbol;Acc:HGNC:8672]
ENSG00000198900	0.0263293	0.570603	TOP1	protein_coding	DNA topoisomerase I [Source:HGNC Symbol;Acc:HGNC:11986]
ENSG00000150636	0.026354	0.570526	CCDC102B	protein_coding	coiled-coil domain containing 102B [Source:HGNC Symbol;Acc:HGNC:26295]
ENSG00000090975	0.0263692	0.570479	PITPNM2	protein_coding	phosphatidylinositol transfer protein membrane associated 2 [Source:HGNC Symbol;Acc:HGNC:21044]
ENSG00000163214	0.026453	0.570221	DHX57	protein_coding	DExH-box helicase 57 [Source:HGNC Symbol;Acc:HGNC:20086]
ENSG00000150627	0.0264567	0.570209	WDR17	protein_coding	WD repeat domain 17 [Source:HGNC Symbol;Acc:HGNC:16661]
ENSG00000078369	0.0264577	0.570206	GNB1	protein_coding	G protein subunit beta 1 [Source:HGNC Symbol;Acc:HGNC:4396]
ENSG00000106089	0.0266009	0.569766	STX1A	protein_coding	syntaxin 1A [Source:HGNC Symbol;Acc:HGNC:11433]
ENSG00000174611	0.0266398	0.569646	KY	protein_coding	kyphoscoliosis peptidase [Source:HGNC Symbol;Acc:HGNC:26576]
ENSG00000136859	0.0266578	0.569591	ANGPTL2	protein_coding	angiopoietin like 2 [Source:HGNC Symbol;Acc:HGNC:490]
ENSG00000131089	0.0267818	0.569212	ARHGEF9	protein_coding	Cdc42 guanine nucleotide exchange factor 9 [Source:HGNC Symbol;Acc:HGNC:14561]
ENSG00000125650	0.0267988	0.56916	PSPN	protein_coding	persephin [Source:HGNC Symbol;Acc:HGNC:9579]
ENSG00000099625	0.0268221	0.569089	CBARP	protein_coding	CACN subunit beta associated regulatory protein [Source:HGNC Symbol;Acc:HGNC:28617]
ENSG00000214078	0.0268406	0.569033	CPNE1	protein_coding	copine 1 [Source:HGNC Symbol;Acc:HGNC:2314]
ENSG00000115461	0.0270278	0.568464	IGFBP5	protein_coding	insulin like growth factor binding protein 5 [Source:HGNC Symbol;Acc:HGNC:5474]
ENSG00000128594	0.0270653	0.56835	LRRC4	protein_coding	leucine rich repeat containing 4 [Source:HGNC Symbol;Acc:HGNC:15586]
ENSG00000090776	0.0270659	0.568348	EFNB1	protein_coding	ephrin B1 [Source:HGNC Symbol;Acc:HGNC:3226]
ENSG00000148773	0.0271078	0.568221	MKI67	protein_coding	marker of proliferation Ki-67 [Source:HGNC Symbol;Acc:HGNC:7107]
ENSG00000118655	0.0272462	0.567803	DCLRE1B	protein_coding	DNA cross-link repair 1B [Source:HGNC Symbol;Acc:HGNC:17641]
ENSG00000107807	0.0273168	0.567591	TLX1	protein_coding	T cell leukemia homeobox 1 [Source:HGNC Symbol;Acc:HGNC:5056]
ENSG00000138829	0.0273326	0.567543	FBN2	protein_coding	fibrillin 2 [Source:HGNC Symbol;Acc:HGNC:3604]
ENSG00000223802	0.0275704	0.566831	CERS1	protein_coding	ceramide synthase 1 [Source:HGNC Symbol;Acc:HGNC:14253]
ENSG00000082781	0.0276715	0.566529	ITGB5	protein_coding	integrin subunit beta 5 [Source:HGNC Symbol;Acc:HGNC:6160]
ENSG00000204175	0.027698	0.56645	GPRIN2	protein_coding	G protein regulated inducer of neurite outgrowth 2 [Source:HGNC Symbol;Acc:HGNC:23730]
ENSG00000283201	0.0277534	0.566285	AC092329.3	protein_coding	novel protein
ENSG00000119403	0.0278416	0.566024	PHF19	protein_coding	PHD finger protein 19 [Source:HGNC Symbol;Acc:HGNC:24566]
ENSG00000160145	0.0279922	0.565578	KALRN	protein_coding	kalirin RhoGEF kinase [Source:HGNC Symbol;Acc:HGNC:4814]
ENSG00000241945	0.0280279	0.565473	PWP2	protein_coding	PWP2, small subunit processome component [Source:HGNC Symbol;Acc:HGNC:9711]
ENSG00000182218	0.0284203	0.564321	HHIPL1	protein_coding	HHIP like 1 [Source:HGNC Symbol;Acc:HGNC:19710]
ENSG00000103196	0.0285488	0.563947	CRISPLD2	protein_coding	cysteine rich secretory protein LCCL domain containing 2 [Source:HGNC Symbol;Acc:HGNC:25248]
ENSG00000175505	0.0285639	0.563903	CLCF1	protein_coding	cardiotrophin like cytokine factor 1 [Source:HGNC Symbol;Acc:HGNC:17412]
ENSG00000196739	0.0285976	0.563805	COL27A1	protein_coding	collagen type XXVII alpha 1 chain [Source:HGNC Symbol;Acc:HGNC:22986]
ENSG00000248383	0.028637	0.563691	PCDHAC1	protein_coding	protocadherin alpha subfamily C, 1 [Source:HGNC Symbol;Acc:HGNC:8676]
ENSG00000185038	0.028692	0.563531	MROH2A	protein_coding	maestro heat like repeat family member 2A [Source:HGNC Symbol;Acc:HGNC:27936]
ENSG00000198324	0.0287569	0.563343	PHETA1	protein_coding	PH domain containing endocytic trafficking adaptor 1 [Source:HGNC Symbol;Acc:HGNC:26509]
ENSG00000173389	0.0288083	0.563195	IQCF1	protein_coding	IQ motif containing F1 [Source:HGNC Symbol;Acc:HGNC:28607]
ENSG00000158427	0.0288606	0.563044	TMSB15B	protein_coding	thymosin beta 15B [Source:HGNC Symbol;Acc:HGNC:28612]
ENSG00000101443	0.0288668	0.563026	WFDC2	protein_coding	WAP four-disulfide core domain 2 [Source:HGNC Symbol;Acc:HGNC:15939]
ENSG00000134940	0.0290388	0.562531	ACRV1	protein_coding	acrosomal vesicle protein 1 [Source:HGNC Symbol;Acc:HGNC:127]
ENSG00000144596	0.0290883	0.562389	GRIP2	protein_coding	glutamate receptor interacting protein 2 [Source:HGNC Symbol;Acc:HGNC:23841]
ENSG00000196154	0.0291799	0.562126	S100A4	protein_coding	S100 calcium binding protein A4 [Source:HGNC Symbol;Acc:HGNC:10494]
ENSG00000105397	0.029195	0.562083	TYK2	protein_coding	tyrosine kinase 2 [Source:HGNC Symbol;Acc:HGNC:12440]
ENSG00000164626	0.0292582	0.561902	KCNK5	protein_coding	potassium two pore domain channel subfamily K member 5 [Source:HGNC Symbol;Acc:HGNC:6280]
ENSG00000106125	0.0292613	0.561894	MINDY4	protein_coding	MINDY lysine 48 deubiquitinase 4 [Source:HGNC Symbol;Acc:HGNC:21916]
ENSG00000145824	0.0293368	0.561678	CXCL14	protein_coding	C-X-C motif chemokine ligand 14 [Source:HGNC Symbol;Acc:HGNC:10640]
ENSG00000131771	0.0293408	0.561667	PPP1R1B	protein_coding	protein phosphatase 1 regulatory inhibitor subunit 1B [Source:HGNC Symbol;Acc:HGNC:9287]
ENSG00000152208	0.0293761	0.561566	GRID2	protein_coding	glutamate ionotropic receptor delta type subunit 2 [Source:HGNC Symbol;Acc:HGNC:4576]
ENSG00000138443	0.0295993	0.560933	ABI2	protein_coding	abl interactor 2 [Source:HGNC Symbol;Acc:HGNC:24011]
ENSG00000180660	0.029663	0.560752	MAB21L1	protein_coding	mab-21 like 1 [Source:HGNC Symbol;Acc:HGNC:6757]
ENSG00000068001	0.0296991	0.56065	HYAL2	protein_coding	hyaluronoglucosaminidase 2 [Source:HGNC Symbol;Acc:HGNC:5321]
ENSG00000072657	0.0297269	0.560572	TRHDE	protein_coding	thyrotropin releasing hormone degrading enzyme [Source:HGNC Symbol;Acc:HGNC:30748]
ENSG00000243232	0.02979	0.560394	PCDHAC2	protein_coding	protocadherin alpha subfamily C, 2 [Source:HGNC Symbol;Acc:HGNC:8677]
ENSG00000029993	0.0297957	0.560378	HMGB3	protein_coding	high mobility group box 3 [Source:HGNC Symbol;Acc:HGNC:5004]
ENSG00000196123	0.0298462	0.560236	KIAA0895L	protein_coding	KIAA0895 like [Source:HGNC Symbol;Acc:HGNC:34408]
ENSG00000160293	0.0300215	0.559744	VAV2	protein_coding	vav guanine nucleotide exchange factor 2 [Source:HGNC Symbol;Acc:HGNC:12658]
ENSG00000239389	0.0300231	0.559739	PCDHA13	protein_coding	protocadherin alpha 13 [Source:HGNC Symbol;Acc:HGNC:8667]
ENSG00000167470	0.0300886	0.559556	MIDN	protein_coding	midnolin [Source:HGNC Symbol;Acc:HGNC:16298]
ENSG00000137868	0.0300961	0.559535	STRA6	protein_coding	stimulated by retinoic acid 6 [Source:HGNC Symbol;Acc:HGNC:30650]
ENSG00000158406	0.0301985	0.559249	HIST1H4H	protein_coding	histone cluster 1 H4 family member h [Source:HGNC Symbol;Acc:HGNC:4788]
ENSG00000165185	0.0302803	0.559021	KIAA1958	protein_coding	KIAA1958 [Source:HGNC Symbol;Acc:HGNC:23427]
ENSG00000173457	0.0303079	0.558944	PPP1R14B	protein_coding	protein phosphatase 1 regulatory inhibitor subunit 14B [Source:HGNC Symbol;Acc:HGNC:9057]
ENSG00000134115	0.0303346	0.55887	CNTN6	protein_coding	contactin 6 [Source:HGNC Symbol;Acc:HGNC:2176]
ENSG00000237038	0.0303778	0.55875	USP17L8	protein_coding	ubiquitin specific peptidase 17-like family member 8 [Source:HGNC Symbol;Acc:HGNC:37181]
ENSG00000167767	0.0304291	0.558608	KRT80	protein_coding	keratin 80 [Source:HGNC Symbol;Acc:HGNC:27056]
ENSG00000198075	0.0304905	0.558438	SULT1C4	protein_coding	sulfotransferase family 1C member 4 [Source:HGNC Symbol;Acc:HGNC:11457]
ENSG00000064195	0.0305254	0.558342	DLX3	protein_coding	distal-less homeobox 3 [Source:HGNC Symbol;Acc:HGNC:2916]
ENSG00000172061	0.0305699	0.558218	LRRC15	protein_coding	leucine rich repeat containing 15 [Source:HGNC Symbol;Acc:HGNC:20818]
ENSG00000136267	0.030576	0.558202	DGKB	protein_coding	diacylglycerol kinase beta [Source:HGNC Symbol;Acc:HGNC:2850]
ENSG00000101457	0.0305927	0.558156	DNTTIP1	protein_coding	deoxynucleotidyltransferase terminal interacting protein 1 [Source:HGNC Symbol;Acc:HGNC:16160]
ENSG00000161547	0.030607	0.558116	SRSF2	protein_coding	serine and arginine rich splicing factor 2 [Source:HGNC Symbol;Acc:HGNC:10783]
ENSG00000184270	0.0306112	0.558104	HIST2H2AB	protein_coding	histone cluster 2 H2A family member b [Source:HGNC Symbol;Acc:HGNC:20508]
ENSG00000184635	0.0306888	0.55789	ZNF93	protein_coding	zinc finger protein 93 [Source:HGNC Symbol;Acc:HGNC:13169]
ENSG00000066044	0.0307242	0.557793	ELAVL1	protein_coding	ELAV like RNA binding protein 1 [Source:HGNC Symbol;Acc:HGNC:3312]
ENSG00000179364	0.0308664	0.557402	PACS2	protein_coding	phosphofurin acidic cluster sorting protein 2 [Source:HGNC Symbol;Acc:HGNC:23794]
ENSG00000146221	0.030899	0.557313	TCTE1	protein_coding	t-complex-associated-testis-expressed 1 [Source:HGNC Symbol;Acc:HGNC:11693]
ENSG00000205426	0.0309272	0.557236	KRT81	protein_coding	keratin 81 [Source:HGNC Symbol;Acc:HGNC:6458]
ENSG00000146535	0.0309485	0.557177	GNA12	protein_coding	G protein subunit alpha 12 [Source:HGNC Symbol;Acc:HGNC:4380]
ENSG00000261130	0.0309971	0.557044	AC140504.1	protein_coding	MPV17 mitochondrial inner membrane protein like [Source:NCBI gene;Acc:255027]
ENSG00000160051	0.0310131	0.557001	IQCC	protein_coding	IQ motif containing C [Source:HGNC Symbol;Acc:HGNC:25545]
ENSG00000162734	0.0310807	0.556816	PEA15	protein_coding	proliferation and apoptosis adaptor protein 15 [Source:HGNC Symbol;Acc:HGNC:8822]
ENSG00000153214	0.0310953	0.556776	TMEM87B	protein_coding	transmembrane protein 87B [Source:HGNC Symbol;Acc:HGNC:25913]
ENSG00000165621	0.0311677	0.556579	OXGR1	protein_coding	oxoglutarate receptor 1 [Source:HGNC Symbol;Acc:HGNC:4531]
ENSG00000106459	0.0312296	0.556411	NRF1	protein_coding	nuclear respiratory factor 1 [Source:HGNC Symbol;Acc:HGNC:7996]
ENSG00000185955	0.0313092	0.556194	C7orf61	protein_coding	chromosome 7 open reading frame 61 [Source:HGNC Symbol;Acc:HGNC:22135]
ENSG00000088325	0.0314077	0.555927	TPX2	protein_coding	TPX2, microtubule nucleation factor [Source:HGNC Symbol;Acc:HGNC:1249]
ENSG00000173175	0.0314117	0.555917	ADCY5	protein_coding	adenylate cyclase 5 [Source:HGNC Symbol;Acc:HGNC:236]
ENSG00000264717	0.0315121	0.555645	NPY4R2	protein_coding	neuropeptide Y receptor Y4-2 [Source:HGNC Symbol;Acc:HGNC:52383]
ENSG00000110931	0.0315787	0.555465	CAMKK2	protein_coding	calcium/calmodulin dependent protein kinase kinase 2 [Source:HGNC Symbol;Acc:HGNC:1470]
ENSG00000160321	0.0316042	0.555397	ZNF208	protein_coding	zinc finger protein 208 [Source:HGNC Symbol;Acc:HGNC:12999]
ENSG00000168398	0.0316149	0.555368	BDKRB2	protein_coding	bradykinin receptor B2 [Source:HGNC Symbol;Acc:HGNC:1030]
ENSG00000090097	0.0316527	0.555266	PCBP4	protein_coding	poly(rC) binding protein 4 [Source:HGNC Symbol;Acc:HGNC:8652]
ENSG00000197380	0.0316615	0.555242	DACT3	protein_coding	dishevelled binding antagonist of beta catenin 3 [Source:HGNC Symbol;Acc:HGNC:30745]
ENSG00000274070	0.0316778	0.555199	CASTOR2	protein_coding	cytosolic arginine sensor for mTORC1 subunit 2 [Source:HGNC Symbol;Acc:HGNC:37073]
ENSG00000170099	0.0317727	0.554944	SERPINA6	protein_coding	serpin family A member 6 [Source:HGNC Symbol;Acc:HGNC:1540]
ENSG00000148053	0.0319426	0.554489	NTRK2	protein_coding	neurotrophic receptor tyrosine kinase 2 [Source:HGNC Symbol;Acc:HGNC:8032]
ENSG00000153904	0.0320476	0.554208	DDAH1	protein_coding	dimethylarginine dimethylaminohydrolase 1 [Source:HGNC Symbol;Acc:HGNC:2715]
ENSG00000164107	0.0320528	0.554194	HAND2	protein_coding	heart and neural crest derivatives expressed 2 [Source:HGNC Symbol;Acc:HGNC:4808]
ENSG00000065308	0.032134	0.553978	TRAM2	protein_coding	translocation associated membrane protein 2 [Source:HGNC Symbol;Acc:HGNC:16855]
ENSG00000180198	0.0321854	0.553841	RCC1	protein_coding	regulator of chromosome condensation 1 [Source:HGNC Symbol;Acc:HGNC:1913]
ENSG00000166165	0.0322005	0.553801	CKB	protein_coding	creatine kinase B [Source:HGNC Symbol;Acc:HGNC:1991]
ENSG00000105254	0.0322076	0.553782	TBCB	protein_coding	tubulin folding cofactor B [Source:HGNC Symbol;Acc:HGNC:1989]
ENSG00000141505	0.0322321	0.553717	ASGR1	protein_coding	asialoglycoprotein receptor 1 [Source:HGNC Symbol;Acc:HGNC:742]
ENSG00000077942	0.0323201	0.553484	FBLN1	protein_coding	fibulin 1 [Source:HGNC Symbol;Acc:HGNC:3600]
ENSG00000204970	0.0325266	0.552938	PCDHA1	protein_coding	protocadherin alpha 1 [Source:HGNC Symbol;Acc:HGNC:8663]
ENSG00000158710	0.0325413	0.552899	TAGLN2	protein_coding	transgelin 2 [Source:HGNC Symbol;Acc:HGNC:11554]
ENSG00000185630	0.0326122	0.552713	PBX1	protein_coding	PBX homeobox 1 [Source:HGNC Symbol;Acc:HGNC:8632]
ENSG00000182255	0.0326316	0.552662	KCNA4	protein_coding	potassium voltage-gated channel subfamily A member 4 [Source:HGNC Symbol;Acc:HGNC:6222]
ENSG00000204965	0.0328046	0.552207	PCDHA5	protein_coding	protocadherin alpha 5 [Source:HGNC Symbol;Acc:HGNC:8671]
ENSG00000008283	0.0328089	0.552196	CYB561	protein_coding	cytochrome b561 [Source:HGNC Symbol;Acc:HGNC:2571]
ENSG00000144619	0.0329013	0.551955	CNTN4	protein_coding	contactin 4 [Source:HGNC Symbol;Acc:HGNC:2174]
ENSG00000251664	0.0329287	0.551883	PCDHA12	protein_coding	protocadherin alpha 12 [Source:HGNC Symbol;Acc:HGNC:8666]
ENSG00000124225	0.0329638	0.551791	PMEPA1	protein_coding	prostate transmembrane protein, androgen induced 1 [Source:HGNC Symbol;Acc:HGNC:14107]
ENSG00000249158	0.033026	0.551629	PCDHA11	protein_coding	protocadherin alpha 11 [Source:HGNC Symbol;Acc:HGNC:8665]
ENSG00000130816	0.0330475	0.551573	DNMT1	protein_coding	DNA methyltransferase 1 [Source:HGNC Symbol;Acc:HGNC:2976]
ENSG00000135862	0.0330537	0.551557	LAMC1	protein_coding	laminin subunit gamma 1 [Source:HGNC Symbol;Acc:HGNC:6492]
ENSG00000250120	0.0332118	0.551146	PCDHA10	protein_coding	protocadherin alpha 10 [Source:HGNC Symbol;Acc:HGNC:8664]
ENSG00000162873	0.0332266	0.551107	KLHDC8A	protein_coding	kelch domain containing 8A [Source:HGNC Symbol;Acc:HGNC:25573]
ENSG00000174705	0.0335196	0.550349	SH3PXD2B	protein_coding	SH3 and PX domains 2B [Source:HGNC Symbol;Acc:HGNC:29242]
ENSG00000005102	0.033589	0.550171	MEOX1	protein_coding	mesenchyme homeobox 1 [Source:HGNC Symbol;Acc:HGNC:7013]
ENSG00000168476	0.0335913	0.550165	REEP4	protein_coding	receptor accessory protein 4 [Source:HGNC Symbol;Acc:HGNC:26176]
ENSG00000255408	0.033618	0.550096	PCDHA3	protein_coding	protocadherin alpha 3 [Source:HGNC Symbol;Acc:HGNC:8669]
ENSG00000019102	0.033631	0.550062	VSIG2	protein_coding	V-set and immunoglobulin domain containing 2 [Source:HGNC Symbol;Acc:HGNC:17149]
ENSG00000124490	0.0338118	0.549599	CRISP2	protein_coding	cysteine rich secretory protein 2 [Source:HGNC Symbol;Acc:HGNC:12024]
ENSG00000144354	0.0338278	0.549558	CDCA7	protein_coding	cell division cycle associated 7 [Source:HGNC Symbol;Acc:HGNC:14628]
ENSG00000132122	0.0338905	0.549397	SPATA6	protein_coding	spermatogenesis associated 6 [Source:HGNC Symbol;Acc:HGNC:18309]
ENSG00000112984	0.0339256	0.549308	KIF20A	protein_coding	kinesin family member 20A [Source:HGNC Symbol;Acc:HGNC:9787]
ENSG00000160888	0.0339673	0.549201	IER2	protein_coding	immediate early response 2 [Source:HGNC Symbol;Acc:HGNC:28871]
ENSG00000256812	0.0339894	0.549145	CAPNS2	protein_coding	calpain small subunit 2 [Source:HGNC Symbol;Acc:HGNC:16371]
ENSG00000141858	0.0339911	0.54914	SAMD1	protein_coding	sterile alpha motif domain containing 1 [Source:HGNC Symbol;Acc:HGNC:17958]
ENSG00000067182	0.034079	0.548916	TNFRSF1A	protein_coding	TNF receptor superfamily member 1A [Source:HGNC Symbol;Acc:HGNC:11916]
ENSG00000183044	0.0340806	0.548912	ABAT	protein_coding	4-aminobutyrate aminotransferase [Source:HGNC Symbol;Acc:HGNC:23]
ENSG00000188095	0.0341702	0.548684	MESP2	protein_coding	mesoderm posterior bHLH transcription factor 2 [Source:HGNC Symbol;Acc:HGNC:29659]
ENSG00000169704	0.0342228	0.548551	GP9	protein_coding	glycoprotein IX platelet [Source:HGNC Symbol;Acc:HGNC:4444]
ENSG00000157895	0.034249	0.548484	C12orf43	protein_coding	chromosome 12 open reading frame 43 [Source:HGNC Symbol;Acc:HGNC:25719]
ENSG00000119397	0.0342538	0.548472	CNTRL	protein_coding	centriolin [Source:HGNC Symbol;Acc:HGNC:1858]
ENSG00000124092	0.0342724	0.548425	CTCFL	protein_coding	CCCTC-binding factor like [Source:HGNC Symbol;Acc:HGNC:16234]
ENSG00000198830	0.0343403	0.548253	HMGN2	protein_coding	high mobility group nucleosomal binding domain 2 [Source:HGNC Symbol;Acc:HGNC:4986]
ENSG00000149557	0.0344332	0.548018	FEZ1	protein_coding	fasciculation and elongation protein zeta 1 [Source:HGNC Symbol;Acc:HGNC:3659]
ENSG00000132031	0.0345102	0.547824	MATN3	protein_coding	matrilin 3 [Source:HGNC Symbol;Acc:HGNC:6909]
ENSG00000158578	0.0345273	0.547781	ALAS2	protein_coding	5'-aminolevulinate synthase 2 [Source:HGNC Symbol;Acc:HGNC:397]
ENSG00000101294	0.0347063	0.54733	HM13	protein_coding	histocompatibility minor 13 [Source:HGNC Symbol;Acc:HGNC:16435]
ENSG00000141576	0.0347088	0.547324	RNF157	protein_coding	ring finger protein 157 [Source:HGNC Symbol;Acc:HGNC:29402]
ENSG00000103005	0.0347335	0.547262	USB1	protein_coding	U6 snRNA biogenesis phosphodiesterase 1 [Source:HGNC Symbol;Acc:HGNC:25792]
ENSG00000085999	0.0350579	0.546451	RAD54L	protein_coding	RAD54 like [Source:HGNC Symbol;Acc:HGNC:9826]
ENSG00000172247	0.0351509	0.546219	C1QTNF4	protein_coding	C1q and TNF related 4 [Source:HGNC Symbol;Acc:HGNC:14346]
ENSG00000157911	0.0352067	0.54608	PEX10	protein_coding	peroxisomal biogenesis factor 10 [Source:HGNC Symbol;Acc:HGNC:8851]
ENSG00000163888	0.0352229	0.54604	CAMK2N2	protein_coding	calcium/calmodulin dependent protein kinase II inhibitor 2 [Source:HGNC Symbol;Acc:HGNC:24197]
ENSG00000169902	0.0352843	0.545887	TPST1	protein_coding	tyrosylprotein sulfotransferase 1 [Source:HGNC Symbol;Acc:HGNC:12020]
ENSG00000116035	0.035314	0.545814	VAX2	protein_coding	ventral anterior homeobox 2 [Source:HGNC Symbol;Acc:HGNC:12661]
ENSG00000160221	0.0354432	0.545494	GATD3A	protein_coding	glutamine amidotransferase like class 1 domain containing 3A [Source:HGNC Symbol;Acc:HGNC:1273]
ENSG00000143549	0.0354674	0.545434	TPM3	protein_coding	tropomyosin 3 [Source:HGNC Symbol;Acc:HGNC:12012]
ENSG00000162490	0.0355834	0.545148	DRAXIN	protein_coding	dorsal inhibitory axon guidance protein [Source:HGNC Symbol;Acc:HGNC:25054]
ENSG00000168131	0.0356844	0.544899	OR2B2	protein_coding	olfactory receptor family 2 subfamily B member 2 [Source:HGNC Symbol;Acc:HGNC:13966]
ENSG00000109685	0.0356943	0.544875	NSD2	protein_coding	nuclear receptor binding SET domain protein 2 [Source:HGNC Symbol;Acc:HGNC:12766]
ENSG00000140950	0.035789	0.544642	TLDC1	protein_coding	TBC/LysM-associated domain containing 1 [Source:HGNC Symbol;Acc:HGNC:29325]
ENSG00000141068	0.0359251	0.544308	KSR1	protein_coding	kinase suppressor of ras 1 [Source:HGNC Symbol;Acc:HGNC:6465]
ENSG00000171703	0.0359299	0.544297	TCEA2	protein_coding	transcription elongation factor A2 [Source:HGNC Symbol;Acc:HGNC:11614]
ENSG00000011332	0.036014	0.544091	DPF1	protein_coding	double PHD fingers 1 [Source:HGNC Symbol;Acc:HGNC:20225]
ENSG00000105700	0.0361263	0.543817	KXD1	protein_coding	KxDL motif containing 1 [Source:HGNC Symbol;Acc:HGNC:28420]
ENSG00000177453	0.0363748	0.543213	NIM1K	protein_coding	NIM1 serine/threonine protein kinase [Source:HGNC Symbol;Acc:HGNC:28646]
ENSG00000205002	0.0365261	0.542847	AARD	protein_coding	alanine and arginine rich domain containing protein [Source:HGNC Symbol;Acc:HGNC:33842]
ENSG00000072195	0.0368126	0.542156	SPEG	protein_coding	SPEG complex locus [Source:HGNC Symbol;Acc:HGNC:16901]
ENSG00000175785	0.0369207	0.541897	PRIMA1	protein_coding	proline rich membrane anchor 1 [Source:HGNC Symbol;Acc:HGNC:18319]
ENSG00000155366	0.0369719	0.541774	RHOC	protein_coding	ras homolog family member C [Source:HGNC Symbol;Acc:HGNC:669]
ENSG00000078018	0.0369767	0.541762	MAP2	protein_coding	microtubule associated protein 2 [Source:HGNC Symbol;Acc:HGNC:6839]
ENSG00000165821	0.0370256	0.541646	SALL2	protein_coding	spalt like transcription factor 2 [Source:HGNC Symbol;Acc:HGNC:10526]
ENSG00000117385	0.0370535	0.541579	P3H1	protein_coding	prolyl 3-hydroxylase 1 [Source:HGNC Symbol;Acc:HGNC:19316]
ENSG00000129911	0.0371208	0.541418	KLF16	protein_coding	Kruppel like factor 16 [Source:HGNC Symbol;Acc:HGNC:16857]
ENSG00000184557	0.0371265	0.541404	SOCS3	protein_coding	suppressor of cytokine signaling 3 [Source:HGNC Symbol;Acc:HGNC:19391]
ENSG00000204967	0.0371749	0.541289	PCDHA4	protein_coding	protocadherin alpha 4 [Source:HGNC Symbol;Acc:HGNC:8670]
ENSG00000124813	0.037193	0.541246	RUNX2	protein_coding	runt related transcription factor 2 [Source:HGNC Symbol;Acc:HGNC:10472]
ENSG00000077279	0.0372366	0.541142	DCX	protein_coding	doublecortin [Source:HGNC Symbol;Acc:HGNC:2714]
ENSG00000101216	0.0372982	0.540995	GMEB2	protein_coding	glucocorticoid modulatory element binding protein 2 [Source:HGNC Symbol;Acc:HGNC:4371]
ENSG00000158859	0.0373417	0.540892	ADAMTS4	protein_coding	ADAM metallopeptidase with thrombospondin type 1 motif 4 [Source:HGNC Symbol;Acc:HGNC:220]
ENSG00000204962	0.0373777	0.540806	PCDHA8	protein_coding	protocadherin alpha 8 [Source:HGNC Symbol;Acc:HGNC:8674]
ENSG00000150722	0.037385	0.540789	PPP1R1C	protein_coding	protein phosphatase 1 regulatory inhibitor subunit 1C [Source:HGNC Symbol;Acc:HGNC:14940]
ENSG00000180176	0.0373961	0.540762	TH	protein_coding	tyrosine hydroxylase [Source:HGNC Symbol;Acc:HGNC:11782]
ENSG00000184995	0.0374147	0.540718	IFNE	protein_coding	interferon epsilon [Source:HGNC Symbol;Acc:HGNC:18163]
ENSG00000111252	0.0374168	0.540713	SH2B3	protein_coding	SH2B adaptor protein 3 [Source:HGNC Symbol;Acc:HGNC:29605]
ENSG00000125861	0.0375096	0.540493	GFRA4	protein_coding	GDNF family receptor alpha 4 [Source:HGNC Symbol;Acc:HGNC:13821]
ENSG00000165323	0.0375333	0.540437	FAT3	protein_coding	FAT atypical cadherin 3 [Source:HGNC Symbol;Acc:HGNC:23112]
ENSG00000123689	0.037539	0.540423	G0S2	protein_coding	G0/G1 switch 2 [Source:HGNC Symbol;Acc:HGNC:30229]
ENSG00000162399	0.0376649	0.540126	BSND	protein_coding	barttin CLCNK type accessory beta subunit [Source:HGNC Symbol;Acc:HGNC:16512]
ENSG00000130449	0.0377069	0.540026	ZSWIM6	protein_coding	zinc finger SWIM-type containing 6 [Source:HGNC Symbol;Acc:HGNC:29316]
ENSG00000114446	0.0377905	0.539829	IFT57	protein_coding	intraflagellar transport 57 [Source:HGNC Symbol;Acc:HGNC:17367]
ENSG00000174013	0.037858	0.53967	FBXO45	protein_coding	F-box protein 45 [Source:HGNC Symbol;Acc:HGNC:29148]
ENSG00000164220	0.0378835	0.53961	F2RL2	protein_coding	coagulation factor II thrombin receptor like 2 [Source:HGNC Symbol;Acc:HGNC:3539]
ENSG00000108852	0.0379285	0.539505	MPP2	protein_coding	membrane palmitoylated protein 2 [Source:HGNC Symbol;Acc:HGNC:7220]
ENSG00000165449	0.0379721	0.539402	SLC16A9	protein_coding	solute carrier family 16 member 9 [Source:HGNC Symbol;Acc:HGNC:23520]
ENSG00000178602	0.037986	0.539369	OTOS	protein_coding	otospiralin [Source:HGNC Symbol;Acc:HGNC:22644]
ENSG00000173080	0.0381597	0.538962	RXFP4	protein_coding	relaxin family peptide/INSL5 receptor 4 [Source:HGNC Symbol;Acc:HGNC:14666]
ENSG00000151322	0.0382101	0.538844	NPAS3	protein_coding	neuronal PAS domain protein 3 [Source:HGNC Symbol;Acc:HGNC:19311]
ENSG00000144395	0.0382277	0.538803	CCDC150	protein_coding	coiled-coil domain containing 150 [Source:HGNC Symbol;Acc:HGNC:26834]
ENSG00000091073	0.0382354	0.538785	DTX2	protein_coding	deltex E3 ubiquitin ligase 2 [Source:HGNC Symbol;Acc:HGNC:15973]
ENSG00000130635	0.0382678	0.53871	COL5A1	protein_coding	collagen type V alpha 1 chain [Source:HGNC Symbol;Acc:HGNC:2209]
ENSG00000205978	0.0383204	0.538587	NYNRIN	protein_coding	NYN domain and retroviral integrase containing [Source:HGNC Symbol;Acc:HGNC:20165]
ENSG00000176692	0.0383403	0.538541	FOXC2	protein_coding	forkhead box C2 [Source:HGNC Symbol;Acc:HGNC:3801]
ENSG00000110492	0.0384597	0.538263	MDK	protein_coding	midkine [Source:HGNC Symbol;Acc:HGNC:6972]
ENSG00000163961	0.0385382	0.53808	RNF168	protein_coding	ring finger protein 168 [Source:HGNC Symbol;Acc:HGNC:26661]
ENSG00000154252	0.0386565	0.537806	GAL3ST2	protein_coding	galactose-3-O-sulfotransferase 2 [Source:HGNC Symbol;Acc:HGNC:24869]
ENSG00000165966	0.0386639	0.537789	PDZRN4	protein_coding	PDZ domain containing ring finger 4 [Source:HGNC Symbol;Acc:HGNC:30552]
ENSG00000142794	0.0387093	0.537683	NBPF3	protein_coding	NBPF member 3 [Source:HGNC Symbol;Acc:HGNC:25076]
ENSG00000188523	0.0387624	0.53756	CFAP77	protein_coding	cilia and flagella associated protein 77 [Source:HGNC Symbol;Acc:HGNC:33776]
ENSG00000136295	0.038809	0.537453	TTYH3	protein_coding	tweety family member 3 [Source:HGNC Symbol;Acc:HGNC:22222]
ENSG00000105810	0.0388995	0.537244	CDK6	protein_coding	cyclin dependent kinase 6 [Source:HGNC Symbol;Acc:HGNC:1777]
ENSG00000242732	0.0390709	0.536849	RTL5	protein_coding	retrotransposon Gag like 5 [Source:HGNC Symbol;Acc:HGNC:29430]
ENSG00000170891	0.0392076	0.536536	CYTL1	protein_coding	cytokine like 1 [Source:HGNC Symbol;Acc:HGNC:24435]
ENSG00000187045	0.0392202	0.536506	TMPRSS6	protein_coding	transmembrane serine protease 6 [Source:HGNC Symbol;Acc:HGNC:16517]
ENSG00000185298	0.0392626	0.536409	CCDC137	protein_coding	coiled-coil domain containing 137 [Source:HGNC Symbol;Acc:HGNC:33451]
ENSG00000204969	0.0392735	0.536384	PCDHA2	protein_coding	protocadherin alpha 2 [Source:HGNC Symbol;Acc:HGNC:8668]
ENSG00000026036	0.0394305	0.536026	RTEL1-TNFRSF6B	protein_coding	RTEL1-TNFRSF6B readthrough (NMD candidate) [Source:HGNC Symbol;Acc:HGNC:44095]
ENSG00000204572	0.0394707	0.535934	KRTAP5-10	protein_coding	keratin associated protein 5-10 [Source:HGNC Symbol;Acc:HGNC:23605]
ENSG00000269755	0.0394851	0.535901	AC008758.6	protein_coding	novel transcript
ENSG00000135916	0.0395008	0.535865	ITM2C	protein_coding	integral membrane protein 2C [Source:HGNC Symbol;Acc:HGNC:6175]
ENSG00000263715	0.0395661	0.535716	LINC02210-CRHR1	protein_coding	LINC02210-CRHR1 readthrough [Source:HGNC Symbol;Acc:HGNC:51483]
ENSG00000234444	0.0396485	0.535529	ZNF736	protein_coding	zinc finger protein 736 [Source:HGNC Symbol;Acc:HGNC:32467]
ENSG00000008196	0.0397068	0.535396	TFAP2B	protein_coding	transcription factor AP-2 beta [Source:HGNC Symbol;Acc:HGNC:11743]
ENSG00000134253	0.039824	0.53513	TRIM45	protein_coding	tripartite motif containing 45 [Source:HGNC Symbol;Acc:HGNC:19018]
ENSG00000150760	0.0398778	0.535008	DOCK1	protein_coding	dedicator of cytokinesis 1 [Source:HGNC Symbol;Acc:HGNC:2987]
ENSG00000204950	0.0398989	0.534961	LRRC10B	protein_coding	leucine rich repeat containing 10B [Source:HGNC Symbol;Acc:HGNC:37215]
ENSG00000171302	0.039915	0.534924	CANT1	protein_coding	calcium activated nucleotidase 1 [Source:HGNC Symbol;Acc:HGNC:19721]
ENSG00000188735	0.039992	0.53475	TMEM120B	protein_coding	transmembrane protein 120B [Source:HGNC Symbol;Acc:HGNC:32008]
ENSG00000188643	0.0401252	0.53445	S100A16	protein_coding	S100 calcium binding protein A16 [Source:HGNC Symbol;Acc:HGNC:20441]
ENSG00000130707	0.0402456	0.534179	ASS1	protein_coding	argininosuccinate synthase 1 [Source:HGNC Symbol;Acc:HGNC:758]
ENSG00000175063	0.0403301	0.533989	UBE2C	protein_coding	ubiquitin conjugating enzyme E2 C [Source:HGNC Symbol;Acc:HGNC:15937]
ENSG00000154734	0.040402	0.533827	ADAMTS1	protein_coding	ADAM metallopeptidase with thrombospondin type 1 motif 1 [Source:HGNC Symbol;Acc:HGNC:217]
ENSG00000163993	0.0404062	0.533818	S100P	protein_coding	S100 calcium binding protein P [Source:HGNC Symbol;Acc:HGNC:10504]
ENSG00000092607	0.0404435	0.533735	TBX15	protein_coding	T-box 15 [Source:HGNC Symbol;Acc:HGNC:11594]
ENSG00000154845	0.0405981	0.533389	PPP4R1	protein_coding	protein phosphatase 4 regulatory subunit 1 [Source:HGNC Symbol;Acc:HGNC:9320]
ENSG00000104915	0.0406306	0.533316	STX10	protein_coding	syntaxin 10 [Source:HGNC Symbol;Acc:HGNC:11428]
ENSG00000179954	0.0406364	0.533303	SSC5D	protein_coding	scavenger receptor cysteine rich family member with 5 domains [Source:HGNC Symbol;Acc:HGNC:26641]
ENSG00000058091	0.0406485	0.533276	CDK14	protein_coding	cyclin dependent kinase 14 [Source:HGNC Symbol;Acc:HGNC:8883]
ENSG00000135100	0.0407081	0.533143	HNF1A	protein_coding	HNF1 homeobox A [Source:HGNC Symbol;Acc:HGNC:11621]
ENSG00000204961	0.0408648	0.532794	PCDHA9	protein_coding	protocadherin alpha 9 [Source:HGNC Symbol;Acc:HGNC:8675]
ENSG00000139865	0.0409576	0.532588	TTC6	protein_coding	tetratricopeptide repeat domain 6 [Source:HGNC Symbol;Acc:HGNC:19739]
ENSG00000171243	0.0412654	0.531907	SOSTDC1	protein_coding	sclerostin domain containing 1 [Source:HGNC Symbol;Acc:HGNC:21748]
ENSG00000152133	0.041295	0.531842	GPATCH11	protein_coding	G-patch domain containing 11 [Source:HGNC Symbol;Acc:HGNC:26768]
ENSG00000145284	0.0413005	0.531829	SCD5	protein_coding	stearoyl-CoA desaturase 5 [Source:HGNC Symbol;Acc:HGNC:21088]
ENSG00000166851	0.0413028	0.531824	PLK1	protein_coding	polo like kinase 1 [Source:HGNC Symbol;Acc:HGNC:9077]
ENSG00000006283	0.041344	0.531734	CACNA1G	protein_coding	calcium voltage-gated channel subunit alpha1 G [Source:HGNC Symbol;Acc:HGNC:1394]
ENSG00000143401	0.0413664	0.531684	ANP32E	protein_coding	acidic nuclear phosphoprotein 32 family member E [Source:HGNC Symbol;Acc:HGNC:16673]
ENSG00000123454	0.0413736	0.531668	DBH	protein_coding	dopamine beta-hydroxylase [Source:HGNC Symbol;Acc:HGNC:2689]
ENSG00000275832	0.0413771	0.531661	ARHGAP23	protein_coding	Rho GTPase activating protein 23 [Source:HGNC Symbol;Acc:HGNC:29293]
ENSG00000125450	0.0415453	0.531291	NUP85	protein_coding	nucleoporin 85 [Source:HGNC Symbol;Acc:HGNC:8734]
ENSG00000183598	0.041637	0.531089	HIST2H3D	protein_coding	histone cluster 2 H3 family member d [Source:HGNC Symbol;Acc:HGNC:25311]
ENSG00000140945	0.0417311	0.530883	CDH13	protein_coding	cadherin 13 [Source:HGNC Symbol;Acc:HGNC:1753]
ENSG00000155052	0.0418235	0.530681	CNTNAP5	protein_coding	contactin associated protein like 5 [Source:HGNC Symbol;Acc:HGNC:18748]
ENSG00000166147	0.0418987	0.530517	FBN1	protein_coding	fibrillin 1 [Source:HGNC Symbol;Acc:HGNC:3603]
ENSG00000140832	0.0419431	0.53042	MARVELD3	protein_coding	MARVEL domain containing 3 [Source:HGNC Symbol;Acc:HGNC:30525]
ENSG00000092208	0.0419631	0.530377	GEMIN2	protein_coding	gem nuclear organelle associated protein 2 [Source:HGNC Symbol;Acc:HGNC:10884]
ENSG00000259753	0.0419647	0.530373	AC068234.1	protein_coding	novel transcript
ENSG00000047648	0.0422604	0.52973	ARHGAP6	protein_coding	Rho GTPase activating protein 6 [Source:HGNC Symbol;Acc:HGNC:676]
ENSG00000167394	0.0423188	0.529604	ZNF668	protein_coding	zinc finger protein 668 [Source:HGNC Symbol;Acc:HGNC:25821]
ENSG00000161791	0.0423621	0.52951	FMNL3	protein_coding	formin like 3 [Source:HGNC Symbol;Acc:HGNC:23698]
ENSG00000198876	0.0423672	0.529499	DCAF12	protein_coding	DDB1 and CUL4 associated factor 12 [Source:HGNC Symbol;Acc:HGNC:19911]
ENSG00000124678	0.0424281	0.529367	TCP11	protein_coding	t-complex 11 [Source:HGNC Symbol;Acc:HGNC:11658]
ENSG00000213024	0.0424482	0.529324	NUP62	protein_coding	nucleoporin 62 [Source:HGNC Symbol;Acc:HGNC:8066]
ENSG00000125968	0.0425295	0.529148	ID1	protein_coding	inhibitor of DNA binding 1, HLH protein [Source:HGNC Symbol;Acc:HGNC:5360]
ENSG00000203995	0.0425811	0.529037	ZYG11A	protein_coding	zyg-11 family member A, cell cycle regulator [Source:HGNC Symbol;Acc:HGNC:32058]
ENSG00000166396	0.042604	0.528987	SERPINB7	protein_coding	serpin family B member 7 [Source:HGNC Symbol;Acc:HGNC:13902]
ENSG00000204006	0.0426639	0.528858	C1orf185	protein_coding	chromosome 1 open reading frame 185 [Source:HGNC Symbol;Acc:HGNC:28096]
ENSG00000179399	0.0426728	0.528839	GPC5	protein_coding	glypican 5 [Source:HGNC Symbol;Acc:HGNC:4453]
ENSG00000164619	0.0427382	0.528698	BMPER	protein_coding	BMP binding endothelial regulator [Source:HGNC Symbol;Acc:HGNC:24154]
ENSG00000164129	0.0427671	0.528636	NPY5R	protein_coding	neuropeptide Y receptor Y5 [Source:HGNC Symbol;Acc:HGNC:7958]
ENSG00000138080	0.0427714	0.528627	EMILIN1	protein_coding	elastin microfibril interfacer 1 [Source:HGNC Symbol;Acc:HGNC:19880]
ENSG00000213297	0.0427908	0.528585	ZNF625-ZNF20	protein_coding	ZNF625-ZNF20 readthrough (NMD candidate) [Source:HGNC Symbol;Acc:HGNC:48368]
ENSG00000175792	0.0428677	0.52842	RUVBL1	protein_coding	RuvB like AAA ATPase 1 [Source:HGNC Symbol;Acc:HGNC:10474]
ENSG00000167771	0.0428871	0.528379	RCOR2	protein_coding	REST corepressor 2 [Source:HGNC Symbol;Acc:HGNC:27455]
ENSG00000250424	0.0430204	0.528093	AC004691.2	protein_coding	novel protein, FAM188B and AQP1 readthrough
ENSG00000158717	0.0431292	0.527861	RNF166	protein_coding	ring finger protein 166 [Source:HGNC Symbol;Acc:HGNC:28856]
ENSG00000259207	0.043192	0.527726	ITGB3	protein_coding	integrin subunit beta 3 [Source:HGNC Symbol;Acc:HGNC:6156]
ENSG00000145604	0.0433973	0.527289	SKP2	protein_coding	S-phase kinase associated protein 2 [Source:HGNC Symbol;Acc:HGNC:10901]
ENSG00000170323	0.043431	0.527217	FABP4	protein_coding	fatty acid binding protein 4 [Source:HGNC Symbol;Acc:HGNC:3559]
ENSG00000204347	0.0435736	0.526915	BTBD17	protein_coding	BTB domain containing 17 [Source:HGNC Symbol;Acc:HGNC:33758]
ENSG00000198826	0.043643	0.526768	ARHGAP11A	protein_coding	Rho GTPase activating protein 11A [Source:HGNC Symbol;Acc:HGNC:15783]
ENSG00000145623	0.0436741	0.526702	OSMR	protein_coding	oncostatin M receptor [Source:HGNC Symbol;Acc:HGNC:8507]
ENSG00000149506	0.0438009	0.526434	ZP1	protein_coding	zona pellucida glycoprotein 1 [Source:HGNC Symbol;Acc:HGNC:13187]
ENSG00000160223	0.0439206	0.526181	ICOSLG	protein_coding	inducible T cell costimulator ligand [Source:HGNC Symbol;Acc:HGNC:17087]
ENSG00000038427	0.0439786	0.526059	VCAN	protein_coding	versican [Source:HGNC Symbol;Acc:HGNC:2464]
ENSG00000197852	0.0440867	0.525832	INKA2	protein_coding	inka box actin regulator 2 [Source:HGNC Symbol;Acc:HGNC:28045]
ENSG00000170921	0.0441188	0.525765	TANC2	protein_coding	tetratricopeptide repeat, ankyrin repeat and coiled-coil containing 2 [Source:HGNC Symbol;Acc:HGNC:30212]
ENSG00000146872	0.0443278	0.525326	TLK2	protein_coding	tousled like kinase 2 [Source:HGNC Symbol;Acc:HGNC:11842]
ENSG00000143437	0.0444013	0.525173	ARNT	protein_coding	aryl hydrocarbon receptor nuclear translocator [Source:HGNC Symbol;Acc:HGNC:700]
ENSG00000187416	0.0444601	0.52505	LHFPL3	protein_coding	LHFPL tetraspan subfamily member 3 [Source:HGNC Symbol;Acc:HGNC:6589]
ENSG00000152953	0.0445002	0.524966	STK32B	protein_coding	serine/threonine kinase 32B [Source:HGNC Symbol;Acc:HGNC:14217]
ENSG00000283239	0.0446109	0.524735	KBTBD11-OT1	protein_coding	KBTBD11 overlapping transcript 1 [Source:NCBI gene;Acc:104266957]
ENSG00000166455	0.0446298	0.524696	C16orf46	protein_coding	chromosome 16 open reading frame 46 [Source:HGNC Symbol;Acc:HGNC:26525]
ENSG00000108468	0.0447319	0.524483	CBX1	protein_coding	chromobox 1 [Source:HGNC Symbol;Acc:HGNC:1551]
ENSG00000117174	0.044732	0.524483	ZNHIT6	protein_coding	zinc finger HIT-type containing 6 [Source:HGNC Symbol;Acc:HGNC:26089]
ENSG00000175216	0.0448659	0.524205	CKAP5	protein_coding	cytoskeleton associated protein 5 [Source:HGNC Symbol;Acc:HGNC:28959]
ENSG00000158796	0.0448709	0.524195	DEDD	protein_coding	death effector domain containing [Source:HGNC Symbol;Acc:HGNC:2755]
ENSG00000278705	0.0448805	0.524175	HIST1H4B	protein_coding	histone cluster 1 H4 family member b [Source:HGNC Symbol;Acc:HGNC:4789]
ENSG00000176903	0.0449272	0.524078	PNMA1	protein_coding	PNMA family member 1 [Source:HGNC Symbol;Acc:HGNC:9158]
ENSG00000149657	0.0449509	0.524029	LSM14B	protein_coding	LSM family member 14B [Source:HGNC Symbol;Acc:HGNC:15887]
ENSG00000187140	0.0449526	0.524025	FOXD3	protein_coding	forkhead box D3 [Source:HGNC Symbol;Acc:HGNC:3804]
ENSG00000137331	0.0449582	0.524014	IER3	protein_coding	immediate early response 3 [Source:HGNC Symbol;Acc:HGNC:5392]
ENSG00000116560	0.0450318	0.523861	SFPQ	protein_coding	splicing factor proline and glutamine rich [Source:HGNC Symbol;Acc:HGNC:10774]
ENSG00000161914	0.0450703	0.523782	ZNF653	protein_coding	zinc finger protein 653 [Source:HGNC Symbol;Acc:HGNC:25196]
ENSG00000143882	0.0450883	0.523745	ATP6V1C2	protein_coding	ATPase H+ transporting V1 subunit C2 [Source:HGNC Symbol;Acc:HGNC:18264]
ENSG00000167780	0.0451576	0.523601	SOAT2	protein_coding	sterol O-acyltransferase 2 [Source:HGNC Symbol;Acc:HGNC:11178]
ENSG00000171848	0.0453004	0.523307	RRM2	protein_coding	ribonucleotide reductase regulatory subunit M2 [Source:HGNC Symbol;Acc:HGNC:10452]
ENSG00000139722	0.0453577	0.523189	VPS37B	protein_coding	VPS37B, ESCRT-I subunit [Source:HGNC Symbol;Acc:HGNC:25754]
ENSG00000090924	0.045576	0.522741	PLEKHG2	protein_coding	pleckstrin homology and RhoGEF domain containing G2 [Source:HGNC Symbol;Acc:HGNC:29515]
ENSG00000104881	0.0456609	0.522567	PPP1R13L	protein_coding	protein phosphatase 1 regulatory subunit 13 like [Source:HGNC Symbol;Acc:HGNC:18838]
ENSG00000163221	0.0456819	0.522524	S100A12	protein_coding	S100 calcium binding protein A12 [Source:HGNC Symbol;Acc:HGNC:10489]
ENSG00000132854	0.0456919	0.522503	KANK4	protein_coding	KN motif and ankyrin repeat domains 4 [Source:HGNC Symbol;Acc:HGNC:27263]
ENSG00000182979	0.0456949	0.522497	MTA1	protein_coding	metastasis associated 1 [Source:HGNC Symbol;Acc:HGNC:7410]
ENSG00000002834	0.0457414	0.522402	LASP1	protein_coding	LIM and SH3 protein 1 [Source:HGNC Symbol;Acc:HGNC:6513]
ENSG00000068745	0.0457522	0.52238	IP6K2	protein_coding	inositol hexakisphosphate kinase 2 [Source:HGNC Symbol;Acc:HGNC:17313]
ENSG00000134545	0.0458434	0.522194	KLRC1	protein_coding	killer cell lectin like receptor C1 [Source:HGNC Symbol;Acc:HGNC:6374]
ENSG00000214711	0.0459013	0.522075	CAPN14	protein_coding	calpain 14 [Source:HGNC Symbol;Acc:HGNC:16664]
ENSG00000137460	0.0459268	0.522023	FHDC1	protein_coding	FH2 domain containing 1 [Source:HGNC Symbol;Acc:HGNC:29363]
ENSG00000185942	0.0460299	0.521813	NKAIN3	protein_coding	sodium/potassium transporting ATPase interacting 3 [Source:HGNC Symbol;Acc:HGNC:26829]
ENSG00000161526	0.0460384	0.521796	SAP30BP	protein_coding	SAP30 binding protein [Source:HGNC Symbol;Acc:HGNC:30785]
ENSG00000169607	0.0460796	0.521712	CKAP2L	protein_coding	cytoskeleton associated protein 2 like [Source:HGNC Symbol;Acc:HGNC:26877]
ENSG00000136826	0.0461891	0.52149	KLF4	protein_coding	Kruppel like factor 4 [Source:HGNC Symbol;Acc:HGNC:6348]
ENSG00000058404	0.0462537	0.521359	CAMK2B	protein_coding	calcium/calmodulin dependent protein kinase II beta [Source:HGNC Symbol;Acc:HGNC:1461]
ENSG00000242173	0.0462768	0.521312	ARHGDIG	protein_coding	Rho GDP dissociation inhibitor gamma [Source:HGNC Symbol;Acc:HGNC:680]
ENSG00000130511	0.0462858	0.521294	SSBP4	protein_coding	single stranded DNA binding protein 4 [Source:HGNC Symbol;Acc:HGNC:15676]
ENSG00000105767	0.0462985	0.521268	CADM4	protein_coding	cell adhesion molecule 4 [Source:HGNC Symbol;Acc:HGNC:30825]
ENSG00000100888	0.0463052	0.521254	CHD8	protein_coding	chromodomain helicase DNA binding protein 8 [Source:HGNC Symbol;Acc:HGNC:20153]
ENSG00000068078	0.0463284	0.521207	FGFR3	protein_coding	fibroblast growth factor receptor 3 [Source:HGNC Symbol;Acc:HGNC:3690]
ENSG00000087460	0.046332	0.5212	GNAS	protein_coding	GNAS complex locus [Source:HGNC Symbol;Acc:HGNC:4392]
ENSG00000159840	0.0464127	0.521037	ZYX	protein_coding	zyxin [Source:HGNC Symbol;Acc:HGNC:13200]
ENSG00000185215	0.0464783	0.520904	TNFAIP2	protein_coding	TNF alpha induced protein 2 [Source:HGNC Symbol;Acc:HGNC:11895]
ENSG00000163808	0.0465657	0.520727	KIF15	protein_coding	kinesin family member 15 [Source:HGNC Symbol;Acc:HGNC:17273]
ENSG00000112531	0.0466674	0.520522	QKI	protein_coding	QKI, KH domain containing RNA binding [Source:HGNC Symbol;Acc:HGNC:21100]
ENSG00000188375	0.0467184	0.52042	H3F3C	protein_coding	H3 histone family member 3C [Source:HGNC Symbol;Acc:HGNC:33164]
ENSG00000087087	0.0468711	0.520113	SRRT	protein_coding	serrate, RNA effector molecule [Source:HGNC Symbol;Acc:HGNC:24101]
ENSG00000163873	0.0469483	0.519958	GRIK3	protein_coding	glutamate ionotropic receptor kainate type subunit 3 [Source:HGNC Symbol;Acc:HGNC:4581]
ENSG00000151079	0.0472941	0.519266	KCNA6	protein_coding	potassium voltage-gated channel subfamily A member 6 [Source:HGNC Symbol;Acc:HGNC:6225]
ENSG00000139182	0.0472981	0.519258	CLSTN3	protein_coding	calsyntenin 3 [Source:HGNC Symbol;Acc:HGNC:18371]
ENSG00000159164	0.0473412	0.519172	SV2A	protein_coding	synaptic vesicle glycoprotein 2A [Source:HGNC Symbol;Acc:HGNC:20566]
ENSG00000109738	0.047431	0.518993	GLRB	protein_coding	glycine receptor beta [Source:HGNC Symbol;Acc:HGNC:4329]
ENSG00000198342	0.0474355	0.518984	ZNF442	protein_coding	zinc finger protein 442 [Source:HGNC Symbol;Acc:HGNC:20877]
ENSG00000111490	0.0474903	0.518875	TBC1D30	protein_coding	TBC1 domain family member 30 [Source:HGNC Symbol;Acc:HGNC:29164]
ENSG00000107159	0.0474954	0.518865	CA9	protein_coding	carbonic anhydrase 9 [Source:HGNC Symbol;Acc:HGNC:1383]
ENSG00000102313	0.0475319	0.518792	ITIH6	protein_coding	inter-alpha-trypsin inhibitor heavy chain family member 6 [Source:HGNC Symbol;Acc:HGNC:28907]
ENSG00000162426	0.0476981	0.518462	SLC45A1	protein_coding	solute carrier family 45 member 1 [Source:HGNC Symbol;Acc:HGNC:17939]
ENSG00000149926	0.0477131	0.518433	FAM57B	protein_coding	family with sequence similarity 57 member B [Source:HGNC Symbol;Acc:HGNC:25295]
ENSG00000175175	0.0477139	0.518431	PPM1E	protein_coding	protein phosphatase, Mg2+/Mn2+ dependent 1E [Source:HGNC Symbol;Acc:HGNC:19322]
ENSG00000111737	0.0478349	0.518191	RAB35	protein_coding	RAB35, member RAS oncogene family [Source:HGNC Symbol;Acc:HGNC:9774]
ENSG00000197410	0.047849	0.518164	DCHS2	protein_coding	dachsous cadherin-related 2 [Source:HGNC Symbol;Acc:HGNC:23111]
ENSG00000136811	0.0478553	0.518151	ODF2	protein_coding	outer dense fiber of sperm tails 2 [Source:HGNC Symbol;Acc:HGNC:8114]
ENSG00000184260	0.0478632	0.518135	HIST2H2AC	protein_coding	histone cluster 2 H2A family member c [Source:HGNC Symbol;Acc:HGNC:4738]
ENSG00000160993	0.0479156	0.518032	ALKBH4	protein_coding	alkB homolog 4, lysine demethylase [Source:HGNC Symbol;Acc:HGNC:21900]
ENSG00000159455	0.0479985	0.517868	LCE2B	protein_coding	late cornified envelope 2B [Source:HGNC Symbol;Acc:HGNC:16610]
ENSG00000186335	0.0479985	0.517868	SLC36A2	protein_coding	solute carrier family 36 member 2 [Source:HGNC Symbol;Acc:HGNC:18762]
ENSG00000277535	0.0479985	0.517868	AL772284.2	protein_coding	novel cancer/testis antigen family protein
ENSG00000205884	0.0479985	0.517868	DEFB136	protein_coding	defensin beta 136 [Source:HGNC Symbol;Acc:HGNC:34433]
ENSG00000173699	0.0479985	0.517868	SPATA3	protein_coding	spermatogenesis associated 3 [Source:HGNC Symbol;Acc:HGNC:17884]
ENSG00000159516	0.0479985	0.517868	SPRR2G	protein_coding	small proline rich protein 2G [Source:HGNC Symbol;Acc:HGNC:11267]
ENSG00000170683	0.0479985	0.517868	OR10A3	protein_coding	olfactory receptor family 10 subfamily A member 3 [Source:HGNC Symbol;Acc:HGNC:8162]
ENSG00000204873	0.0479985	0.517868	KRTAP9-3	protein_coding	keratin associated protein 9-3 [Source:HGNC Symbol;Acc:HGNC:16927]
ENSG00000274274	0.0479985	0.517868	GAGE13	protein_coding	G antigen 13 [Source:HGNC Symbol;Acc:HGNC:29081]
ENSG00000263761	0.0479985	0.517868	GDF2	protein_coding	growth differentiation factor 2 [Source:HGNC Symbol;Acc:HGNC:4217]
ENSG00000146047	0.0479985	0.517868	HIST1H2BA	protein_coding	histone cluster 1 H2B family member a [Source:HGNC Symbol;Acc:HGNC:18730]
ENSG00000188293	0.0479985	0.517868	IGFL1	protein_coding	IGF like family member 1 [Source:HGNC Symbol;Acc:HGNC:24093]
ENSG00000237671	0.0479985	0.517868	GAGE12C	protein_coding	G antigen 12C [Source:HGNC Symbol;Acc:HGNC:28402]
ENSG00000164893	0.0479985	0.517868	SLC7A13	protein_coding	solute carrier family 7 member 13 [Source:HGNC Symbol;Acc:HGNC:23092]
ENSG00000105520	0.0480288	0.517808	PLPPR2	protein_coding	phospholipid phosphatase related 2 [Source:HGNC Symbol;Acc:HGNC:29566]
ENSG00000219607	0.0480736	0.51772	PPP1R3G	protein_coding	protein phosphatase 1 regulatory subunit 3G [Source:HGNC Symbol;Acc:HGNC:14945]
ENSG00000108176	0.0481315	0.517606	DNAJC12	protein_coding	DnaJ heat shock protein family (Hsp40) member C12 [Source:HGNC Symbol;Acc:HGNC:28908]
ENSG00000135736	0.0481465	0.517576	CCDC102A	protein_coding	coiled-coil domain containing 102A [Source:HGNC Symbol;Acc:HGNC:28097]
ENSG00000205809	0.0481934	0.517484	KLRC2	protein_coding	killer cell lectin like receptor C2 [Source:HGNC Symbol;Acc:HGNC:6375]
ENSG00000172336	0.0482864	0.517301	POP7	protein_coding	POP7 homolog, ribonuclease P/MRP subunit [Source:HGNC Symbol;Acc:HGNC:19949]
ENSG00000108312	0.0483072	0.51726	UBTF	protein_coding	upstream binding transcription factor [Source:HGNC Symbol;Acc:HGNC:12511]
ENSG00000114956	0.0484238	0.517032	DGUOK	protein_coding	deoxyguanosine kinase [Source:HGNC Symbol;Acc:HGNC:2858]
ENSG00000213085	0.0484932	0.516895	CFAP45	protein_coding	cilia and flagella associated protein 45 [Source:HGNC Symbol;Acc:HGNC:17229]
ENSG00000233757	0.0485036	0.516875	AC092835.1	protein_coding	novel C2H2 type zinc finger protein
ENSG00000143494	0.0485242	0.516835	VASH2	protein_coding	vasohibin 2 [Source:HGNC Symbol;Acc:HGNC:25723]
ENSG00000134901	0.0485556	0.516773	KDELC1	protein_coding	KDEL motif containing 1 [Source:HGNC Symbol;Acc:HGNC:19350]
ENSG00000182264	0.0486508	0.516587	IZUMO1	protein_coding	izumo sperm-egg fusion 1 [Source:HGNC Symbol;Acc:HGNC:28539]
ENSG00000187801	0.0486919	0.516507	ZFP69B	protein_coding	ZFP69 zinc finger protein B [Source:HGNC Symbol;Acc:HGNC:28053]
ENSG00000166341	0.0487442	0.516405	DCHS1	protein_coding	dachsous cadherin-related 1 [Source:HGNC Symbol;Acc:HGNC:13681]
ENSG00000074855	0.0488293	0.516239	ANO8	protein_coding	anoctamin 8 [Source:HGNC Symbol;Acc:HGNC:29329]
ENSG00000082196	0.0489023	0.516097	C1QTNF3	protein_coding	C1q and TNF related 3 [Source:HGNC Symbol;Acc:HGNC:14326]
[truncated: 18,407 more rows]

## Sheet: NGFR_associated groups
		Figure 3a: The comparative analysis of NGFRhigh and NGFRlow MBM identified a NGFR-specific signature						Significance (pvalue) was determined by unpaired two-tailed t-test and Bonferroni-corrected (padj) for multiple testing.
[truncated: 238 more rows]
