# Supplementary material for: Decoding molecular programs in melanoma brain metastases
Source: Nat Commun. 2022 Nov 26;13:7304. doi: 10.1038/s41467-022-34899-x (PMC9701224; doi:10.1038/s41467-022-34899-x)
Supplement: Supplementary file 7 — Supplementary Data 4 [file 41467_2022_34899_MOESM7_ESM.xlsx]

## Sheet: Summary
				Figure 3: Characterization of molecular subgroups of MBM defined by expression of Ecad- and NGFR-expression
	1. Gene set enrichment analysis (GSEA) of Ecadhigh vs. low MBM, significantly (p<0.05) regulated/enriched processes are shown. The Hallmark signature of the molecular signature database (MSigDB) was used
	2. Gene set enrichment analysis (GSEA) of Ecadhigh vs. low MBM, significantly (p<0.05) regulated/enriched processes are shown. The C2 signature of the molecular signature database (MSigDB) was used
	3. Gene set enrichment analysis (GSEA) of NGFRhigh vs. low MBM, significantly (p<0.05) regulated/enriched processes are shown. The Hallmark signature of the molecular signature database (MSigDB) was used
	4. Gene set enrichment analysis (GSEA) of TILhigh vs. low MBM, significantly (p<0.05) regulated/enriched processes are shown. The Hallmark signature of the molecular signature database (MSigDB) was used
	Significance (p-value) was determined by unpaired two-tailed t-test and not corrected for multiple testing.

## Sheet: 1. Ecadhigh_vs low_Hallmark
set	link	p-value	estimate	conf low	conf high	top in set	top not in set	non top in set	non top not in set
HALLMARK_OXIDATIVE_PHOSPHORYLATION	http://www.broadinstitute.org/gsea/msigdb/cards/HALLMARK_OXIDATIVE_PHOSPHORYLATION	6.4e-29	7.8	5.6	11	62	1206	121	18402
HALLMARK_FATTY_ACID_METABOLISM	http://www.broadinstitute.org/gsea/msigdb/cards/HALLMARK_FATTY_ACID_METABOLISM	1.4e-08	3.7	2.4	5.5	31	1237	125	18398
HALLMARK_ADIPOGENESIS	http://www.broadinstitute.org/gsea/msigdb/cards/HALLMARK_ADIPOGENESIS	3.8e-09	3.5	2.3	5.1	36	1232	154	18369
HALLMARK_CHOLESTEROL_HOMEOSTASIS	http://www.broadinstitute.org/gsea/msigdb/cards/HALLMARK_CHOLESTEROL_HOMEOSTASIS	0.00019	3.5	1.8	6.4	14	1254	59	18464
HALLMARK_PROTEIN_SECRETION	http://www.broadinstitute.org/gsea/msigdb/cards/HALLMARK_PROTEIN_SECRETION	0.0001	3.2	1.8	5.5	17	1251	78	18445
HALLMARK_MTORC1_SIGNALING	http://www.broadinstitute.org/gsea/msigdb/cards/HALLMARK_MTORC1_SIGNALING	9e-05	2.5	1.6	3.7	28	1240	169	18354
HALLMARK_BILE_ACID_METABOLISM	http://www.broadinstitute.org/gsea/msigdb/cards/HALLMARK_BILE_ACID_METABOLISM	0.0026	2.5	1.3	4.2	16	1252	96	18427
HALLMARK_HEME_METABOLISM	http://www.broadinstitute.org/gsea/msigdb/cards/HALLMARK_HEME_METABOLISM	0.00015	2.4	1.5	3.6	27	1241	167	18356
HALLMARK_PEROXISOME	http://www.broadinstitute.org/gsea/msigdb/cards/HALLMARK_PEROXISOME	0.023	2.1	1.1	3.8	13	1255	90	18433
HALLMARK_XENOBIOTIC_METABOLISM	http://www.broadinstitute.org/gsea/msigdb/cards/HALLMARK_XENOBIOTIC_METABOLISM	0.012	1.8	1.1	2.9	22	1246	176	18347
HALLMARK_HYPOXIA	http://www.broadinstitute.org/gsea/msigdb/cards/HALLMARK_HYPOXIA	0.017	1.8	1.1	2.8	21	1247	173	18350
HALLMARK_GLYCOLYSIS	http://www.broadinstitute.org/gsea/msigdb/cards/HALLMARK_GLYCOLYSIS	0.027	1.7	1.1	2.8	21	1247	177	18346
HALLMARK_KRAS_SIGNALING_DN	http://www.broadinstitute.org/gsea/msigdb/cards/HALLMARK_KRAS_SIGNALING_DN	0.035	0.39	0.13	0.93	5	1263	185	18338
HALLMARK_EPITHELIAL_MESENCHYMAL_TRANSITION	http://www.broadinstitute.org/gsea/msigdb/cards/HALLMARK_EPITHELIAL_MESENCHYMAL_TRANSITION	0.027	0.38	0.12	0.9	5	1263	192	18331
HALLMARK_ALLOGRAFT_REJECTION	http://www.broadinstitute.org/gsea/msigdb/cards/HALLMARK_ALLOGRAFT_REJECTION	0.019	0.37	0.12	0.89	5	1263	194	18329
HALLMARK_IL6_JAK_STAT3_SIGNALING	http://www.broadinstitute.org/gsea/msigdb/cards/HALLMARK_IL6_JAK_STAT3_SIGNALING	0.045	0.17	0.0042	0.97	1	1267	86	18437

## Sheet: 2. Ecadhigh_vslow_C2UP
set	link	p-value	estimate	conf low	conf high	top in set	top not in set	non top in set	non top not in set
IM_SREBF1A_TARGETS	http://www.broadinstitute.org/gsea/msigdb/cards/IM_SREBF1A_TARGETS	0.0024	22	2.5	260	3	1265	2	18521
RODRIGUES_THYROID_CARCINOMA_UP	http://www.broadinstitute.org/gsea/msigdb/cards/RODRIGUES_THYROID_CARCINOMA_UP	5.3e-06	17	4.9	62	7	1261	6	18517
REACTOME_SYNTHESIS_OF_PE	http://www.broadinstitute.org/gsea/msigdb/cards/REACTOME_SYNTHESIS_OF_PE	0.00021	15	3.4	64	5	1263	5	18518
BIOCARTA_KREB_PATHWAY	http://www.broadinstitute.org/gsea/msigdb/cards/BIOCARTA_KREB_PATHWAY	0.00095	15	2.7	79	4	1264	4	18519
OHM_EMBRYONIC_CARCINOMA_UP	http://www.broadinstitute.org/gsea/msigdb/cards/OHM_EMBRYONIC_CARCINOMA_UP	0.0045	15	2	110	3	1265	3	18520
EHLERS_ANEUPLOIDY_DN	http://www.broadinstitute.org/gsea/msigdb/cards/EHLERS_ANEUPLOIDY_DN	0.00036	12	2.9	48	5	1263	6	18517
REACTOME_CITRIC_ACID_CYCLE_TCA_CYCLE	http://www.broadinstitute.org/gsea/msigdb/cards/REACTOME_CITRIC_ACID_CYCLE_TCA_CYCLE	1.1e-05	11	3.7	29	8	1260	11	18512
MOOTHA_TCA	http://www.broadinstitute.org/gsea/msigdb/cards/MOOTHA_TCA	3e-05	11	3.6	34	7	1261	9	18514
RADAEVA_RESPONSE_TO_IFNA1_DN	http://www.broadinstitute.org/gsea/msigdb/cards/RADAEVA_RESPONSE_TO_IFNA1_DN	0.0076	11	1.6	65	3	1265	4	18519
BIOCARTA_ETC_PATHWAY	http://www.broadinstitute.org/gsea/msigdb/cards/BIOCARTA_ETC_PATHWAY	0.0026	9.8	2	41	4	1264	6	18517
CASTELLANO_HRAS_AND_NRAS_TARGETS_UP	http://www.broadinstitute.org/gsea/msigdb/cards/CASTELLANO_HRAS_AND_NRAS_TARGETS_UP	0.036	9.8	0.81	85	2	1266	3	18520
REACTOME_MITOCHONDRIAL_TRNA_AMINOACYLATION	http://www.broadinstitute.org/gsea/msigdb/cards/REACTOME_MITOCHONDRIAL_TRNA_AMINOACYLATION	2.7e-05	9	3.2	24	8	1260	13	18510
REACTOME_CHOLESTEROL_BIOSYNTHESIS	http://www.broadinstitute.org/gsea/msigdb/cards/REACTOME_CHOLESTEROL_BIOSYNTHESIS	2.7e-05	9	3.2	24	8	1260	13	18510
REACTOME_SYNTHESIS_OF_GLYCOSYLPHOSPHATIDYLINOSITOL_GPI	http://www.broadinstitute.org/gsea/msigdb/cards/REACTOME_SYNTHESIS_OF_GLYCOSYLPHOSPHATIDYLINOSITOL_GPI	0.00046	8	2.4	24	6	1262	11	18512
CHOW_RASSF1_TARGETS_DN	http://www.broadinstitute.org/gsea/msigdb/cards/CHOW_RASSF1_TARGETS_DN	7.3e-06	7.7	3.2	18	10	1258	19	18504
KEGG_CITRATE_CYCLE_TCA_CYCLE	http://www.broadinstitute.org/gsea/msigdb/cards/KEGG_CITRATE_CYCLE_TCA_CYCLE	1e-05	7.4	3.1	17	10	1258	20	18503
REACTOME_RESPIRATORY_ELECTRON_TRANSPORT	http://www.broadinstitute.org/gsea/msigdb/cards/REACTOME_RESPIRATORY_ELECTRON_TRANSPORT	2.1e-10	7.2	4.1	13	21	1247	43	18480
REACTOME_RESPIRATORY_ELECTRON_TRANSPORT_ATP_SYNTHESIS_BY_CHEMIOSMOTIC_COUPLING_AND_HEAT_PRODUCTION_BY_UNCOUPLING_PROTEINS_	http://www.broadinstitute.org/gsea/msigdb/cards/REACTOME_RESPIRATORY_ELECTRON_TRANSPORT_ATP_SYNTHESIS_BY_CHEMIOSMOTIC_COUPLING_AND_HEAT_PRODUCTION_BY_UNCOUPLING_PROTEINS_	5.6e-10	6.8	3.8	12	21	1247	46	18477
FARMER_BREAST_CANCER_CLUSTER_7	http://www.broadinstitute.org/gsea/msigdb/cards/FARMER_BREAST_CANCER_CLUSTER_7	0.0009	6.8	2.1	19	6	1262	13	18510
KEGG_STEROID_BIOSYNTHESIS	http://www.broadinstitute.org/gsea/msigdb/cards/KEGG_STEROID_BIOSYNTHESIS	0.0026	6.7	1.8	21	5	1263	11	18512
KEGG_PYRUVATE_METABOLISM	http://www.broadinstitute.org/gsea/msigdb/cards/KEGG_PYRUVATE_METABOLISM	3.5e-06	6.5	3	13	12	1256	27	18496
REACTOME_TCA_CYCLE_AND_RESPIRATORY_ELECTRON_TRANSPORT	http://www.broadinstitute.org/gsea/msigdb/cards/REACTOME_TCA_CYCLE_AND_RESPIRATORY_ELECTRON_TRANSPORT	1.6e-13	6.4	4.1	10	31	1237	72	18451
REACTOME_PYRUVATE_METABOLISM_AND_CITRIC_ACID_TCA_CYCLE	http://www.broadinstitute.org/gsea/msigdb/cards/REACTOME_PYRUVATE_METABOLISM_AND_CITRIC_ACID_TCA_CYCLE	4.7e-06	6.3	2.9	13	12	1256	28	18495
NIKOLSKY_BREAST_CANCER_6P24_P22_AMPLICON	http://www.broadinstitute.org/gsea/msigdb/cards/NIKOLSKY_BREAST_CANCER_6P24_P22_AMPLICON	0.0012	6.3	2	17	6	1262	14	18509
BIOCARTA_GLYCOLYSIS_PATHWAY	http://www.broadinstitute.org/gsea/msigdb/cards/BIOCARTA_GLYCOLYSIS_PATHWAY	0.022	6.3	1	27	3	1265	7	18516
BARRIER_CANCER_RELAPSE_TUMOR_SAMPLE_DN	http://www.broadinstitute.org/gsea/msigdb/cards/BARRIER_CANCER_RELAPSE_TUMOR_SAMPLE_DN	0.022	6.3	1	27	3	1265	7	18516
MCGOWAN_RSP6_TARGETS_UP	http://www.broadinstitute.org/gsea/msigdb/cards/MCGOWAN_RSP6_TARGETS_UP	0.0035	6.1	1.7	19	5	1263	12	18511
PODAR_RESPONSE_TO_ADAPHOSTIN_DN	http://www.broadinstitute.org/gsea/msigdb/cards/PODAR_RESPONSE_TO_ADAPHOSTIN_DN	0.0035	6.1	1.7	19	5	1263	12	18511
ALONSO_METASTASIS_NEURAL_UP	http://www.broadinstitute.org/gsea/msigdb/cards/ALONSO_METASTASIS_NEURAL_UP	0.0035	6.1	1.7	19	5	1263	12	18511
REACTOME_MITOCHONDRIAL_FATTY_ACID_BETA_OXIDATION	http://www.broadinstitute.org/gsea/msigdb/cards/REACTOME_MITOCHONDRIAL_FATTY_ACID_BETA_OXIDATION	0.01	5.9	1.3	20	4	1264	10	18513
REACTOME_METABOLISM_OF_VITAMINS_AND_COFACTORS	http://www.broadinstitute.org/gsea/msigdb/cards/REACTOME_METABOLISM_OF_VITAMINS_AND_COFACTORS	1.9e-06	5.7	2.8	11	14	1254	36	18487
KEGG_GLYCOSYLPHOSPHATIDYLINOSITOL_GPI_ANCHOR_BIOSYNTHESIS	http://www.broadinstitute.org/gsea/msigdb/cards/KEGG_GLYCOSYLPHOSPHATIDYLINOSITOL_GPI_ANCHOR_BIOSYNTHESIS	0.00075	5.7	2	14	7	1261	18	18505
VALK_AML_CLUSTER_8	http://www.broadinstitute.org/gsea/msigdb/cards/VALK_AML_CLUSTER_8	0.00075	5.7	2	14	7	1261	18	18505
MOOTHA_VOXPHOS	http://www.broadinstitute.org/gsea/msigdb/cards/MOOTHA_VOXPHOS	5.1e-08	5.5	3.1	9.5	19	1249	51	18472
KEGG_AMINO_SUGAR_AND_NUCLEOTIDE_SUGAR_METABOLISM	http://www.broadinstitute.org/gsea/msigdb/cards/KEGG_AMINO_SUGAR_AND_NUCLEOTIDE_SUGAR_METABOLISM	1.4e-05	5.5	2.6	11	12	1256	32	18491
KEGG_VALINE_LEUCINE_AND_ISOLEUCINE_BIOSYNTHESIS	http://www.broadinstitute.org/gsea/msigdb/cards/KEGG_VALINE_LEUCINE_AND_ISOLEUCINE_BIOSYNTHESIS	0.029	5.5	0.94	23	3	1265	8	18515
REACTOME_VITAMIN_B5_PANTOTHENATE_METABOLISM	http://www.broadinstitute.org/gsea/msigdb/cards/REACTOME_VITAMIN_B5_PANTOTHENATE_METABOLISM	0.029	5.5	0.94	23	3	1265	8	18515
KUROKAWA_LIVER_CANCER_CHEMOTHERAPY_UP	http://www.broadinstitute.org/gsea/msigdb/cards/KUROKAWA_LIVER_CANCER_CHEMOTHERAPY_UP	0.029	5.5	0.94	23	3	1265	8	18515
KEGG_OXIDATIVE_PHOSPHORYLATION	http://www.broadinstitute.org/gsea/msigdb/cards/KEGG_OXIDATIVE_PHOSPHORYLATION	1.2e-10	5.4	3.3	8.6	27	1241	74	18449
REACTOME_POST_TRANSLATIONAL_MODIFICATION_SYNTHESIS_OF_GPI_ANCHORED_PROTEINS	http://www.broadinstitute.org/gsea/msigdb/cards/REACTOME_POST_TRANSLATIONAL_MODIFICATION_SYNTHESIS_OF_GPI_ANCHORED_PROTEINS	0.00097	5.4	1.9	13	7	1261	19	18504
KEGG_TERPENOID_BACKBONE_BIOSYNTHESIS	http://www.broadinstitute.org/gsea/msigdb/cards/KEGG_TERPENOID_BACKBONE_BIOSYNTHESIS	0.013	5.3	1.2	18	4	1264	11	18512
BOYAULT_LIVER_CANCER_SUBCLASS_G1_DN	http://www.broadinstitute.org/gsea/msigdb/cards/BOYAULT_LIVER_CANCER_SUBCLASS_G1_DN	0.0001	5.2	2.3	11	10	1258	28	18495
REACTOME_INSULIN_RECEPTOR_RECYCLING	http://www.broadinstitute.org/gsea/msigdb/cards/REACTOME_INSULIN_RECEPTOR_RECYCLING	0.0027	5.2	1.7	14	6	1262	17	18506
MOOTHA_GLYCOLYSIS	http://www.broadinstitute.org/gsea/msigdb/cards/MOOTHA_GLYCOLYSIS	0.0074	4.9	1.4	14	5	1263	15	18508
KEGG_OTHER_GLYCAN_DEGRADATION	http://www.broadinstitute.org/gsea/msigdb/cards/KEGG_OTHER_GLYCAN_DEGRADATION	0.016	4.9	1.1	16	4	1264	12	18511
KEGG_GLYOXYLATE_AND_DICARBOXYLATE_METABOLISM	http://www.broadinstitute.org/gsea/msigdb/cards/KEGG_GLYOXYLATE_AND_DICARBOXYLATE_METABOLISM	0.016	4.9	1.1	16	4	1264	12	18511
BIOCARTA_IL22BP_PATHWAY	http://www.broadinstitute.org/gsea/msigdb/cards/BIOCARTA_IL22BP_PATHWAY	0.016	4.9	1.1	16	4	1264	12	18511
WIKMAN_ASBESTOS_LUNG_CANCER_UP	http://www.broadinstitute.org/gsea/msigdb/cards/WIKMAN_ASBESTOS_LUNG_CANCER_UP	0.016	4.9	1.1	16	4	1264	12	18511
LOPEZ_MBD_TARGETS_IMPRINTED_AND_X_LINKED	http://www.broadinstitute.org/gsea/msigdb/cards/LOPEZ_MBD_TARGETS_IMPRINTED_AND_X_LINKED	0.016	4.9	1.1	16	4	1264	12	18511
KEGG_NON_HOMOLOGOUS_END_JOINING	http://www.broadinstitute.org/gsea/msigdb/cards/KEGG_NON_HOMOLOGOUS_END_JOINING	0.037	4.9	0.85	20	3	1265	9	18514
REACTOME_REVERSIBLE_HYDRATION_OF_CARBON_DIOXIDE	http://www.broadinstitute.org/gsea/msigdb/cards/REACTOME_REVERSIBLE_HYDRATION_OF_CARBON_DIOXIDE	0.037	4.9	0.85	20	3	1265	9	18514
REACTOME_REGULATION_OF_PYRUVATE_DEHYDROGENASE_PDH_COMPLEX	http://www.broadinstitute.org/gsea/msigdb/cards/REACTOME_REGULATION_OF_PYRUVATE_DEHYDROGENASE_PDH_COMPLEX	0.037	4.9	0.85	20	3	1265	9	18514
WAESCH_ANAPHASE_PROMOTING_COMPLEX	http://www.broadinstitute.org/gsea/msigdb/cards/WAESCH_ANAPHASE_PROMOTING_COMPLEX	0.037	4.9	0.85	20	3	1265	9	18514
REACTOME_MITOCHONDRIAL_PROTEIN_IMPORT	http://www.broadinstitute.org/gsea/msigdb/cards/REACTOME_MITOCHONDRIAL_PROTEIN_IMPORT	9.6e-05	4.8	2.2	9.6	11	1257	34	18489
WONG_MITOCHONDRIA_GENE_MODULE	http://www.broadinstitute.org/gsea/msigdb/cards/WONG_MITOCHONDRIA_GENE_MODULE	1.2e-15	4.7	3.3	6.6	48	1220	154	18369
SCHMIDT_POR_TARGETS_IN_LIMB_BUD_UP	http://www.broadinstitute.org/gsea/msigdb/cards/SCHMIDT_POR_TARGETS_IN_LIMB_BUD_UP	0.0042	4.6	1.5	12	6	1262	19	18504
FRASOR_RESPONSE_TO_SERM_OR_FULVESTRANT_UP	http://www.broadinstitute.org/gsea/msigdb/cards/FRASOR_RESPONSE_TO_SERM_OR_FULVESTRANT_UP	0.0092	4.6	1.3	13	5	1263	16	18507
REACTOME_SYNTHESIS_OF_PIPS_AT_THE_PLASMA_MEMBRANE	http://www.broadinstitute.org/gsea/msigdb/cards/REACTOME_SYNTHESIS_OF_PIPS_AT_THE_PLASMA_MEMBRANE	0.0024	4.5	1.6	11	7	1261	23	18500
KEGG_ONE_CARBON_POOL_BY_FOLATE	http://www.broadinstitute.org/gsea/msigdb/cards/KEGG_ONE_CARBON_POOL_BY_FOLATE	0.02	4.5	1.1	15	4	1264	13	18510
BIOCARTA_IL10_PATHWAY	http://www.broadinstitute.org/gsea/msigdb/cards/BIOCARTA_IL10_PATHWAY	0.02	4.5	1.1	15	4	1264	13	18510
REACTOME_BRANCHED_CHAIN_AMINO_ACID_CATABOLISM	http://www.broadinstitute.org/gsea/msigdb/cards/REACTOME_BRANCHED_CHAIN_AMINO_ACID_CATABOLISM	0.02	4.5	1.1	15	4	1264	13	18510
BOYAULT_LIVER_CANCER_SUBCLASS_G56_DN	http://www.broadinstitute.org/gsea/msigdb/cards/BOYAULT_LIVER_CANCER_SUBCLASS_G56_DN	0.02	4.5	1.1	15	4	1264	13	18510
KEGG_PARKINSONS_DISEASE	http://www.broadinstitute.org/gsea/msigdb/cards/KEGG_PARKINSONS_DISEASE	6.2e-08	4.4	2.6	7.2	23	1245	77	18446
KEGG_PENTOSE_PHOSPHATE_PATHWAY	http://www.broadinstitute.org/gsea/msigdb/cards/KEGG_PENTOSE_PHOSPHATE_PATHWAY	0.0052	4.4	1.4	11	6	1262	20	18503
KEGG_GALACTOSE_METABOLISM	http://www.broadinstitute.org/gsea/msigdb/cards/KEGG_GALACTOSE_METABOLISM	0.0052	4.4	1.4	11	6	1262	20	18503
REACTOME_GLYCOLYSIS	http://www.broadinstitute.org/gsea/msigdb/cards/REACTOME_GLYCOLYSIS	0.0052	4.4	1.4	11	6	1262	20	18503
HOEGERKORP_CD44_TARGETS_DIRECT_UP	http://www.broadinstitute.org/gsea/msigdb/cards/HOEGERKORP_CD44_TARGETS_DIRECT_UP	0.0052	4.4	1.4	11	6	1262	20	18503
REACTOME_SYNTHESIS_SECRETION_AND_INACTIVATION_OF_GIP	http://www.broadinstitute.org/gsea/msigdb/cards/REACTOME_SYNTHESIS_SECRETION_AND_INACTIVATION_OF_GIP	0.046	4.4	0.78	17	3	1265	10	18513
DAVIES_MULTIPLE_MYELOMA_VS_MGUS_UP	http://www.broadinstitute.org/gsea/msigdb/cards/DAVIES_MULTIPLE_MYELOMA_VS_MGUS_UP	0.046	4.4	0.78	17	3	1265	10	18513
STEIN_ESRRA_TARGETS_UP	http://www.broadinstitute.org/gsea/msigdb/cards/STEIN_ESRRA_TARGETS_UP	7.4e-22	4.3	3.3	5.6	77	1191	276	18247
KEGG_NICOTINATE_AND_NICOTINAMIDE_METABOLISM	http://www.broadinstitute.org/gsea/msigdb/cards/KEGG_NICOTINATE_AND_NICOTINAMIDE_METABOLISM	0.011	4.3	1.2	12	5	1263	17	18506
MOOTHA_FFA_OXYDATION	http://www.broadinstitute.org/gsea/msigdb/cards/MOOTHA_FFA_OXYDATION	0.011	4.3	1.2	12	5	1263	17	18506
KEEN_RESPONSE_TO_ROSIGLITAZONE_UP	http://www.broadinstitute.org/gsea/msigdb/cards/KEEN_RESPONSE_TO_ROSIGLITAZONE_UP	0.0017	4.2	1.6	9.5	8	1260	28	18495
OHM_METHYLATED_IN_ADULT_CANCERS	http://www.broadinstitute.org/gsea/msigdb/cards/OHM_METHYLATED_IN_ADULT_CANCERS	0.0063	4.2	1.4	11	6	1262	21	18502
GENTILE_UV_RESPONSE_CLUSTER_D9	http://www.broadinstitute.org/gsea/msigdb/cards/GENTILE_UV_RESPONSE_CLUSTER_D9	0.0063	4.2	1.4	11	6	1262	21	18502
REACTOME_SIGNALING_BY_FGFR1_FUSION_MUTANTS	http://www.broadinstitute.org/gsea/msigdb/cards/REACTOME_SIGNALING_BY_FGFR1_FUSION_MUTANTS	0.025	4.2	1	13	4	1264	14	18509
REACTOME_SYNTHESIS_OF_PC	http://www.broadinstitute.org/gsea/msigdb/cards/REACTOME_SYNTHESIS_OF_PC	0.025	4.2	1	13	4	1264	14	18509
REACTOME_PYRUVATE_METABOLISM	http://www.broadinstitute.org/gsea/msigdb/cards/REACTOME_PYRUVATE_METABOLISM	0.025	4.2	1	13	4	1264	14	18509
HERNANDEZ_MITOTIC_ARREST_BY_DOCETAXEL_2_DN	http://www.broadinstitute.org/gsea/msigdb/cards/HERNANDEZ_MITOTIC_ARREST_BY_DOCETAXEL_2_DN	0.025	4.2	1	13	4	1264	14	18509
WOTTON_RUNX_TARGETS_UP	http://www.broadinstitute.org/gsea/msigdb/cards/WOTTON_RUNX_TARGETS_UP	0.025	4.2	1	13	4	1264	14	18509
VISALA_AGING_LYMPHOCYTE_DN	http://www.broadinstitute.org/gsea/msigdb/cards/VISALA_AGING_LYMPHOCYTE_DN	0.025	4.2	1	13	4	1264	14	18509
BOYAULT_LIVER_CANCER_SUBCLASS_G6_DN	http://www.broadinstitute.org/gsea/msigdb/cards/BOYAULT_LIVER_CANCER_SUBCLASS_G6_DN	0.025	4.2	1	13	4	1264	14	18509
KEGG_AMINOACYL_TRNA_BIOSYNTHESIS	http://www.broadinstitute.org/gsea/msigdb/cards/KEGG_AMINOACYL_TRNA_BIOSYNTHESIS	0.00096	4.1	1.7	8.9	9	1259	32	18491
KEGG_PROPANOATE_METABOLISM	http://www.broadinstitute.org/gsea/msigdb/cards/KEGG_PROPANOATE_METABOLISM	0.0036	4.1	1.5	9.8	7	1261	25	18498
REACTOME_TRNA_AMINOACYLATION	http://www.broadinstitute.org/gsea/msigdb/cards/REACTOME_TRNA_AMINOACYLATION	0.0012	4	1.7	8.6	9	1259	33	18490
BURTON_ADIPOGENESIS_10	http://www.broadinstitute.org/gsea/msigdb/cards/BURTON_ADIPOGENESIS_10	0.0076	4	1.3	10	6	1262	22	18501
KEGG_LYSOSOME	http://www.broadinstitute.org/gsea/msigdb/cards/KEGG_LYSOSOME	1.1e-07	3.9	2.4	6.2	25	1243	94	18429
PARK_APL_PATHOGENESIS_DN	http://www.broadinstitute.org/gsea/msigdb/cards/PARK_APL_PATHOGENESIS_DN	0.00078	3.9	1.7	7.9	10	1258	38	18485
APPIERTO_RESPONSE_TO_FENRETINIDE_UP	http://www.broadinstitute.org/gsea/msigdb/cards/APPIERTO_RESPONSE_TO_FENRETINIDE_UP	0.0024	3.9	1.5	8.8	8	1260	30	18493
ZHENG_FOXP3_TARGETS_IN_T_LYMPHOCYTE_DN	http://www.broadinstitute.org/gsea/msigdb/cards/ZHENG_FOXP3_TARGETS_IN_T_LYMPHOCYTE_DN	0.0043	3.9	1.4	9.4	7	1261	26	18497
YOKOE_CANCER_TESTIS_ANTIGENS	http://www.broadinstitute.org/gsea/msigdb/cards/YOKOE_CANCER_TESTIS_ANTIGENS	0.0043	3.9	1.4	9.4	7	1261	26	18497
HORTON_SREBF_TARGETS	http://www.broadinstitute.org/gsea/msigdb/cards/HORTON_SREBF_TARGETS	0.016	3.9	1.1	11	5	1263	19	18504
REACTOME_NEPHRIN_INTERACTIONS	http://www.broadinstitute.org/gsea/msigdb/cards/REACTOME_NEPHRIN_INTERACTIONS	0.03	3.9	0.94	12	4	1264	15	18508
TERAMOTO_OPN_TARGETS_CLUSTER_7	http://www.broadinstitute.org/gsea/msigdb/cards/TERAMOTO_OPN_TARGETS_CLUSTER_7	0.03	3.9	0.94	12	4	1264	15	18508
RUAN_RESPONSE_TO_TROGLITAZONE_DN	http://www.broadinstitute.org/gsea/msigdb/cards/RUAN_RESPONSE_TO_TROGLITAZONE_DN	0.03	3.9	0.94	12	4	1264	15	18508
KAMIKUBO_MYELOID_MN1_NETWORK	http://www.broadinstitute.org/gsea/msigdb/cards/KAMIKUBO_MYELOID_MN1_NETWORK	0.03	3.9	0.94	12	4	1264	15	18508
LANDIS_ERBB2_BREAST_PRENEOPLASTIC_DN	http://www.broadinstitute.org/gsea/msigdb/cards/LANDIS_ERBB2_BREAST_PRENEOPLASTIC_DN	0.00045	3.8	1.8	7.6	11	1257	42	18481
KEGG_VALINE_LEUCINE_AND_ISOLEUCINE_DEGRADATION	http://www.broadinstitute.org/gsea/msigdb/cards/KEGG_VALINE_LEUCINE_AND_ISOLEUCINE_DEGRADATION	0.0016	3.8	1.6	8	9	1259	35	18488
KEGG_BUTANOATE_METABOLISM	http://www.broadinstitute.org/gsea/msigdb/cards/KEGG_BUTANOATE_METABOLISM	0.0051	3.8	1.4	9	7	1261	27	18496
CHEN_LIVER_METABOLISM_QTL_CIS	http://www.broadinstitute.org/gsea/msigdb/cards/CHEN_LIVER_METABOLISM_QTL_CIS	2.3e-05	3.7	2	6.4	17	1251	68	18455
REACTOME_TRANSFERRIN_ENDOCYTOSIS_AND_RECYCLING	http://www.broadinstitute.org/gsea/msigdb/cards/REACTOME_TRANSFERRIN_ENDOCYTOSIS_AND_RECYCLING	0.019	3.7	1.1	10	5	1263	20	18503
REACTOME_FORMATION_OF_INCISION_COMPLEX_IN_GG_NER	http://www.broadinstitute.org/gsea/msigdb/cards/REACTOME_FORMATION_OF_INCISION_COMPLEX_IN_GG_NER	0.036	3.7	0.89	11	4	1264	16	18507
AMIT_SERUM_RESPONSE_20_MCF10A	http://www.broadinstitute.org/gsea/msigdb/cards/AMIT_SERUM_RESPONSE_20_MCF10A	0.036	3.7	0.89	11	4	1264	16	18507
MOOTHA_MITOCHONDRIA	http://www.broadinstitute.org/gsea/msigdb/cards/MOOTHA_MITOCHONDRIA	1.3e-18	3.6	2.8	4.6	79	1189	336	18187
SCHLOSSER_MYC_TARGETS_AND_SERUM_RESPONSE_UP	http://www.broadinstitute.org/gsea/msigdb/cards/SCHLOSSER_MYC_TARGETS_AND_SERUM_RESPONSE_UP	0.0023	3.6	1.5	7.6	9	1259	37	18486
REACTOME_GLYCEROPHOSPHOLIPID_BIOSYNTHESIS	http://www.broadinstitute.org/gsea/msigdb/cards/REACTOME_GLYCEROPHOSPHOLIPID_BIOSYNTHESIS	0.00013	3.5	1.8	6.1	15	1253	64	18459
KIM_GERMINAL_CENTER_T_HELPER_UP	http://www.broadinstitute.org/gsea/msigdb/cards/KIM_GERMINAL_CENTER_T_HELPER_UP	0.00049	3.5	1.7	6.7	12	1256	50	18473
REACTOME_GLUCOSE_METABOLISM	http://www.broadinstitute.org/gsea/msigdb/cards/REACTOME_GLUCOSE_METABOLISM	0.00058	3.5	1.7	6.6	12	1256	51	18472
KEGG_GLYCEROLIPID_METABOLISM	http://www.broadinstitute.org/gsea/msigdb/cards/KEGG_GLYCEROLIPID_METABOLISM	0.0046	3.5	1.4	7.6	8	1260	34	18489
REACTOME_GLYCOSPHINGOLIPID_METABOLISM	http://www.broadinstitute.org/gsea/msigdb/cards/REACTOME_GLYCOSPHINGOLIPID_METABOLISM	0.0071	3.5	1.3	8.3	7	1261	29	18494
REACTOME_GLUCONEOGENESIS	http://www.broadinstitute.org/gsea/msigdb/cards/REACTOME_GLUCONEOGENESIS	0.013	3.5	1.2	8.8	6	1262	25	18498
JI_METASTASIS_REPRESSED_BY_STK11	http://www.broadinstitute.org/gsea/msigdb/cards/JI_METASTASIS_REPRESSED_BY_STK11	0.023	3.5	1	9.5	5	1263	21	18502
MOOTHA_HUMAN_MITODB_6_2002	http://www.broadinstitute.org/gsea/msigdb/cards/MOOTHA_HUMAN_MITODB_6_2002	1.3e-16	3.4	2.6	4.5	74	1194	329	18194
BURTON_ADIPOGENESIS_6	http://www.broadinstitute.org/gsea/msigdb/cards/BURTON_ADIPOGENESIS_6	5.7e-08	3.4	2.2	5	32	1236	142	18381
ELVIDGE_HIF1A_AND_HIF2A_TARGETS_UP	http://www.broadinstitute.org/gsea/msigdb/cards/ELVIDGE_HIF1A_AND_HIF2A_TARGETS_UP	0.0082	3.4	1.3	8	7	1261	30	18493
NIKOLSKY_BREAST_CANCER_1Q21_AMPLICON	http://www.broadinstitute.org/gsea/msigdb/cards/NIKOLSKY_BREAST_CANCER_1Q21_AMPLICON	0.0082	3.4	1.3	8	7	1261	30	18493
BOYAULT_LIVER_CANCER_SUBCLASS_G12_UP	http://www.broadinstitute.org/gsea/msigdb/cards/BOYAULT_LIVER_CANCER_SUBCLASS_G12_UP	0.0082	3.4	1.3	8	7	1261	30	18493
MOOTHA_GLUCONEOGENESIS	http://www.broadinstitute.org/gsea/msigdb/cards/MOOTHA_GLUCONEOGENESIS	0.015	3.4	1.1	8.4	6	1262	26	18497
PID_HEDGEHOG_2PATHWAY	http://www.broadinstitute.org/gsea/msigdb/cards/PID_HEDGEHOG_2PATHWAY	0.042	3.4	0.84	11	4	1264	17	18506
REACTOME_ERK_MAPK_TARGETS	http://www.broadinstitute.org/gsea/msigdb/cards/REACTOME_ERK_MAPK_TARGETS	0.042	3.4	0.84	11	4	1264	17	18506
TONKS_TARGETS_OF_RUNX1_RUNX1T1_FUSION_SUSTAINED_IN_MONOCYTE_UP	http://www.broadinstitute.org/gsea/msigdb/cards/TONKS_TARGETS_OF_RUNX1_RUNX1T1_FUSION_SUSTAINED_IN_MONOCYTE_UP	0.042	3.4	0.84	11	4	1264	17	18506
CEBALLOS_TARGETS_OF_TP53_AND_MYC_UP	http://www.broadinstitute.org/gsea/msigdb/cards/CEBALLOS_TARGETS_OF_TP53_AND_MYC_UP	0.042	3.4	0.84	11	4	1264	17	18506
VALK_AML_CLUSTER_16	http://www.broadinstitute.org/gsea/msigdb/cards/VALK_AML_CLUSTER_16	0.042	3.4	0.84	11	4	1264	17	18506
MOOTHA_GLYCOGEN_METABOLISM	http://www.broadinstitute.org/gsea/msigdb/cards/MOOTHA_GLYCOGEN_METABOLISM	0.042	3.4	0.84	11	4	1264	17	18506
KIM_MYC_AMPLIFICATION_TARGETS_UP	http://www.broadinstitute.org/gsea/msigdb/cards/KIM_MYC_AMPLIFICATION_TARGETS_UP	5.1e-08	3.3	2.2	4.9	33	1235	149	18374
SHAFFER_IRF4_TARGETS_IN_ACTIVATED_B_LYMPHOCYTE	http://www.broadinstitute.org/gsea/msigdb/cards/SHAFFER_IRF4_TARGETS_IN_ACTIVATED_B_LYMPHOCYTE	0.0003	3.3	1.7	6	14	1254	62	18461
GERHOLD_ADIPOGENESIS_UP	http://www.broadinstitute.org/gsea/msigdb/cards/GERHOLD_ADIPOGENESIS_UP	0.0035	3.3	1.4	6.9	9	1259	40	18483
ZHAN_MULTIPLE_MYELOMA_CD2_DN	http://www.broadinstitute.org/gsea/msigdb/cards/ZHAN_MULTIPLE_MYELOMA_CD2_DN	0.0062	3.3	1.3	7.2	8	1260	36	18487
OHGUCHI_LIVER_HNF4A_TARGETS_UP	http://www.broadinstitute.org/gsea/msigdb/cards/OHGUCHI_LIVER_HNF4A_TARGETS_UP	0.0062	3.3	1.3	7.2	8	1260	36	18487
CREIGHTON_AKT1_SIGNALING_VIA_MTOR_UP	http://www.broadinstitute.org/gsea/msigdb/cards/CREIGHTON_AKT1_SIGNALING_VIA_MTOR_UP	0.017	3.3	1.1	8.1	6	1262	27	18496
TING_SILENCED_BY_DICER	http://www.broadinstitute.org/gsea/msigdb/cards/TING_SILENCED_BY_DICER	0.027	3.3	0.98	9	5	1263	22	18501
HERNANDEZ_ABERRANT_MITOSIS_BY_DOCETACEL_4NM_UP	http://www.broadinstitute.org/gsea/msigdb/cards/HERNANDEZ_ABERRANT_MITOSIS_BY_DOCETACEL_4NM_UP	0.049	3.3	0.8	9.9	4	1264	18	18505
BERTUCCI_INVASIVE_CARCINOMA_DUCTAL_VS_LOBULAR_UP	http://www.broadinstitute.org/gsea/msigdb/cards/BERTUCCI_INVASIVE_CARCINOMA_DUCTAL_VS_LOBULAR_UP	0.049	3.3	0.8	9.9	4	1264	18	18505
HASLINGER_B_CLL_WITH_CHROMOSOME_12_TRISOMY	http://www.broadinstitute.org/gsea/msigdb/cards/HASLINGER_B_CLL_WITH_CHROMOSOME_12_TRISOMY	0.049	3.3	0.8	9.9	4	1264	18	18505
STEIN_ESRRA_TARGETS	http://www.broadinstitute.org/gsea/msigdb/cards/STEIN_ESRRA_TARGETS	1.7e-17	3.2	2.5	4.1	85	1183	402	18121
SCHUETZ_BREAST_CANCER_DUCTAL_INVASIVE_DN	http://www.broadinstitute.org/gsea/msigdb/cards/SCHUETZ_BREAST_CANCER_DUCTAL_INVASIVE_DN	0.00023	3.2	1.7	5.8	15	1253	68	18455
WOO_LIVER_CANCER_RECURRENCE_DN	http://www.broadinstitute.org/gsea/msigdb/cards/WOO_LIVER_CANCER_RECURRENCE_DN	0.00045	3.2	1.6	5.7	14	1254	65	18458
REACTOME_GOLGI_ASSOCIATED_VESICLE_BIOGENESIS	http://www.broadinstitute.org/gsea/msigdb/cards/REACTOME_GOLGI_ASSOCIATED_VESICLE_BIOGENESIS	0.0041	3.2	1.4	6.7	9	1259	41	18482
KRIEG_HYPOXIA_VIA_KDM3A	http://www.broadinstitute.org/gsea/msigdb/cards/KRIEG_HYPOXIA_VIA_KDM3A	0.0041	3.2	1.4	6.7	9	1259	41	18482
NAKAJIMA_MAST_CELL	http://www.broadinstitute.org/gsea/msigdb/cards/NAKAJIMA_MAST_CELL	0.0072	3.2	1.3	6.9	8	1260	37	18486
CHANGOLKAR_H2AFY_TARGETS_UP	http://www.broadinstitute.org/gsea/msigdb/cards/CHANGOLKAR_H2AFY_TARGETS_UP	0.0072	3.2	1.3	6.9	8	1260	37	18486
MOOTHA_PGC	http://www.broadinstitute.org/gsea/msigdb/cards/MOOTHA_PGC	1.7e-13	3.1	2.3	4.1	67	1201	327	18196
SMITH_TERT_TARGETS_DN	http://www.broadinstitute.org/gsea/msigdb/cards/SMITH_TERT_TARGETS_DN	0.00034	3.1	1.7	5.5	15	1253	71	18452
REACTOME_TRANS_GOLGI_NETWORK_VESICLE_BUDDING	http://www.broadinstitute.org/gsea/msigdb/cards/REACTOME_TRANS_GOLGI_NETWORK_VESICLE_BUDDING	0.0031	3.1	1.4	6.3	10	1258	47	18476
IRITANI_MAD1_TARGETS_DN	http://www.broadinstitute.org/gsea/msigdb/cards/IRITANI_MAD1_TARGETS_DN	0.0082	3.1	1.2	6.7	8	1260	38	18485
KEGG_TYROSINE_METABOLISM	http://www.broadinstitute.org/gsea/msigdb/cards/KEGG_TYROSINE_METABOLISM	0.013	3.1	1.2	7.2	7	1261	33	18490
KAAB_FAILED_HEART_VENTRICLE_DN	http://www.broadinstitute.org/gsea/msigdb/cards/KAAB_FAILED_HEART_VENTRICLE_DN	0.013	3.1	1.2	7.2	7	1261	33	18490
KAAB_FAILED_HEART_ATRIUM_DN	http://www.broadinstitute.org/gsea/msigdb/cards/KAAB_FAILED_HEART_ATRIUM_DN	1.5e-05	3	1.8	4.8	23	1245	112	18411
YAO_TEMPORAL_RESPONSE_TO_PROGESTERONE_CLUSTER_9	http://www.broadinstitute.org/gsea/msigdb/cards/YAO_TEMPORAL_RESPONSE_TO_PROGESTERONE_CLUSTER_9	0.0015	3	1.5	5.7	12	1256	58	18465
REACTOME_PI_METABOLISM	http://www.broadinstitute.org/gsea/msigdb/cards/REACTOME_PI_METABOLISM	0.0093	3	1.2	6.6	8	1260	39	18484
NADLER_OBESITY_DN	http://www.broadinstitute.org/gsea/msigdb/cards/NADLER_OBESITY_DN	0.0093	3	1.2	6.6	8	1260	39	18484
MILI_PSEUDOPODIA	http://www.broadinstitute.org/gsea/msigdb/cards/MILI_PSEUDOPODIA	0.014	3	1.1	6.9	7	1261	34	18489
YANG_BREAST_CANCER_ESR1_UP	http://www.broadinstitute.org/gsea/msigdb/cards/YANG_BREAST_CANCER_ESR1_UP	0.022	3	1	7.4	6	1262	29	18494
RUTELLA_RESPONSE_TO_CSF2RB_AND_IL4_UP	http://www.broadinstitute.org/gsea/msigdb/cards/RUTELLA_RESPONSE_TO_CSF2RB_AND_IL4_UP	8.3e-10	2.9	2.1	3.9	51	1217	264	18259
REACTOME_PHOSPHOLIPID_METABOLISM	http://www.broadinstitute.org/gsea/msigdb/cards/REACTOME_PHOSPHOLIPID_METABOLISM	1.1e-06	2.9	1.9	4.4	31	1237	157	18366
KEGG_GLYCOLYSIS_GLUCONEOGENESIS	http://www.broadinstitute.org/gsea/msigdb/cards/KEGG_GLYCOLYSIS_GLUCONEOGENESIS	0.0051	2.9	1.3	5.8	10	1258	51	18472
KEGG_SPHINGOLIPID_METABOLISM	http://www.broadinstitute.org/gsea/msigdb/cards/KEGG_SPHINGOLIPID_METABOLISM	0.025	2.9	1	7.2	6	1262	30	18493
REACTOME_IRON_UPTAKE_AND_TRANSPORT	http://www.broadinstitute.org/gsea/msigdb/cards/REACTOME_IRON_UPTAKE_AND_TRANSPORT	0.025	2.9	1	7.2	6	1262	30	18493
YANG_BREAST_CANCER_ESR1_LASER_UP	http://www.broadinstitute.org/gsea/msigdb/cards/YANG_BREAST_CANCER_ESR1_LASER_UP	0.04	2.9	0.87	7.8	5	1263	25	18498
KEGG_ALZHEIMERS_DISEASE	http://www.broadinstitute.org/gsea/msigdb/cards/KEGG_ALZHEIMERS_DISEASE	4.4e-05	2.8	1.7	4.4	23	1245	121	18402
RODWELL_AGING_KIDNEY_DN	http://www.broadinstitute.org/gsea/msigdb/cards/RODWELL_AGING_KIDNEY_DN	0.00013	2.8	1.6	4.6	20	1248	105	18418
LI_DCP2_BOUND_MRNA	http://www.broadinstitute.org/gsea/msigdb/cards/LI_DCP2_BOUND_MRNA	0.0021	2.8	1.4	5.1	13	1255	69	18454
DARWICHE_PAPILLOMA_PROGRESSION_RISK	http://www.broadinstitute.org/gsea/msigdb/cards/DARWICHE_PAPILLOMA_PROGRESSION_RISK	0.0042	2.8	1.3	5.4	11	1257	58	18465
ELVIDGE_HIF1A_TARGETS_UP	http://www.broadinstitute.org/gsea/msigdb/cards/ELVIDGE_HIF1A_TARGETS_UP	0.0057	2.8	1.3	5.6	10	1258	52	18471
BYSTRYKH_HEMATOPOIESIS_STEM_CELL_AND_BRAIN_QTL_CIS	http://www.broadinstitute.org/gsea/msigdb/cards/BYSTRYKH_HEMATOPOIESIS_STEM_CELL_AND_BRAIN_QTL_CIS	0.0088	2.8	1.2	5.8	9	1259	47	18476
HOQUE_METHYLATED_IN_CANCER	http://www.broadinstitute.org/gsea/msigdb/cards/HOQUE_METHYLATED_IN_CANCER	0.0088	2.8	1.2	5.8	9	1259	47	18476
GAZDA_DIAMOND_BLACKFAN_ANEMIA_MYELOID_DN	http://www.broadinstitute.org/gsea/msigdb/cards/GAZDA_DIAMOND_BLACKFAN_ANEMIA_MYELOID_DN	0.029	2.8	0.97	6.9	6	1262	31	18492
ELLWOOD_MYC_TARGETS_DN	http://www.broadinstitute.org/gsea/msigdb/cards/ELLWOOD_MYC_TARGETS_DN	0.029	2.8	0.97	6.9	6	1262	31	18492
REACTOME_LATENT_INFECTION_OF_HOMO_SAPIENS_WITH_MYCOBACTERIUM_TUBERCULOSIS	http://www.broadinstitute.org/gsea/msigdb/cards/REACTOME_LATENT_INFECTION_OF_HOMO_SAPIENS_WITH_MYCOBACTERIUM_TUBERCULOSIS	0.045	2.8	0.84	7.5	5	1263	26	18497
REACTOME_AMINO_ACID_TRANSPORT_ACROSS_THE_PLASMA_MEMBRANE	http://www.broadinstitute.org/gsea/msigdb/cards/REACTOME_AMINO_ACID_TRANSPORT_ACROSS_THE_PLASMA_MEMBRANE	0.045	2.8	0.84	7.5	5	1263	26	18497
WAKABAYASHI_ADIPOGENESIS_PPARG_RXRA_BOUND_WITH_H4K20ME1_MARK	http://www.broadinstitute.org/gsea/msigdb/cards/WAKABAYASHI_ADIPOGENESIS_PPARG_RXRA_BOUND_WITH_H4K20ME1_MARK	0.00023	2.7	1.6	4.4	20	1248	110	18413
JI_RESPONSE_TO_FSH_UP	http://www.broadinstitute.org/gsea/msigdb/cards/JI_RESPONSE_TO_FSH_UP	0.0047	2.7	1.3	5.3	11	1257	59	18464
KEGG_GLYCEROPHOSPHOLIPID_METABOLISM	http://www.broadinstitute.org/gsea/msigdb/cards/KEGG_GLYCEROPHOSPHOLIPID_METABOLISM	0.0053	2.7	1.3	5.2	11	1257	60	18463
APPIERTO_RESPONSE_TO_FENRETINIDE_DN	http://www.broadinstitute.org/gsea/msigdb/cards/APPIERTO_RESPONSE_TO_FENRETINIDE_DN	0.023	2.7	1	6.1	7	1261	38	18485
ROESSLER_LIVER_CANCER_METASTASIS_DN	http://www.broadinstitute.org/gsea/msigdb/cards/ROESSLER_LIVER_CANCER_METASTASIS_DN	0.023	2.7	1	6.1	7	1261	38	18485
KEGG_SNARE_INTERACTIONS_IN_VESICULAR_TRANSPORT	http://www.broadinstitute.org/gsea/msigdb/cards/KEGG_SNARE_INTERACTIONS_IN_VESICULAR_TRANSPORT	0.032	2.7	0.94	6.7	6	1262	32	18491
PID_P38_ALPHA_BETA_DOWNSTREAM_PATHWAY	http://www.broadinstitute.org/gsea/msigdb/cards/PID_P38_ALPHA_BETA_DOWNSTREAM_PATHWAY	0.032	2.7	0.94	6.7	6	1262	32	18491
GOBERT_CORE_OLIGODENDROCYTE_DIFFERENTIATION	http://www.broadinstitute.org/gsea/msigdb/cards/GOBERT_CORE_OLIGODENDROCYTE_DIFFERENTIATION	0.036	2.7	0.91	6.5	6	1262	33	18490
FLECHNER_BIOPSY_KIDNEY_TRANSPLANT_REJECTED_VS_OK_DN	http://www.broadinstitute.org/gsea/msigdb/cards/FLECHNER_BIOPSY_KIDNEY_TRANSPLANT_REJECTED_VS_OK_DN	2e-11	2.6	2	3.3	76	1192	447	18076
RUTELLA_RESPONSE_TO_HGF_UP	http://www.broadinstitute.org/gsea/msigdb/cards/RUTELLA_RESPONSE_TO_HGF_UP	6.9e-09	2.6	1.9	3.4	57	1211	335	18188
NIKOLSKY_BREAST_CANCER_11Q12_Q14_AMPLICON	http://www.broadinstitute.org/gsea/msigdb/cards/NIKOLSKY_BREAST_CANCER_11Q12_Q14_AMPLICON	0.0002	2.6	1.6	4.2	22	1246	123	18400
BURTON_ADIPOGENESIS_5	http://www.broadinstitute.org/gsea/msigdb/cards/BURTON_ADIPOGENESIS_5	0.00076	2.6	1.5	4.5	17	1251	95	18428
LE_EGR2_TARGETS_DN	http://www.broadinstitute.org/gsea/msigdb/cards/LE_EGR2_TARGETS_DN	0.0011	2.6	1.4	4.5	16	1252	90	18433
BOYAULT_LIVER_CANCER_SUBCLASS_G6_UP	http://www.broadinstitute.org/gsea/msigdb/cards/BOYAULT_LIVER_CANCER_SUBCLASS_G6_UP	0.014	2.6	1.1	5.3	9	1259	51	18472
KAAB_HEART_ATRIUM_VS_VENTRICLE_DN	http://www.broadinstitute.org/gsea/msigdb/cards/KAAB_HEART_ATRIUM_VS_VENTRICLE_DN	6.1e-06	2.5	1.7	3.6	36	1232	216	18307
WAMUNYOKOLI_OVARIAN_CANCER_LMP_UP	http://www.broadinstitute.org/gsea/msigdb/cards/WAMUNYOKOLI_OVARIAN_CANCER_LMP_UP	7.4e-06	2.5	1.7	3.6	35	1233	208	18315
YAO_TEMPORAL_RESPONSE_TO_PROGESTERONE_CLUSTER_13	http://www.broadinstitute.org/gsea/msigdb/cards/YAO_TEMPORAL_RESPONSE_TO_PROGESTERONE_CLUSTER_13	0.00032	2.5	1.5	4	22	1246	130	18393
TOOKER_GEMCITABINE_RESISTANCE_DN	http://www.broadinstitute.org/gsea/msigdb/cards/TOOKER_GEMCITABINE_RESISTANCE_DN	0.0019	2.5	1.4	4.1	17	1251	102	18421
KAYO_CALORIE_RESTRICTION_MUSCLE_DN	http://www.broadinstitute.org/gsea/msigdb/cards/KAYO_CALORIE_RESTRICTION_MUSCLE_DN	0.0058	2.5	1.2	4.7	12	1256	70	18453
ACOSTA_PROLIFERATION_INDEPENDENT_MYC_TARGETS_UP	http://www.broadinstitute.org/gsea/msigdb/cards/ACOSTA_PROLIFERATION_INDEPENDENT_MYC_TARGETS_UP	0.008	2.5	1.2	4.8	11	1257	64	18459
BOYLAN_MULTIPLE_MYELOMA_D_DN	http://www.broadinstitute.org/gsea/msigdb/cards/BOYLAN_MULTIPLE_MYELOMA_D_DN	0.012	2.5	1.1	4.9	10	1258	59	18464
KYNG_DNA_DAMAGE_BY_UV	http://www.broadinstitute.org/gsea/msigdb/cards/KYNG_DNA_DAMAGE_BY_UV	0.017	2.5	1.1	5.1	9	1259	53	18470
BEIER_GLIOMA_STEM_CELL_DN	http://www.broadinstitute.org/gsea/msigdb/cards/BEIER_GLIOMA_STEM_CELL_DN	0.017	2.5	1.1	5.1	9	1259	53	18470
AMIT_EGF_RESPONSE_120_MCF10A	http://www.broadinstitute.org/gsea/msigdb/cards/AMIT_EGF_RESPONSE_120_MCF10A	0.045	2.5	0.86	6	6	1262	35	18488
ONKEN_UVEAL_MELANOMA_DN	http://www.broadinstitute.org/gsea/msigdb/cards/ONKEN_UVEAL_MELANOMA_DN	1.3e-09	2.4	1.8	3.2	69	1199	429	18094
CHIANG_LIVER_CANCER_SUBCLASS_UNANNOTATED_DN	http://www.broadinstitute.org/gsea/msigdb/cards/CHIANG_LIVER_CANCER_SUBCLASS_UNANNOTATED_DN	0.0003	2.4	1.5	3.7	25	1243	155	18368
KEGG_HUNTINGTONS_DISEASE	http://www.broadinstitute.org/gsea/msigdb/cards/KEGG_HUNTINGTONS_DISEASE	0.00083	2.4	1.4	3.8	22	1246	137	18386
MORI_PRE_BI_LYMPHOCYTE_DN	http://www.broadinstitute.org/gsea/msigdb/cards/MORI_PRE_BI_LYMPHOCYTE_DN	0.013	2.4	1.1	4.8	10	1258	60	18463
BURTON_ADIPOGENESIS_2	http://www.broadinstitute.org/gsea/msigdb/cards/BURTON_ADIPOGENESIS_2	0.025	2.4	1.1	4.7	10	1258	62	18461
ICHIBA_GRAFT_VERSUS_HOST_DISEASE_35D_DN	http://www.broadinstitute.org/gsea/msigdb/cards/ICHIBA_GRAFT_VERSUS_HOST_DISEASE_35D_DN	0.035	2.4	0.92	5.5	7	1261	42	18481
KEGG_FATTY_ACID_METABOLISM	http://www.broadinstitute.org/gsea/msigdb/cards/KEGG_FATTY_ACID_METABOLISM	0.05	2.4	0.84	5.9	6	1262	36	18487
BRACHAT_RESPONSE_TO_CAMPTOTHECIN_DN	http://www.broadinstitute.org/gsea/msigdb/cards/BRACHAT_RESPONSE_TO_CAMPTOTHECIN_DN	0.05	2.4	0.84	5.9	6	1262	36	18487
REACTOME_METABOLISM_OF_LIPIDS_AND_LIPOPROTEINS	http://www.broadinstitute.org/gsea/msigdb/cards/REACTOME_METABOLISM_OF_LIPIDS_AND_LIPOPROTEINS	3.5e-08	2.3	1.8	3.1	62	1206	398	18125
STARK_PREFRONTAL_CORTEX_22Q11_DELETION_DN	http://www.broadinstitute.org/gsea/msigdb/cards/STARK_PREFRONTAL_CORTEX_22Q11_DELETION_DN	1.3e-07	2.3	1.7	3	59	1209	389	18134
LIM_MAMMARY_STEM_CELL_DN	http://www.broadinstitute.org/gsea/msigdb/cards/LIM_MAMMARY_STEM_CELL_DN	2.3e-07	2.3	1.7	3.1	54	1214	346	18177
HOSHIDA_LIVER_CANCER_SUBCLASS_S3	http://www.broadinstitute.org/gsea/msigdb/cards/HOSHIDA_LIVER_CANCER_SUBCLASS_S3	3.1e-05	2.3	1.6	3.3	35	1233	225	18298
PENG_RAPAMYCIN_RESPONSE_DN	http://www.broadinstitute.org/gsea/msigdb/cards/PENG_RAPAMYCIN_RESPONSE_DN	9.9e-05	2.3	1.5	3.4	31	1237	198	18325
TIEN_INTESTINE_PROBIOTICS_6HR_DN	http://www.broadinstitute.org/gsea/msigdb/cards/TIEN_INTESTINE_PROBIOTICS_6HR_DN	0.0014	2.3	1.4	3.6	21	1247	136	18387
SCHLOSSER_MYC_TARGETS_REPRESSED_BY_SERUM	http://www.broadinstitute.org/gsea/msigdb/cards/SCHLOSSER_MYC_TARGETS_REPRESSED_BY_SERUM	0.0018	2.3	1.4	3.7	20	1248	128	18395
WATANABE_RECTAL_CANCER_RADIOTHERAPY_RESPONSIVE_UP	http://www.broadinstitute.org/gsea/msigdb/cards/WATANABE_RECTAL_CANCER_RADIOTHERAPY_RESPONSIVE_UP	0.0066	2.3	1.2	4.2	14	1254	88	18435
MORI_SMALL_PRE_BII_LYMPHOCYTE_UP	http://www.broadinstitute.org/gsea/msigdb/cards/MORI_SMALL_PRE_BII_LYMPHOCYTE_UP	0.019	2.3	1.1	4.4	11	1257	70	18453
TAKAO_RESPONSE_TO_UVB_RADIATION_UP	http://www.broadinstitute.org/gsea/msigdb/cards/TAKAO_RESPONSE_TO_UVB_RADIATION_UP	0.02	2.3	1.1	4.3	11	1257	71	18452
KEGG_CARDIAC_MUSCLE_CONTRACTION	http://www.broadinstitute.org/gsea/msigdb/cards/KEGG_CARDIAC_MUSCLE_CONTRACTION	0.025	2.3	1.1	4.6	10	1258	63	18460
ROSS_AML_WITH_MLL_FUSIONS	http://www.broadinstitute.org/gsea/msigdb/cards/ROSS_AML_WITH_MLL_FUSIONS	0.027	2.3	1	4.5	10	1258	64	18459
LEE_LIVER_CANCER_DENA_DN	http://www.broadinstitute.org/gsea/msigdb/cards/LEE_LIVER_CANCER_DENA_DN	0.027	2.3	1	4.5	10	1258	64	18459
MASSARWEH_RESPONSE_TO_ESTRADIOL	http://www.broadinstitute.org/gsea/msigdb/cards/MASSARWEH_RESPONSE_TO_ESTRADIOL	0.031	2.3	0.96	5	8	1260	50	18473
MARTINEZ_RESPONSE_TO_TRABECTEDIN_UP	http://www.broadinstitute.org/gsea/msigdb/cards/MARTINEZ_RESPONSE_TO_TRABECTEDIN_UP	0.038	2.3	0.99	4.6	9	1259	58	18465
DAIRKEE_CANCER_PRONE_RESPONSE_BPA	http://www.broadinstitute.org/gsea/msigdb/cards/DAIRKEE_CANCER_PRONE_RESPONSE_BPA	0.043	2.3	0.88	5.2	7	1261	44	18479
TONKS_TARGETS_OF_RUNX1_RUNX1T1_FUSION_MONOCYTE_DN	http://www.broadinstitute.org/gsea/msigdb/cards/TONKS_TARGETS_OF_RUNX1_RUNX1T1_FUSION_MONOCYTE_DN	0.047	2.3	0.87	5.1	7	1261	45	18478
WANG_SMARCE1_TARGETS_DN	http://www.broadinstitute.org/gsea/msigdb/cards/WANG_SMARCE1_TARGETS_DN	1.1e-05	2.2	1.5	3	44	1224	300	18223
LINSLEY_MIR16_TARGETS	http://www.broadinstitute.org/gsea/msigdb/cards/LINSLEY_MIR16_TARGETS	0.0013	2.2	1.3	3.4	24	1244	163	18360
KRIEG_KDM3A_TARGETS_NOT_HYPOXIA	http://www.broadinstitute.org/gsea/msigdb/cards/KRIEG_KDM3A_TARGETS_NOT_HYPOXIA	0.0017	2.2	1.3	3.4	23	1245	156	18367
BROWNE_HCMV_INFECTION_24HR_DN	http://www.broadinstitute.org/gsea/msigdb/cards/BROWNE_HCMV_INFECTION_24HR_DN	0.0049	2.2	1.2	3.6	18	1250	123	18400
RODWELL_AGING_KIDNEY_NO_BLOOD_DN	http://www.broadinstitute.org/gsea/msigdb/cards/RODWELL_AGING_KIDNEY_NO_BLOOD_DN	0.0064	2.2	1.2	3.6	17	1251	116	18407
KAYO_AGING_MUSCLE_DN	http://www.broadinstitute.org/gsea/msigdb/cards/KAYO_AGING_MUSCLE_DN	0.012	2.2	1.2	3.7	15	1253	102	18421
HOSHIDA_LIVER_CANCER_SURVIVAL_DN	http://www.broadinstitute.org/gsea/msigdb/cards/HOSHIDA_LIVER_CANCER_SURVIVAL_DN	0.016	2.2	1.1	3.8	14	1254	95	18428
BRUINS_UVC_RESPONSE_MIDDLE	http://www.broadinstitute.org/gsea/msigdb/cards/BRUINS_UVC_RESPONSE_MIDDLE	0.022	2.2	1.1	4.2	11	1257	73	18450
ZHANG_TARGETS_OF_EWSR1_FLI1_FUSION	http://www.broadinstitute.org/gsea/msigdb/cards/ZHANG_TARGETS_OF_EWSR1_FLI1_FUSION	0.024	2.2	1	4.1	11	1257	75	18448
CROMER_METASTASIS_DN	http://www.broadinstitute.org/gsea/msigdb/cards/CROMER_METASTASIS_DN	0.031	2.2	1	4.3	10	1258	67	18456
MILI_PSEUDOPODIA_CHEMOTAXIS_UP	http://www.broadinstitute.org/gsea/msigdb/cards/MILI_PSEUDOPODIA_CHEMOTAXIS_UP	0.042	2.2	0.96	4.5	9	1259	60	18463
CASORELLI_ACUTE_PROMYELOCYTIC_LEUKEMIA_DN	http://www.broadinstitute.org/gsea/msigdb/cards/CASORELLI_ACUTE_PROMYELOCYTIC_LEUKEMIA_DN	4.6e-08	2.1	1.6	2.7	77	1191	551	17972
MOHANKUMAR_TLX1_TARGETS_UP	http://www.broadinstitute.org/gsea/msigdb/cards/MOHANKUMAR_TLX1_TARGETS_UP	7.5e-06	2.1	1.5	2.9	48	1220	335	18188
DAVICIONI_MOLECULAR_ARMS_VS_ERMS_UP	http://www.broadinstitute.org/gsea/msigdb/cards/DAVICIONI_MOLECULAR_ARMS_VS_ERMS_UP	0.00015	2.1	1.4	2.9	38	1230	274	18249
SHETH_LIVER_CANCER_VS_TXNIP_LOSS_PAM4	http://www.broadinstitute.org/gsea/msigdb/cards/SHETH_LIVER_CANCER_VS_TXNIP_LOSS_PAM4	0.00052	2.1	1.4	3.1	30	1238	213	18310
CAIRO_LIVER_DEVELOPMENT_DN	http://www.broadinstitute.org/gsea/msigdb/cards/CAIRO_LIVER_DEVELOPMENT_DN	0.0016	2.1	1.3	3.1	26	1242	186	18337
ALONSO_METASTASIS_UP	http://www.broadinstitute.org/gsea/msigdb/cards/ALONSO_METASTASIS_UP	0.0022	2.1	1.3	3.3	23	1245	162	18361
YAO_TEMPORAL_RESPONSE_TO_PROGESTERONE_CLUSTER_17	http://www.broadinstitute.org/gsea/msigdb/cards/YAO_TEMPORAL_RESPONSE_TO_PROGESTERONE_CLUSTER_17	0.0035	2.1	1.3	3.4	21	1247	146	18377
KIM_ALL_DISORDERS_DURATION_CORR_DN	http://www.broadinstitute.org/gsea/msigdb/cards/KIM_ALL_DISORDERS_DURATION_CORR_DN	0.0078	2.1	1.2	3.5	17	1251	120	18403
LIM_MAMMARY_LUMINAL_MATURE_UP	http://www.broadinstitute.org/gsea/msigdb/cards/LIM_MAMMARY_LUMINAL_MATURE_UP	0.023	2.1	1.1	3.8	13	1255	90	18433
DOANE_BREAST_CANCER_ESR1_UP	http://www.broadinstitute.org/gsea/msigdb/cards/DOANE_BREAST_CANCER_ESR1_UP	0.024	2.1	1.1	3.8	13	1255	91	18432
SERVITJA_ISLET_HNF1A_TARGETS_DN	http://www.broadinstitute.org/gsea/msigdb/cards/SERVITJA_ISLET_HNF1A_TARGETS_DN	0.024	2.1	1.1	3.8	13	1255	91	18432
XU_HGF_TARGETS_REPRESSED_BY_AKT1_DN	http://www.broadinstitute.org/gsea/msigdb/cards/XU_HGF_TARGETS_REPRESSED_BY_AKT1_DN	0.029	2.1	0.99	3.9	11	1257	78	18445
SHAFFER_IRF4_TARGETS_IN_MYELOMA_VS_MATURE_B_LYMPHOCYTE	http://www.broadinstitute.org/gsea/msigdb/cards/SHAFFER_IRF4_TARGETS_IN_MYELOMA_VS_MATURE_B_LYMPHOCYTE	0.033	2.1	1	3.8	12	1256	85	18438
LEIN_OLIGODENDROCYTE_MARKERS	http://www.broadinstitute.org/gsea/msigdb/cards/LEIN_OLIGODENDROCYTE_MARKERS	0.048	2.1	0.91	4.2	9	1259	63	18460
FARMER_BREAST_CANCER_APOCRINE_VS_BASAL	http://www.broadinstitute.org/gsea/msigdb/cards/FARMER_BREAST_CANCER_APOCRINE_VS_BASAL	0.00018	2	1.4	2.9	38	1230	278	18245
DOUGLAS_BMI1_TARGETS_DN	http://www.broadinstitute.org/gsea/msigdb/cards/DOUGLAS_BMI1_TARGETS_DN	0.00027	2	1.4	2.9	36	1232	261	18262
LU_AGING_BRAIN_UP	http://www.broadinstitute.org/gsea/msigdb/cards/LU_AGING_BRAIN_UP	0.0012	2	1.3	2.9	30	1238	225	18298
MCBRYAN_PUBERTAL_BREAST_3_4WK_UP	http://www.broadinstitute.org/gsea/msigdb/cards/MCBRYAN_PUBERTAL_BREAST_3_4WK_UP	0.003	2	1.3	3.1	24	1244	174	18349
ZWANG_EGF_INTERVAL_DN	http://www.broadinstitute.org/gsea/msigdb/cards/ZWANG_EGF_INTERVAL_DN	0.0056	2	1.2	3.1	22	1246	162	18361
REACTOME_FATTY_ACID_TRIACYLGLYCEROL_AND_KETONE_BODY_METABOLISM	http://www.broadinstitute.org/gsea/msigdb/cards/REACTOME_FATTY_ACID_TRIACYLGLYCEROL_AND_KETONE_BODY_METABOLISM	0.0058	2	1.2	3.3	20	1248	145	18378
ELVIDGE_HYPOXIA_DN	http://www.broadinstitute.org/gsea/msigdb/cards/ELVIDGE_HYPOXIA_DN	0.019	2	1.1	3.4	16	1252	118	18405
QI_HYPOXIA	http://www.broadinstitute.org/gsea/msigdb/cards/QI_HYPOXIA	0.019	2	1.1	3.4	16	1252	119	18404
MCBRYAN_PUBERTAL_BREAST_5_6WK_DN	http://www.broadinstitute.org/gsea/msigdb/cards/MCBRYAN_PUBERTAL_BREAST_5_6WK_DN	0.026	2	1.1	3.4	15	1253	112	18411
COULOUARN_TEMPORAL_TGFB1_SIGNATURE_DN	http://www.broadinstitute.org/gsea/msigdb/cards/COULOUARN_TEMPORAL_TGFB1_SIGNATURE_DN	0.026	2	1.1	3.4	15	1253	112	18411
BYSTRYKH_HEMATOPOIESIS_STEM_CELL_QTL_CIS	http://www.broadinstitute.org/gsea/msigdb/cards/BYSTRYKH_HEMATOPOIESIS_STEM_CELL_QTL_CIS	0.027	2	1	3.6	13	1255	95	18428
RICKMAN_TUMOR_DIFFERENTIATED_WELL_VS_MODERATELY_UP	http://www.broadinstitute.org/gsea/msigdb/cards/RICKMAN_TUMOR_DIFFERENTIATED_WELL_VS_MODERATELY_UP	0.038	2	0.98	3.6	12	1256	89	18434
ROESSLER_LIVER_CANCER_METASTASIS_UP	http://www.broadinstitute.org/gsea/msigdb/cards/ROESSLER_LIVER_CANCER_METASTASIS_UP	0.039	2	0.97	3.6	12	1256	90	18433
NELSON_RESPONSE_TO_ANDROGEN_UP	http://www.broadinstitute.org/gsea/msigdb/cards/NELSON_RESPONSE_TO_ANDROGEN_UP	0.041	2	0.93	4	10	1258	72	18451
GAVIN_FOXP3_TARGETS_CLUSTER_P4	http://www.broadinstitute.org/gsea/msigdb/cards/GAVIN_FOXP3_TARGETS_CLUSTER_P4	0.049	2	0.95	3.8	11	1257	81	18442
ACEVEDO_LIVER_TUMOR_VS_NORMAL_ADJACENT_TISSUE_UP	http://www.broadinstitute.org/gsea/msigdb/cards/ACEVEDO_LIVER_TUMOR_VS_NORMAL_ADJACENT_TISSUE_UP	4.4e-07	1.9	1.5	2.4	87	1181	693	17830
RUTELLA_RESPONSE_TO_HGF_VS_CSF2RB_AND_IL4_UP	http://www.broadinstitute.org/gsea/msigdb/cards/RUTELLA_RESPONSE_TO_HGF_VS_CSF2RB_AND_IL4_UP	0.0002	1.9	1.4	2.6	44	1224	342	18181
ACEVEDO_NORMAL_TISSUE_ADJACENT_TO_LIVER_TUMOR_DN	http://www.broadinstitute.org/gsea/msigdb/cards/ACEVEDO_NORMAL_TISSUE_ADJACENT_TO_LIVER_TUMOR_DN	0.00099	1.9	1.3	2.6	37	1231	296	18227
WANG_LMO4_TARGETS_DN	http://www.broadinstitute.org/gsea/msigdb/cards/WANG_LMO4_TARGETS_DN	0.0012	1.9	1.3	2.7	36	1232	286	18237
RUTELLA_RESPONSE_TO_HGF_VS_CSF2RB_AND_IL4_DN	http://www.broadinstitute.org/gsea/msigdb/cards/RUTELLA_RESPONSE_TO_HGF_VS_CSF2RB_AND_IL4_DN	0.0026	1.9	1.2	2.9	27	1241	205	18318
MCBRYAN_PUBERTAL_BREAST_6_7WK_UP	http://www.broadinstitute.org/gsea/msigdb/cards/MCBRYAN_PUBERTAL_BREAST_6_7WK_UP	0.0094	1.9	1.1	3	21	1247	163	18360
SHEPARD_CRUSH_AND_BURN_MUTANT_UP	http://www.broadinstitute.org/gsea/msigdb/cards/SHEPARD_CRUSH_AND_BURN_MUTANT_UP	0.0094	1.9	1.1	3	21	1247	163	18360
UEDA_PERIFERAL_CLOCK	http://www.broadinstitute.org/gsea/msigdb/cards/UEDA_PERIFERAL_CLOCK	0.02	1.9	1.1	3.1	18	1250	140	18383
BROWNE_HCMV_INFECTION_24HR_UP	http://www.broadinstitute.org/gsea/msigdb/cards/BROWNE_HCMV_INFECTION_24HR_UP	0.021	1.9	1.1	3.3	16	1252	121	18402
LENAOUR_DENDRITIC_CELL_MATURATION_UP	http://www.broadinstitute.org/gsea/msigdb/cards/LENAOUR_DENDRITIC_CELL_MATURATION_UP	0.034	1.9	0.98	3.4	13	1255	100	18423
REACTOME_MEMBRANE_TRAFFICKING	http://www.broadinstitute.org/gsea/msigdb/cards/REACTOME_MEMBRANE_TRAFFICKING	0.04	1.9	0.99	3.3	14	1254	110	18413
DIAZ_CHRONIC_MEYLOGENOUS_LEUKEMIA_UP	http://www.broadinstitute.org/gsea/msigdb/cards/DIAZ_CHRONIC_MEYLOGENOUS_LEUKEMIA_UP	1e-08	1.8	1.5	2.1	138	1130	1189	17334
KRIGE_RESPONSE_TO_TOSEDOSTAT_24HR_DN	http://www.broadinstitute.org/gsea/msigdb/cards/KRIGE_RESPONSE_TO_TOSEDOSTAT_24HR_DN	2.5e-06	1.8	1.4	2.2	94	1174	804	17719
KRIGE_RESPONSE_TO_TOSEDOSTAT_6HR_UP	http://www.broadinstitute.org/gsea/msigdb/cards/KRIGE_RESPONSE_TO_TOSEDOSTAT_6HR_UP	5.9e-06	1.8	1.4	2.2	87	1181	742	17781
ONKEN_UVEAL_MELANOMA_UP	http://www.broadinstitute.org/gsea/msigdb/cards/ONKEN_UVEAL_MELANOMA_UP	1.3e-05	1.8	1.4	2.3	77	1191	649	17874
HAMAI_APOPTOSIS_VIA_TRAIL_UP	http://www.broadinstitute.org/gsea/msigdb/cards/HAMAI_APOPTOSIS_VIA_TRAIL_UP	8.8e-05	1.8	1.3	2.4	59	1209	489	18034
ENK_UV_RESPONSE_EPIDERMIS_DN	http://www.broadinstitute.org/gsea/msigdb/cards/ENK_UV_RESPONSE_EPIDERMIS_DN	0.00033	1.8	1.3	2.4	52	1216	436	18087
CHARAFE_BREAST_CANCER_LUMINAL_VS_MESENCHYMAL_UP	http://www.broadinstitute.org/gsea/msigdb/cards/CHARAFE_BREAST_CANCER_LUMINAL_VS_MESENCHYMAL_UP	0.0013	1.8	1.2	2.4	43	1225	362	18161
MULLIGHAN_MLL_SIGNATURE_1_UP	http://www.broadinstitute.org/gsea/msigdb/cards/MULLIGHAN_MLL_SIGNATURE_1_UP	0.0013	1.8	1.3	2.6	38	1230	311	18212
GRADE_COLON_AND_RECTAL_CANCER_UP	http://www.broadinstitute.org/gsea/msigdb/cards/GRADE_COLON_AND_RECTAL_CANCER_UP	0.0037	1.8	1.2	2.7	30	1238	242	18281
LIU_SOX4_TARGETS_DN	http://www.broadinstitute.org/gsea/msigdb/cards/LIU_SOX4_TARGETS_DN	0.0052	1.8	1.2	2.6	31	1237	260	18263
ZHOU_INFLAMMATORY_RESPONSE_FIMA_DN	http://www.broadinstitute.org/gsea/msigdb/cards/ZHOU_INFLAMMATORY_RESPONSE_FIMA_DN	0.0055	1.8	1.2	2.7	27	1241	218	18305
WINTER_HYPOXIA_METAGENE	http://www.broadinstitute.org/gsea/msigdb/cards/WINTER_HYPOXIA_METAGENE	0.0096	1.8	1.1	2.7	25	1243	206	18317
RICKMAN_TUMOR_DIFFERENTIATED_WELL_VS_POORLY_UP	http://www.broadinstitute.org/gsea/msigdb/cards/RICKMAN_TUMOR_DIFFERENTIATED_WELL_VS_POORLY_UP	0.016	1.8	1.1	2.7	23	1245	193	18330
KASLER_HDAC7_TARGETS_1_UP	http://www.broadinstitute.org/gsea/msigdb/cards/KASLER_HDAC7_TARGETS_1_UP	0.022	1.8	1.1	2.9	20	1248	165	18358
MCBRYAN_PUBERTAL_BREAST_4_5WK_DN	http://www.broadinstitute.org/gsea/msigdb/cards/MCBRYAN_PUBERTAL_BREAST_4_5WK_DN	0.028	1.8	1	2.9	19	1249	157	18366
LI_WILMS_TUMOR_VS_FETAL_KIDNEY_1_UP	http://www.broadinstitute.org/gsea/msigdb/cards/LI_WILMS_TUMOR_VS_FETAL_KIDNEY_1_UP	0.028	1.8	1	2.9	19	1249	156	18367
LIU_CMYB_TARGETS_UP	http://www.broadinstitute.org/gsea/msigdb/cards/LIU_CMYB_TARGETS_UP	0.032	1.8	1	3	17	1251	140	18383
KATSANOU_ELAVL1_TARGETS_UP	http://www.broadinstitute.org/gsea/msigdb/cards/KATSANOU_ELAVL1_TARGETS_UP	0.033	1.8	1	3	17	1251	141	18382
KEGG_INSULIN_SIGNALING_PATHWAY	http://www.broadinstitute.org/gsea/msigdb/cards/KEGG_INSULIN_SIGNALING_PATHWAY	0.036	1.8	0.98	3.1	15	1253	122	18401
WEI_MIR34A_TARGETS	http://www.broadinstitute.org/gsea/msigdb/cards/WEI_MIR34A_TARGETS	0.036	1.8	0.98	3.1	15	1253	122	18401
BAKKER_FOXO3_TARGETS_DN	http://www.broadinstitute.org/gsea/msigdb/cards/BAKKER_FOXO3_TARGETS_DN	0.037	1.8	1	2.9	18	1250	150	18373
BROWNE_HCMV_INFECTION_18HR_UP	http://www.broadinstitute.org/gsea/msigdb/cards/BROWNE_HCMV_INFECTION_18HR_UP	0.038	1.8	1	2.9	18	1250	151	18372
UDAYAKUMAR_MED1_TARGETS_UP	http://www.broadinstitute.org/gsea/msigdb/cards/UDAYAKUMAR_MED1_TARGETS_UP	0.045	1.8	0.95	3.2	14	1254	114	18409
DANG_BOUND_BY_MYC	http://www.broadinstitute.org/gsea/msigdb/cards/DANG_BOUND_BY_MYC	7.1e-06	1.7	1.3	2.1	104	1164	945	17578
KIM_ALL_DISORDERS_OLIGODENDROCYTE_NUMBER_CORR_UP	http://www.broadinstitute.org/gsea/msigdb/cards/KIM_ALL_DISORDERS_OLIGODENDROCYTE_NUMBER_CORR_UP	4.4e-05	1.7	1.3	2.2	74	1194	637	17886
KIM_BIPOLAR_DISORDER_OLIGODENDROCYTE_DENSITY_CORR_UP	http://www.broadinstitute.org/gsea/msigdb/cards/KIM_BIPOLAR_DISORDER_OLIGODENDROCYTE_DENSITY_CORR_UP	7.4e-05	1.7	1.3	2.3	67	1201	574	17949
BENPORATH_MYC_MAX_TARGETS	http://www.broadinstitute.org/gsea/msigdb/cards/BENPORATH_MYC_MAX_TARGETS	8.4e-05	1.7	1.3	2.2	75	1193	664	17859
SCHAEFFER_PROSTATE_DEVELOPMENT_48HR_UP	http://www.broadinstitute.org/gsea/msigdb/cards/SCHAEFFER_PROSTATE_DEVELOPMENT_48HR_UP	0.00082	1.7	1.3	2.4	47	1221	400	18123
KIM_ALL_DISORDERS_CALB1_CORR_UP	http://www.broadinstitute.org/gsea/msigdb/cards/KIM_ALL_DISORDERS_CALB1_CORR_UP	0.0013	1.7	1.2	2.2	52	1216	465	18058
ONDER_CDH1_TARGETS_2_DN	http://www.broadinstitute.org/gsea/msigdb/cards/ONDER_CDH1_TARGETS_2_DN	0.0016	1.7	1.2	2.3	46	1222	398	18125
IVANOVA_HEMATOPOIESIS_EARLY_PROGENITOR	http://www.broadinstitute.org/gsea/msigdb/cards/IVANOVA_HEMATOPOIESIS_EARLY_PROGENITOR	0.0016	1.7	1.2	2.3	48	1220	426	18097
ROME_INSULIN_TARGETS_IN_MUSCLE_UP	http://www.broadinstitute.org/gsea/msigdb/cards/ROME_INSULIN_TARGETS_IN_MUSCLE_UP	0.0049	1.7	1.2	2.3	40	1228	358	18165
TORCHIA_TARGETS_OF_EWSR1_FLI1_FUSION_DN	http://www.broadinstitute.org/gsea/msigdb/cards/TORCHIA_TARGETS_OF_EWSR1_FLI1_FUSION_DN	0.0055	1.7	1.2	2.6	31	1237	262	18261
FARMER_BREAST_CANCER_APOCRINE_VS_LUMINAL	http://www.broadinstitute.org/gsea/msigdb/cards/FARMER_BREAST_CANCER_APOCRINE_VS_LUMINAL	0.0062	1.7	1.2	2.5	32	1236	273	18250
ZHOU_INFLAMMATORY_RESPONSE_LIVE_DN	http://www.broadinstitute.org/gsea/msigdb/cards/ZHOU_INFLAMMATORY_RESPONSE_LIVE_DN	0.0066	1.7	1.1	2.4	34	1234	299	18224
DEBIASI_APOPTOSIS_BY_REOVIRUS_INFECTION_DN	http://www.broadinstitute.org/gsea/msigdb/cards/DEBIASI_APOPTOSIS_BY_REOVIRUS_INFECTION_DN	0.0086	1.7	1.1	2.6	29	1239	246	18277
FARMER_BREAST_CANCER_BASAL_VS_LULMINAL	http://www.broadinstitute.org/gsea/msigdb/cards/FARMER_BREAST_CANCER_BASAL_VS_LULMINAL	0.01	1.7	1.1	2.4	32	1236	283	18240
DACOSTA_UV_RESPONSE_VIA_ERCC3_UP	http://www.broadinstitute.org/gsea/msigdb/cards/DACOSTA_UV_RESPONSE_VIA_ERCC3_UP	0.011	1.7	1.1	2.5	30	1238	265	18258
LU_EZH2_TARGETS_UP	http://www.broadinstitute.org/gsea/msigdb/cards/LU_EZH2_TARGETS_UP	0.013	1.7	1.1	2.6	26	1242	224	18299
TARTE_PLASMA_CELL_VS_PLASMABLAST_DN	http://www.broadinstitute.org/gsea/msigdb/cards/TARTE_PLASMA_CELL_VS_PLASMABLAST_DN	0.016	1.7	1.1	2.4	30	1238	267	18256
SHETH_LIVER_CANCER_VS_TXNIP_LOSS_PAM1	http://www.broadinstitute.org/gsea/msigdb/cards/SHETH_LIVER_CANCER_VS_TXNIP_LOSS_PAM1	0.017	1.7	1.1	2.7	23	1245	194	18329
CAIRO_HEPATOBLASTOMA_DN	http://www.broadinstitute.org/gsea/msigdb/cards/CAIRO_HEPATOBLASTOMA_DN	0.018	1.7	1.1	2.6	26	1242	225	18298
BLUM_RESPONSE_TO_SALIRASIB_UP	http://www.broadinstitute.org/gsea/msigdb/cards/BLUM_RESPONSE_TO_SALIRASIB_UP	0.022	1.7	1.1	2.6	24	1244	210	18313
CHANG_CORE_SERUM_RESPONSE_DN	http://www.broadinstitute.org/gsea/msigdb/cards/CHANG_CORE_SERUM_RESPONSE_DN	0.025	1.7	1	2.8	20	1248	170	18353
COLDREN_GEFITINIB_RESISTANCE_DN	http://www.broadinstitute.org/gsea/msigdb/cards/COLDREN_GEFITINIB_RESISTANCE_DN	0.032	1.7	1	2.6	21	1247	186	18337
PENG_LEUCINE_DEPRIVATION_DN	http://www.broadinstitute.org/gsea/msigdb/cards/PENG_LEUCINE_DEPRIVATION_DN	0.032	1.7	1	2.8	19	1249	163	18360
AGUIRRE_PANCREATIC_CANCER_COPY_NUMBER_DN	http://www.broadinstitute.org/gsea/msigdb/cards/AGUIRRE_PANCREATIC_CANCER_COPY_NUMBER_DN	0.035	1.7	1	2.6	22	1246	196	18327
WANG_CISPLATIN_RESPONSE_AND_XPC_UP	http://www.broadinstitute.org/gsea/msigdb/cards/WANG_CISPLATIN_RESPONSE_AND_XPC_UP	0.037	1.7	1	2.7	20	1248	174	18349
RIZKI_TUMOR_INVASIVENESS_3D_UP	http://www.broadinstitute.org/gsea/msigdb/cards/RIZKI_TUMOR_INVASIVENESS_3D_UP	0.039	1.7	0.99	2.7	20	1248	176	18347
BROWNE_HCMV_INFECTION_48HR_UP	http://www.broadinstitute.org/gsea/msigdb/cards/BROWNE_HCMV_INFECTION_48HR_UP	0.042	1.7	0.98	2.8	18	1250	156	18367
TONKS_TARGETS_OF_RUNX1_RUNX1T1_FUSION_HSC_UP	http://www.broadinstitute.org/gsea/msigdb/cards/TONKS_TARGETS_OF_RUNX1_RUNX1T1_FUSION_HSC_UP	0.045	1.7	0.96	2.7	18	1250	159	18364
SHEDDEN_LUNG_CANCER_GOOD_SURVIVAL_A4	http://www.broadinstitute.org/gsea/msigdb/cards/SHEDDEN_LUNG_CANCER_GOOD_SURVIVAL_A4	0.049	1.7	0.97	2.7	19	1249	168	18355
BLALOCK_ALZHEIMERS_DISEASE_DN	http://www.broadinstitute.org/gsea/msigdb/cards/BLALOCK_ALZHEIMERS_DISEASE_DN	2.7e-05	1.6	1.3	1.9	111	1157	1059	17464
KRIGE_RESPONSE_TO_TOSEDOSTAT_6HR_DN	http://www.broadinstitute.org/gsea/msigdb/cards/KRIGE_RESPONSE_TO_TOSEDOSTAT_6HR_DN	0.00016	1.6	1.3	2.1	79	1189	726	17797
NUYTTEN_EZH2_TARGETS_UP	http://www.broadinstitute.org/gsea/msigdb/cards/NUYTTEN_EZH2_TARGETS_UP	0.0002	1.6	1.2	2	91	1177	873	17650
WAKABAYASHI_ADIPOGENESIS_PPARG_RXRA_BOUND_8D	http://www.broadinstitute.org/gsea/msigdb/cards/WAKABAYASHI_ADIPOGENESIS_PPARG_RXRA_BOUND_8D	0.00069	1.6	1.2	2	76	1192	730	17793
BUYTAERT_PHOTODYNAMIC_THERAPY_STRESS_DN	http://www.broadinstitute.org/gsea/msigdb/cards/BUYTAERT_PHOTODYNAMIC_THERAPY_STRESS_DN	0.00075	1.6	1.2	2.2	58	1210	523	18000
WAKABAYASHI_ADIPOGENESIS_PPARG_BOUND_8D	http://www.broadinstitute.org/gsea/msigdb/cards/WAKABAYASHI_ADIPOGENESIS_PPARG_BOUND_8D	0.00084	1.6	1.2	2.1	61	1207	561	17962
CREIGHTON_ENDOCRINE_THERAPY_RESISTANCE_3	http://www.broadinstitute.org/gsea/msigdb/cards/CREIGHTON_ENDOCRINE_THERAPY_RESISTANCE_3	0.0019	1.6	1.2	2.1	62	1206	588	17935
SPIELMAN_LYMPHOBLAST_EUROPEAN_VS_ASIAN_DN	http://www.broadinstitute.org/gsea/msigdb/cards/SPIELMAN_LYMPHOBLAST_EUROPEAN_VS_ASIAN_DN	0.0021	1.6	1.2	2.1	55	1213	510	18013
MILI_PSEUDOPODIA_HAPTOTAXIS_DN	http://www.broadinstitute.org/gsea/msigdb/cards/MILI_PSEUDOPODIA_HAPTOTAXIS_DN	0.0026	1.6	1.2	2.1	59	1209	561	17962
ACEVEDO_LIVER_CANCER_DN	http://www.broadinstitute.org/gsea/msigdb/cards/ACEVEDO_LIVER_CANCER_DN	0.0028	1.6	1.2	2.2	49	1219	447	18076
FULCHER_INFLAMMATORY_RESPONSE_LECTIN_VS_LPS_UP	http://www.broadinstitute.org/gsea/msigdb/cards/FULCHER_INFLAMMATORY_RESPONSE_LECTIN_VS_LPS_UP	0.0047	1.6	1.1	2.1	50	1218	472	18051
MULLIGHAN_MLL_SIGNATURE_2_UP	http://www.broadinstitute.org/gsea/msigdb/cards/MULLIGHAN_MLL_SIGNATURE_2_UP	0.0062	1.6	1.1	2.3	39	1229	350	18173
CREIGHTON_ENDOCRINE_THERAPY_RESISTANCE_5	http://www.broadinstitute.org/gsea/msigdb/cards/CREIGHTON_ENDOCRINE_THERAPY_RESISTANCE_5	0.0062	1.6	1.1	2.2	41	1227	377	18146
IVANOVA_HEMATOPOIESIS_LATE_PROGENITOR	http://www.broadinstitute.org/gsea/msigdb/cards/IVANOVA_HEMATOPOIESIS_LATE_PROGENITOR	0.0065	1.6	1.1	2.1	47	1221	444	18079
GARY_CD5_TARGETS_UP	http://www.broadinstitute.org/gsea/msigdb/cards/GARY_CD5_TARGETS_UP	0.0078	1.6	1.1	2.2	43	1225	402	18121
REN_ALVEOLAR_RHABDOMYOSARCOMA_DN	http://www.broadinstitute.org/gsea/msigdb/cards/REN_ALVEOLAR_RHABDOMYOSARCOMA_DN	0.012	1.6	1.1	2.2	38	1230	358	18165
LEI_MYB_TARGETS	http://www.broadinstitute.org/gsea/msigdb/cards/LEI_MYB_TARGETS	0.013	1.6	1.1	2.4	31	1237	278	18245
HORIUCHI_WTAP_TARGETS_UP	http://www.broadinstitute.org/gsea/msigdb/cards/HORIUCHI_WTAP_TARGETS_UP	0.019	1.6	1.1	2.4	28	1240	253	18270
TORCHIA_TARGETS_OF_EWSR1_FLI1_FUSION_UP	http://www.broadinstitute.org/gsea/msigdb/cards/TORCHIA_TARGETS_OF_EWSR1_FLI1_FUSION_UP	0.036	1.6	0.99	2.4	24	1244	222	18301
BENPORATH_MYC_TARGETS_WITH_EBOX	http://www.broadinstitute.org/gsea/msigdb/cards/BENPORATH_MYC_TARGETS_WITH_EBOX	0.037	1.6	0.99	2.5	22	1246	199	18324
KYNG_DNA_DAMAGE_UP	http://www.broadinstitute.org/gsea/msigdb/cards/KYNG_DNA_DAMAGE_UP	0.037	1.6	0.99	2.5	22	1246	199	18324
SHEPARD_BMYB_MORPHOLINO_UP	http://www.broadinstitute.org/gsea/msigdb/cards/SHEPARD_BMYB_MORPHOLINO_UP	0.041	1.6	0.98	2.6	20	1248	179	18344
HOLLMANN_APOPTOSIS_VIA_CD40_DN	http://www.broadinstitute.org/gsea/msigdb/cards/HOLLMANN_APOPTOSIS_VIA_CD40_DN	0.046	1.6	0.97	2.4	23	1245	216	18307
AMUNDSON_RESPONSE_TO_ARSENITE	http://www.broadinstitute.org/gsea/msigdb/cards/AMUNDSON_RESPONSE_TO_ARSENITE	0.047	1.6	0.97	2.6	21	1247	191	18332
GOBERT_OLIGODENDROCYTE_DIFFERENTIATION_DN	http://www.broadinstitute.org/gsea/msigdb/cards/GOBERT_OLIGODENDROCYTE_DIFFERENTIATION_DN	0.0003	1.5	1.2	1.9	92	1176	894	17629
ACEVEDO_LIVER_CANCER_UP	http://www.broadinstitute.org/gsea/msigdb/cards/ACEVEDO_LIVER_CANCER_UP	0.0019	1.5	1.2	1.9	80	1188	803	17720
KRIGE_RESPONSE_TO_TOSEDOSTAT_24HR_UP	http://www.broadinstitute.org/gsea/msigdb/cards/KRIGE_RESPONSE_TO_TOSEDOSTAT_24HR_UP	0.0038	1.5	1.1	2	62	1206	610	17913
FEVR_CTNNB1_TARGETS_UP	http://www.broadinstitute.org/gsea/msigdb/cards/FEVR_CTNNB1_TARGETS_UP	0.0038	1.5	1.1	2	59	1209	574	17949
PARENT_MTOR_SIGNALING_UP	http://www.broadinstitute.org/gsea/msigdb/cards/PARENT_MTOR_SIGNALING_UP	0.0072	1.5	1.1	2.1	50	1218	486	18037
SPIELMAN_LYMPHOBLAST_EUROPEAN_VS_ASIAN_UP	http://www.broadinstitute.org/gsea/msigdb/cards/SPIELMAN_LYMPHOBLAST_EUROPEAN_VS_ASIAN_UP	0.012	1.5	1.1	2.1	43	1225	414	18109
FLECHNER_BIOPSY_KIDNEY_TRANSPLANT_OK_VS_DONOR_UP	http://www.broadinstitute.org/gsea/msigdb/cards/FLECHNER_BIOPSY_KIDNEY_TRANSPLANT_OK_VS_DONOR_UP	0.015	1.5	1.1	2	48	1220	484	18039
MILI_PSEUDOPODIA_CHEMOTAXIS_DN	http://www.broadinstitute.org/gsea/msigdb/cards/MILI_PSEUDOPODIA_CHEMOTAXIS_DN	0.021	1.5	1	2.1	39	1229	384	18139
MASSARWEH_TAMOXIFEN_RESISTANCE_UP	http://www.broadinstitute.org/gsea/msigdb/cards/MASSARWEH_TAMOXIFEN_RESISTANCE_UP	0.022	1.5	1	2	46	1222	467	18056
JOHNSTONE_PARVB_TARGETS_3_UP	http://www.broadinstitute.org/gsea/msigdb/cards/JOHNSTONE_PARVB_TARGETS_3_UP	0.022	1.5	1	2.1	37	1231	360	18163
MONNIER_POSTRADIATION_TUMOR_ESCAPE_UP	http://www.broadinstitute.org/gsea/msigdb/cards/MONNIER_POSTRADIATION_TUMOR_ESCAPE_UP	0.031	1.5	1	2.2	34	1234	333	18190
BERENJENO_TRANSFORMED_BY_RHOA_DN	http://www.broadinstitute.org/gsea/msigdb/cards/BERENJENO_TRANSFORMED_BY_RHOA_DN	0.032	1.5	1	2.1	34	1234	337	18186
SHEN_SMARCA2_TARGETS_UP	http://www.broadinstitute.org/gsea/msigdb/cards/SHEN_SMARCA2_TARGETS_UP	0.032	1.5	1	2.1	37	1231	371	18152
SANSOM_APC_TARGETS_DN	http://www.broadinstitute.org/gsea/msigdb/cards/SANSOM_APC_TARGETS_DN	0.036	1.5	1	2.2	32	1236	316	18207
LINDGREN_BLADDER_CANCER_CLUSTER_3_UP	http://www.broadinstitute.org/gsea/msigdb/cards/LINDGREN_BLADDER_CANCER_CLUSTER_3_UP	0.044	1.5	0.98	2.2	28	1240	274	18249
MARSON_BOUND_BY_FOXP3_UNSTIMULATED	http://www.broadinstitute.org/gsea/msigdb/cards/MARSON_BOUND_BY_FOXP3_UNSTIMULATED	0.0027	1.4	1.1	1.7	98	1170	1040	17483
GRAESSMANN_APOPTOSIS_BY_DOXORUBICIN_UP	http://www.broadinstitute.org/gsea/msigdb/cards/GRAESSMANN_APOPTOSIS_BY_DOXORUBICIN_UP	0.003	1.4	1.1	1.8	92	1176	969	17554
LEE_BMP2_TARGETS_DN	http://www.broadinstitute.org/gsea/msigdb/cards/LEE_BMP2_TARGETS_DN	0.0055	1.4	1.1	1.8	72	1196	745	17778
BRUINS_UVC_RESPONSE_LATE	http://www.broadinstitute.org/gsea/msigdb/cards/BRUINS_UVC_RESPONSE_LATE	0.0091	1.4	1.1	1.7	87	1181	950	17573
RODRIGUES_THYROID_CARCINOMA_POORLY_DIFFERENTIATED_DN	http://www.broadinstitute.org/gsea/msigdb/cards/RODRIGUES_THYROID_CARCINOMA_POORLY_DIFFERENTIATED_DN	0.0093	1.4	1.1	1.9	62	1206	637	17886
BYSTRYKH_HEMATOPOIESIS_STEM_CELL_QTL_TRANS	http://www.broadinstitute.org/gsea/msigdb/cards/BYSTRYKH_HEMATOPOIESIS_STEM_CELL_QTL_TRANS	0.0096	1.4	1.1	1.8	73	1195	773	17750
SMID_BREAST_CANCER_BASAL_DN	http://www.broadinstitute.org/gsea/msigdb/cards/SMID_BREAST_CANCER_BASAL_DN	0.011	1.4	1.1	1.9	57	1211	583	17940
KRIEG_HYPOXIA_NOT_VIA_KDM3A	http://www.broadinstitute.org/gsea/msigdb/cards/KRIEG_HYPOXIA_NOT_VIA_KDM3A	0.017	1.4	1.1	1.9	59	1209	621	17902
SCHLOSSER_SERUM_RESPONSE_DN	http://www.broadinstitute.org/gsea/msigdb/cards/SCHLOSSER_SERUM_RESPONSE_DN	0.019	1.4	1.1	1.9	58	1210	609	17914
PATIL_LIVER_CANCER	http://www.broadinstitute.org/gsea/msigdb/cards/PATIL_LIVER_CANCER	0.021	1.4	1	1.8	59	1209	626	17897
LASTOWSKA_NEUROBLASTOMA_COPY_NUMBER_DN	http://www.broadinstitute.org/gsea/msigdb/cards/LASTOWSKA_NEUROBLASTOMA_COPY_NUMBER_DN	0.023	1.4	1	1.8	60	1208	643	17880
WEI_MYCN_TARGETS_WITH_E_BOX	http://www.broadinstitute.org/gsea/msigdb/cards/WEI_MYCN_TARGETS_WITH_E_BOX	0.024	1.4	1	1.8	61	1207	657	17866
MARTINEZ_RB1_TARGETS_DN	http://www.broadinstitute.org/gsea/msigdb/cards/MARTINEZ_RB1_TARGETS_DN	0.033	1.4	1	2	44	1224	456	18067
LEE_BMP2_TARGETS_UP	http://www.broadinstitute.org/gsea/msigdb/cards/LEE_BMP2_TARGETS_UP	0.038	1.4	1	1.8	57	1211	623	17900
TIEN_INTESTINE_PROBIOTICS_24HR_UP	http://www.broadinstitute.org/gsea/msigdb/cards/TIEN_INTESTINE_PROBIOTICS_24HR_UP	0.047	1.4	0.99	1.9	45	1223	482	18041
PILON_KLF1_TARGETS_DN	http://www.broadinstitute.org/gsea/msigdb/cards/PILON_KLF1_TARGETS_DN	0.0031	1.3	1.1	1.6	148	1120	1683	16840
PEREZ_TP53_TARGETS	http://www.broadinstitute.org/gsea/msigdb/cards/PEREZ_TP53_TARGETS	0.018	1.3	1	1.7	84	1184	934	17589
CHEN_METABOLIC_SYNDROM_NETWORK	http://www.broadinstitute.org/gsea/msigdb/cards/CHEN_METABOLIC_SYNDROM_NETWORK	0.024	1.3	1	1.6	91	1177	1038	17485
BUYTAERT_PHOTODYNAMIC_THERAPY_STRESS_UP	http://www.broadinstitute.org/gsea/msigdb/cards/BUYTAERT_PHOTODYNAMIC_THERAPY_STRESS_UP	0.036	1.3	1	1.7	64	1204	709	17814
NUYTTEN_NIPP1_TARGETS_UP	http://www.broadinstitute.org/gsea/msigdb/cards/NUYTTEN_NIPP1_TARGETS_UP	0.048	1.3	0.99	1.8	57	1211	633	17890
GRAESSMANN_RESPONSE_TO_MC_AND_DOXORUBICIN_DN	http://www.broadinstitute.org/gsea/msigdb/cards/GRAESSMANN_RESPONSE_TO_MC_AND_DOXORUBICIN_DN	0.05	1.3	0.99	1.7	58	1210	647	17876
GRAESSMANN_APOPTOSIS_BY_DOXORUBICIN_DN	http://www.broadinstitute.org/gsea/msigdb/cards/GRAESSMANN_APOPTOSIS_BY_DOXORUBICIN_DN	0.031	1.2	1	1.5	126	1142	1515	17008
PUJANA_BRCA1_PCC_NETWORK	http://www.broadinstitute.org/gsea/msigdb/cards/PUJANA_BRCA1_PCC_NETWORK	0.031	1.2	1	1.5	120	1148	1435	17088
MEISSNER_BRAIN_HCP_WITH_H3K4ME3_AND_H3K27ME3	http://www.broadinstitute.org/gsea/msigdb/cards/MEISSNER_BRAIN_HCP_WITH_H3K4ME3_AND_H3K27ME3	0.018	0.7	0.51	0.94	47	1221	967	17556
NABA_MATRISOME_ASSOCIATED	http://www.broadinstitute.org/gsea/msigdb/cards/NABA_MATRISOME_ASSOCIATED	0.0059	0.6	0.4	0.87	30	1238	715	17808
RODWELL_AGING_KIDNEY_UP	http://www.broadinstitute.org/gsea/msigdb/cards/RODWELL_AGING_KIDNEY_UP	0.036	0.6	0.35	0.98	17	1251	410	18113
CUI_TCF21_TARGETS_2_UP	http://www.broadinstitute.org/gsea/msigdb/cards/CUI_TCF21_TARGETS_2_UP	0.049	0.6	0.34	0.99	16	1252	385	18138
BENPORATH_EED_TARGETS	http://www.broadinstitute.org/gsea/msigdb/cards/BENPORATH_EED_TARGETS	0.00067	0.58	0.41	0.81	39	1229	955	17568
ACEVEDO_METHYLATED_IN_LIVER_CANCER_DN	http://www.broadinstitute.org/gsea/msigdb/cards/ACEVEDO_METHYLATED_IN_LIVER_CANCER_DN	0.0024	0.57	0.38	0.83	29	1239	727	17796
BENPORATH_SUZ12_TARGETS	http://www.broadinstitute.org/gsea/msigdb/cards/BENPORATH_SUZ12_TARGETS	0.00026	0.55	0.38	0.78	36	1232	929	17594
SWEET_LUNG_CANCER_KRAS_DN	http://www.broadinstitute.org/gsea/msigdb/cards/SWEET_LUNG_CANCER_KRAS_DN	0.019	0.55	0.3	0.91	15	1253	398	18125
BENPORATH_ES_WITH_H3K27ME3	http://www.broadinstitute.org/gsea/msigdb/cards/BENPORATH_ES_WITH_H3K27ME3	7.1e-05	0.54	0.38	0.75	38	1230	1006	17517
BENPORATH_PRC2_TARGETS	http://www.broadinstitute.org/gsea/msigdb/cards/BENPORATH_PRC2_TARGETS	0.0032	0.54	0.33	0.83	22	1246	589	17934
REACTOME_CELL_CYCLE	http://www.broadinstitute.org/gsea/msigdb/cards/REACTOME_CELL_CYCLE	0.021	0.54	0.29	0.92	14	1254	376	18147
SCHUETZ_BREAST_CANCER_DUCTAL_INVASIVE_UP	http://www.broadinstitute.org/gsea/msigdb/cards/SCHUETZ_BREAST_CANCER_DUCTAL_INVASIVE_UP	0.032	0.54	0.28	0.97	12	1256	320	18203
DUTERTRE_ESTRADIOL_RESPONSE_24HR_UP	http://www.broadinstitute.org/gsea/msigdb/cards/DUTERTRE_ESTRADIOL_RESPONSE_24HR_UP	0.045	0.54	0.27	0.98	11	1257	296	18227
PUJANA_BRCA2_PCC_NETWORK	http://www.broadinstitute.org/gsea/msigdb/cards/PUJANA_BRCA2_PCC_NETWORK	0.013	0.52	0.28	0.89	14	1254	388	18135
SHEN_SMARCA2_TARGETS_DN	http://www.broadinstitute.org/gsea/msigdb/cards/SHEN_SMARCA2_TARGETS_DN	0.036	0.52	0.26	0.96	11	1257	304	18219
LIU_PROSTATE_CANCER_DN	http://www.broadinstitute.org/gsea/msigdb/cards/LIU_PROSTATE_CANCER_DN	0.0076	0.51	0.28	0.85	15	1253	427	18096
MIKKELSEN_NPC_HCP_WITH_H3K27ME3	http://www.broadinstitute.org/gsea/msigdb/cards/MIKKELSEN_NPC_HCP_WITH_H3K27ME3	0.022	0.51	0.25	0.92	11	1257	315	18208
ZWANG_TRANSIENTLY_UP_BY_2ND_EGF_PULSE_ONLY	http://www.broadinstitute.org/gsea/msigdb/cards/ZWANG_TRANSIENTLY_UP_BY_2ND_EGF_PULSE_ONLY	5.3e-07	0.5	0.37	0.67	48	1220	1349	17174
NABA_MATRISOME	http://www.broadinstitute.org/gsea/msigdb/cards/NABA_MATRISOME	1.3e-05	0.49	0.34	0.7	34	1234	983	17540
MARTENS_TRETINOIN_RESPONSE_UP	http://www.broadinstitute.org/gsea/msigdb/cards/MARTENS_TRETINOIN_RESPONSE_UP	0.00015	0.49	0.31	0.73	25	1243	732	17791
SENGUPTA_NASOPHARYNGEAL_CARCINOMA_UP	http://www.broadinstitute.org/gsea/msigdb/cards/SENGUPTA_NASOPHARYNGEAL_CARCINOMA_UP	0.033	0.49	0.22	0.96	9	1259	264	18259
REACTOME_NEURONAL_SYSTEM	http://www.broadinstitute.org/gsea/msigdb/cards/REACTOME_NEURONAL_SYSTEM	0.034	0.49	0.22	0.95	9	1259	267	18256
SMID_BREAST_CANCER_NORMAL_LIKE_UP	http://www.broadinstitute.org/gsea/msigdb/cards/SMID_BREAST_CANCER_NORMAL_LIKE_UP	0.0039	0.48	0.26	0.82	14	1254	422	18101
SHEDDEN_LUNG_CANCER_POOR_SURVIVAL_A6	http://www.broadinstitute.org/gsea/msigdb/cards/SHEDDEN_LUNG_CANCER_POOR_SURVIVAL_A6	0.0025	0.46	0.24	0.79	13	1255	412	18111
LINDGREN_BLADDER_CANCER_CLUSTER_2B	http://www.broadinstitute.org/gsea/msigdb/cards/LINDGREN_BLADDER_CANCER_CLUSTER_2B	0.0049	0.45	0.22	0.81	11	1257	357	18166
NABA_SECRETED_FACTORS	http://www.broadinstitute.org/gsea/msigdb/cards/NABA_SECRETED_FACTORS	0.0069	0.44	0.21	0.82	10	1258	330	18193
GOBERT_OLIGODENDROCYTE_DIFFERENTIATION_UP	http://www.broadinstitute.org/gsea/msigdb/cards/GOBERT_OLIGODENDROCYTE_DIFFERENTIATION_UP	0.00048	0.43	0.24	0.72	15	1253	499	18024
KOBAYASHI_EGFR_SIGNALING_24HR_DN	http://www.broadinstitute.org/gsea/msigdb/cards/KOBAYASHI_EGFR_SIGNALING_24HR_DN	0.024	0.43	0.17	0.91	7	1261	235	18288
KEGG_REGULATION_OF_ACTIN_CYTOSKELETON	http://www.broadinstitute.org/gsea/msigdb/cards/KEGG_REGULATION_OF_ACTIN_CYTOSKELETON	0.033	0.42	0.15	0.94	6	1262	205	18318
REACTOME_METABOLISM_OF_RNA	http://www.broadinstitute.org/gsea/msigdb/cards/REACTOME_METABOLISM_OF_RNA	0.013	0.41	0.16	0.87	7	1261	245	18278
REACTOME_TRANSMISSION_ACROSS_CHEMICAL_SYNAPSES	http://www.broadinstitute.org/gsea/msigdb/cards/REACTOME_TRANSMISSION_ACROSS_CHEMICAL_SYNAPSES	0.034	0.41	0.13	0.97	5	1263	179	18344
MIKKELSEN_MEF_ICP_WITH_H3K27ME3	http://www.broadinstitute.org/gsea/msigdb/cards/MIKKELSEN_MEF_ICP_WITH_H3K27ME3	0.046	0.41	0.13	0.97	5	1263	178	18345
SABATES_COLORECTAL_ADENOMA_DN	http://www.broadinstitute.org/gsea/msigdb/cards/SABATES_COLORECTAL_ADENOMA_DN	0.01	0.4	0.16	0.84	7	1261	253	18270
NIKOLSKY_BREAST_CANCER_17Q21_Q25_AMPLICON	http://www.broadinstitute.org/gsea/msigdb/cards/NIKOLSKY_BREAST_CANCER_17Q21_Q25_AMPLICON	0.0044	0.39	0.17	0.77	8	1260	299	18224
TAKEDA_TARGETS_OF_NUP98_HOXA9_FUSION_8D_DN	http://www.broadinstitute.org/gsea/msigdb/cards/TAKEDA_TARGETS_OF_NUP98_HOXA9_FUSION_8D_DN	0.035	0.39	0.13	0.93	5	1263	185	18338
ACEVEDO_LIVER_CANCER_WITH_H3K27ME3_DN	http://www.broadinstitute.org/gsea/msigdb/cards/ACEVEDO_LIVER_CANCER_WITH_H3K27ME3_DN	0.019	0.37	0.12	0.89	5	1263	195	18328
REACTOME_METABOLISM_OF_MRNA	http://www.broadinstitute.org/gsea/msigdb/cards/REACTOME_METABOLISM_OF_MRNA	0.015	0.36	0.11	0.85	5	1263	203	18320
VECCHI_GASTRIC_CANCER_ADVANCED_VS_EARLY_UP	http://www.broadinstitute.org/gsea/msigdb/cards/VECCHI_GASTRIC_CANCER_ADVANCED_VS_EARLY_UP	0.036	0.36	0.098	0.95	4	1264	160	18363
VERHAAK_GLIOBLASTOMA_PRONEURAL	http://www.broadinstitute.org/gsea/msigdb/cards/VERHAAK_GLIOBLASTOMA_PRONEURAL	0.036	0.36	0.096	0.94	4	1264	162	18361
MIKKELSEN_MEF_HCP_WITH_H3_UNMETHYLATED	http://www.broadinstitute.org/gsea/msigdb/cards/MIKKELSEN_MEF_HCP_WITH_H3_UNMETHYLATED	0.011	0.35	0.11	0.83	5	1263	207	18316
SARRIO_EPITHELIAL_MESENCHYMAL_TRANSITION_UP	http://www.broadinstitute.org/gsea/msigdb/cards/SARRIO_EPITHELIAL_MESENCHYMAL_TRANSITION_UP	0.026	0.35	0.094	0.92	4	1264	166	18357
RIGGI_EWING_SARCOMA_PROGENITOR_DN	http://www.broadinstitute.org/gsea/msigdb/cards/RIGGI_EWING_SARCOMA_PROGENITOR_DN	0.027	0.35	0.094	0.91	4	1264	167	18356
POOLA_INVASIVE_BREAST_CANCER_UP	http://www.broadinstitute.org/gsea/msigdb/cards/POOLA_INVASIVE_BREAST_CANCER_UP	0.0033	0.34	0.12	0.74	6	1262	258	18265
REACTOME_PEPTIDE_LIGAND_BINDING_RECEPTORS	http://www.broadinstitute.org/gsea/msigdb/cards/REACTOME_PEPTIDE_LIGAND_BINDING_RECEPTORS	0.019	0.34	0.092	0.89	4	1264	170	18353
VERHAAK_AML_WITH_NPM1_MUTATED_UP	http://www.broadinstitute.org/gsea/msigdb/cards/VERHAAK_AML_WITH_NPM1_MUTATED_UP	0.019	0.34	0.092	0.89	4	1264	170	18353
REACTOME_SIGNALING_BY_GPCR	http://www.broadinstitute.org/gsea/msigdb/cards/REACTOME_SIGNALING_BY_GPCR	1.2e-08	0.33	0.2	0.52	20	1248	856	17667
ZHANG_TLX_TARGETS_36HR_DN	http://www.broadinstitute.org/gsea/msigdb/cards/ZHANG_TLX_TARGETS_36HR_DN	0.014	0.33	0.088	0.86	4	1264	177	18346
REACTOME_INFLUENZA_LIFE_CYCLE	http://www.broadinstitute.org/gsea/msigdb/cards/REACTOME_INFLUENZA_LIFE_CYCLE	0.049	0.33	0.068	1	3	1265	131	18392
GAL_LEUKEMIC_STEM_CELL_DN	http://www.broadinstitute.org/gsea/msigdb/cards/GAL_LEUKEMIC_STEM_CELL_DN	0.0043	0.32	0.1	0.75	5	1263	228	18295
REACTOME_G_ALPHA_I_SIGNALLING_EVENTS	http://www.broadinstitute.org/gsea/msigdb/cards/REACTOME_G_ALPHA_I_SIGNALLING_EVENTS	0.01	0.32	0.085	0.82	4	1264	184	18339
KONDO_PROSTATE_CANCER_WITH_H3K27ME3	http://www.broadinstitute.org/gsea/msigdb/cards/KONDO_PROSTATE_CANCER_WITH_H3K27ME3	0.015	0.32	0.086	0.84	4	1264	181	18342
NABA_ECM_GLYCOPROTEINS	http://www.broadinstitute.org/gsea/msigdb/cards/NABA_ECM_GLYCOPROTEINS	0.011	0.31	0.083	0.8	4	1264	189	18334
REACTOME_GPCR_DOWNSTREAM_SIGNALING	http://www.broadinstitute.org/gsea/msigdb/cards/REACTOME_GPCR_DOWNSTREAM_SIGNALING	1.4e-08	0.3	0.17	0.49	16	1252	760	17763
REACTOME_GASTRIN_CREB_SIGNALLING_PATHWAY_VIA_PKC_AND_MAPK	http://www.broadinstitute.org/gsea/msigdb/cards/REACTOME_GASTRIN_CREB_SIGNALLING_PATHWAY_VIA_PKC_AND_MAPK	0.0079	0.3	0.08	0.78	4	1264	195	18328
MIKKELSEN_MCV6_HCP_WITH_H3K27ME3	http://www.broadinstitute.org/gsea/msigdb/cards/MIKKELSEN_MCV6_HCP_WITH_H3K27ME3	3.7e-05	0.29	0.12	0.57	8	1260	403	18120
BIDUS_METASTASIS_UP	http://www.broadinstitute.org/gsea/msigdb/cards/BIDUS_METASTASIS_UP	0.0056	0.29	0.079	0.76	4	1264	199	18324
REACTOME_INTERFERON_SIGNALING	http://www.broadinstitute.org/gsea/msigdb/cards/REACTOME_INTERFERON_SIGNALING	0.019	0.29	0.06	0.87	3	1265	149	18374
MARZEC_IL2_SIGNALING_UP	http://www.broadinstitute.org/gsea/msigdb/cards/MARZEC_IL2_SIGNALING_UP	0.048	0.27	0.032	1	2	1266	108	18415
MIKKELSEN_MEF_HCP_WITH_H3K27ME3	http://www.broadinstitute.org/gsea/msigdb/cards/MIKKELSEN_MEF_HCP_WITH_H3K27ME3	3.7e-07	0.26	0.12	0.49	10	1258	545	17978
MISSIAGLIA_REGULATED_BY_METHYLATION_DN	http://www.broadinstitute.org/gsea/msigdb/cards/MISSIAGLIA_REGULATED_BY_METHYLATION_DN	0.035	0.26	0.031	0.95	2	1266	113	18410
REACTOME_G_ALPHA_Q_SIGNALLING_EVENTS	http://www.broadinstitute.org/gsea/msigdb/cards/REACTOME_G_ALPHA_Q_SIGNALLING_EVENTS	0.0052	0.25	0.051	0.74	3	1265	175	18348
DAZARD_RESPONSE_TO_UV_SCC_DN	http://www.broadinstitute.org/gsea/msigdb/cards/DAZARD_RESPONSE_TO_UV_SCC_DN	0.036	0.25	0.03	0.92	2	1266	117	18406
REACTOME_GPCR_LIGAND_BINDING	http://www.broadinstitute.org/gsea/msigdb/cards/REACTOME_GPCR_LIGAND_BINDING	1.1e-05	0.23	0.083	0.5	6	1262	377	18146
KEGG_NATURAL_KILLER_CELL_MEDIATED_CYTOTOXICITY	http://www.broadinstitute.org/gsea/msigdb/cards/KEGG_NATURAL_KILLER_CELL_MEDIATED_CYTOTOXICITY	0.018	0.23	0.027	0.84	2	1266	128	18395
KEGG_NEUROACTIVE_LIGAND_RECEPTOR_INTERACTION	http://www.broadinstitute.org/gsea/msigdb/cards/KEGG_NEUROACTIVE_LIGAND_RECEPTOR_INTERACTION	0.00015	0.22	0.058	0.56	4	1264	267	18256
NABA_CORE_MATRISOME	http://www.broadinstitute.org/gsea/msigdb/cards/NABA_CORE_MATRISOME	0.00015	0.22	0.058	0.56	4	1264	268	18255
KEGG_SYSTEMIC_LUPUS_ERYTHEMATOSUS	http://www.broadinstitute.org/gsea/msigdb/cards/KEGG_SYSTEMIC_LUPUS_ERYTHEMATOSUS	0.012	0.22	0.026	0.81	2	1266	132	18391
REACTOME_NEUROTRANSMITTER_RECEPTOR_BINDING_AND_DOWNSTREAM_TRANSMISSION_IN_THE_POSTSYNAPTIC_CELL	http://www.broadinstitute.org/gsea/msigdb/cards/REACTOME_NEUROTRANSMITTER_RECEPTOR_BINDING_AND_DOWNSTREAM_TRANSMISSION_IN_THE_POSTSYNAPTIC_CELL	0.013	0.22	0.026	0.81	2	1266	133	18390
REACTOME_CLASS_A1_RHODOPSIN_LIKE_RECEPTORS	http://www.broadinstitute.org/gsea/msigdb/cards/REACTOME_CLASS_A1_RHODOPSIN_LIKE_RECEPTORS	7.7e-05	0.2	0.055	0.53	4	1264	282	18241
VART_KSHV_INFECTION_ANGIOGENIC_MARKERS_UP	http://www.broadinstitute.org/gsea/msigdb/cards/VART_KSHV_INFECTION_ANGIOGENIC_MARKERS_UP	0.0032	0.18	0.022	0.66	2	1266	161	18362
KEGG_ECM_RECEPTOR_INTERACTION	http://www.broadinstitute.org/gsea/msigdb/cards/KEGG_ECM_RECEPTOR_INTERACTION	0.044	0.18	0.0044	1	1	1267	83	18440
GRAHAM_NORMAL_QUIESCENT_VS_NORMAL_DIVIDING_DN	http://www.broadinstitute.org/gsea/msigdb/cards/GRAHAM_NORMAL_QUIESCENT_VS_NORMAL_DIVIDING_DN	0.044	0.18	0.0044	1	1	1267	83	18440
KIM_GLIS2_TARGETS_UP	http://www.broadinstitute.org/gsea/msigdb/cards/KIM_GLIS2_TARGETS_UP	0.044	0.18	0.0044	1	1	1267	83	18440
KEGG_TGF_BETA_SIGNALING_PATHWAY	http://www.broadinstitute.org/gsea/msigdb/cards/KEGG_TGF_BETA_SIGNALING_PATHWAY	0.044	0.17	0.0043	0.99	1	1267	84	18439
KEGG_RIBOSOME	http://www.broadinstitute.org/gsea/msigdb/cards/KEGG_RIBOSOME	0.045	0.17	0.0042	0.97	1	1267	86	18437
CADWELL_ATG16L1_TARGETS_UP	http://www.broadinstitute.org/gsea/msigdb/cards/CADWELL_ATG16L1_TARGETS_UP	0.045	0.17	0.0042	0.97	1	1267	86	18437
GAUSSMANN_MLL_AF4_FUSION_TARGETS_E_UP	http://www.broadinstitute.org/gsea/msigdb/cards/GAUSSMANN_MLL_AF4_FUSION_TARGETS_E_UP	0.046	0.17	0.0041	0.95	1	1267	88	18435
MORI_IMMATURE_B_LYMPHOCYTE_DN	http://www.broadinstitute.org/gsea/msigdb/cards/MORI_IMMATURE_B_LYMPHOCYTE_DN	0.03	0.16	0.0041	0.94	1	1267	89	18434
KONG_E2F3_TARGETS	http://www.broadinstitute.org/gsea/msigdb/cards/KONG_E2F3_TARGETS	0.031	0.16	0.0039	0.89	1	1267	93	18430
ROVERSI_GLIOMA_COPY_NUMBER_UP	http://www.broadinstitute.org/gsea/msigdb/cards/ROVERSI_GLIOMA_COPY_NUMBER_UP	0.031	0.16	0.0039	0.89	1	1267	93	18430
REACTOME_POTASSIUM_CHANNELS	http://www.broadinstitute.org/gsea/msigdb/cards/REACTOME_POTASSIUM_CHANNELS	0.021	0.15	0.0038	0.86	1	1267	97	18426
LEE_EARLY_T_LYMPHOCYTE_UP	http://www.broadinstitute.org/gsea/msigdb/cards/LEE_EARLY_T_LYMPHOCYTE_UP	0.021	0.15	0.0038	0.87	1	1267	96	18427
CROONQUIST_NRAS_VS_STROMAL_STIMULATION_DN	http://www.broadinstitute.org/gsea/msigdb/cards/CROONQUIST_NRAS_VS_STROMAL_STIMULATION_DN	0.021	0.15	0.0038	0.86	1	1267	97	18426
FIGUEROA_AML_METHYLATION_CLUSTER_4_UP	http://www.broadinstitute.org/gsea/msigdb/cards/FIGUEROA_AML_METHYLATION_CLUSTER_4_UP	0.021	0.15	0.0038	0.87	1	1267	96	18427
BURTON_ADIPOGENESIS_3	http://www.broadinstitute.org/gsea/msigdb/cards/BURTON_ADIPOGENESIS_3	0.022	0.15	0.0037	0.84	1	1267	99	18424
LENAOUR_DENDRITIC_CELL_MATURATION_DN	http://www.broadinstitute.org/gsea/msigdb/cards/LENAOUR_DENDRITIC_CELL_MATURATION_DN	0.0051	0.12	0.0029	0.66	1	1267	125	18398
KEGG_OLFACTORY_TRANSDUCTION	http://www.broadinstitute.org/gsea/msigdb/cards/KEGG_OLFACTORY_TRANSDUCTION	6.2e-08	0.11	0.023	0.34	3	1265	378	18145
ROSTY_CERVICAL_CANCER_PROLIFERATION_CLUSTER	http://www.broadinstitute.org/gsea/msigdb/cards/ROSTY_CERVICAL_CANCER_PROLIFERATION_CLUSTER	0.0036	0.11	0.0028	0.62	1	1267	132	18391
REACTOME_OLFACTORY_SIGNALING_PATHWAY	http://www.broadinstitute.org/gsea/msigdb/cards/REACTOME_OLFACTORY_SIGNALING_PATHWAY	3.3e-07	0.092	0.011	0.34	2	1266	312	18211
REACTOME_GENERIC_TRANSCRIPTION_PATHWAY	http://www.broadinstitute.org/gsea/msigdb/cards/REACTOME_GENERIC_TRANSCRIPTION_PATHWAY	1.1e-08	0.043	0.0011	0.24	1	1267	333	18190
WHITEFORD_PEDIATRIC_CANCER_MARKERS	http://www.broadinstitute.org/gsea/msigdb/cards/WHITEFORD_PEDIATRIC_CANCER_MARKERS	0.0013	0	0	0.49	0	1268	111	18412
REACTOME_NONSENSE_MEDIATED_DECAY_ENHANCED_BY_THE_EXON_JUNCTION_COMPLEX	http://www.broadinstitute.org/gsea/msigdb/cards/REACTOME_NONSENSE_MEDIATED_DECAY_ENHANCED_BY_THE_EXON_JUNCTION_COMPLEX	0.002	0	0	0.52	0	1268	106	18417
MIKKELSEN_IPS_WITH_HCP_H3K27ME3	http://www.broadinstitute.org/gsea/msigdb/cards/MIKKELSEN_IPS_WITH_HCP_H3K27ME3	0.003	0	0	0.55	0	1268	100	18423
REACTOME_PEPTIDE_CHAIN_ELONGATION	http://www.broadinstitute.org/gsea/msigdb/cards/REACTOME_PEPTIDE_CHAIN_ELONGATION	0.0064	0	0	0.65	0	1268	85	18438
KEGG_GAP_JUNCTION	http://www.broadinstitute.org/gsea/msigdb/cards/KEGG_GAP_JUNCTION	0.0066	0	0	0.63	0	1268	87	18436
LEE_TARGETS_OF_PTCH1_AND_SUFU_DN	http://www.broadinstitute.org/gsea/msigdb/cards/LEE_TARGETS_OF_PTCH1_AND_SUFU_DN	0.0096	0	0	0.7	0	1268	79	18444
SEITZ_NEOPLASTIC_TRANSFORMATION_BY_8P_DELETION_UP	http://www.broadinstitute.org/gsea/msigdb/cards/SEITZ_NEOPLASTIC_TRANSFORMATION_BY_8P_DELETION_UP	0.014	0	0	0.77	0	1268	72	18451
YAO_HOXA10_TARGETS_VIA_PROGESTERONE_UP	http://www.broadinstitute.org/gsea/msigdb/cards/YAO_HOXA10_TARGETS_VIA_PROGESTERONE_UP	0.014	0	0	0.78	0	1268	71	18452
PID_AVB3_INTEGRIN_PATHWAY	http://www.broadinstitute.org/gsea/msigdb/cards/PID_AVB3_INTEGRIN_PATHWAY	0.015	0	0	0.74	0	1268	74	18449
SLEBOS_HEAD_AND_NECK_CANCER_WITH_HPV_UP	http://www.broadinstitute.org/gsea/msigdb/cards/SLEBOS_HEAD_AND_NECK_CANCER_WITH_HPV_UP	0.015	0	0	0.73	0	1268	75	18448
PID_TELOMERASE_PATHWAY	http://www.broadinstitute.org/gsea/msigdb/cards/PID_TELOMERASE_PATHWAY	0.022	0	0	0.83	0	1268	67	18456
GAURNIER_PSMD4_TARGETS	http://www.broadinstitute.org/gsea/msigdb/cards/GAURNIER_PSMD4_TARGETS	0.022	0	0	0.8	0	1268	69	18454
REACTOME_DEPOSITION_OF_NEW_CENPA_CONTAINING_NUCLEOSOMES_AT_THE_CENTROMERE	http://www.broadinstitute.org/gsea/msigdb/cards/REACTOME_DEPOSITION_OF_NEW_CENPA_CONTAINING_NUCLEOSOMES_AT_THE_CENTROMERE	0.032	0	0	0.92	0	1268	60	18463
REACTOME_SIGNALING_BY_TGF_BETA_RECEPTOR_COMPLEX	http://www.broadinstitute.org/gsea/msigdb/cards/REACTOME_SIGNALING_BY_TGF_BETA_RECEPTOR_COMPLEX	0.032	0	0	0.92	0	1268	60	18463
KAUFFMANN_MELANOMA_RELAPSE_UP	http://www.broadinstitute.org/gsea/msigdb/cards/KAUFFMANN_MELANOMA_RELAPSE_UP	0.032	0	0	0.94	0	1268	59	18464
HADDAD_T_LYMPHOCYTE_AND_NK_PROGENITOR_DN	http://www.broadinstitute.org/gsea/msigdb/cards/HADDAD_T_LYMPHOCYTE_AND_NK_PROGENITOR_DN	0.032	0	0	0.94	0	1268	59	18464
ANASTASSIOU_CANCER_MESENCHYMAL_TRANSITION_SIGNATURE	http://www.broadinstitute.org/gsea/msigdb/cards/ANASTASSIOU_CANCER_MESENCHYMAL_TRANSITION_SIGNATURE	0.034	0	0	0.88	0	1268	63	18460
MCCLUNG_CREB1_TARGETS_DN	http://www.broadinstitute.org/gsea/msigdb/cards/MCCLUNG_CREB1_TARGETS_DN	0.049	0	0	1	0	1268	55	18468
WU_APOPTOSIS_BY_CDKN1A_VIA_TP53	http://www.broadinstitute.org/gsea/msigdb/cards/WU_APOPTOSIS_BY_CDKN1A_VIA_TP53	0.049	0	0	1	0	1268	54	18469
WIEDERSCHAIN_TARGETS_OF_BMI1_AND_PCGF2	http://www.broadinstitute.org/gsea/msigdb/cards/WIEDERSCHAIN_TARGETS_OF_BMI1_AND_PCGF2	0.05	0	0	0.99	0	1268	56	18467

## Sheet: 3. NGFRhigh vs low_Hallmark
set	link	p-value	estimate	conf low	conf high	top in set	top not in set	non top in set	non top not in set
HALLMARK_EPITHELIAL_MESENCHYMAL_TRANSITION	http://www.broadinstitute.org/gsea/msigdb/cards/HALLMARK_EPITHELIAL_MESENCHYMAL_TRANSITION	1.7e-14	5.2	3.5	7.4	39	893	158	18701
HALLMARK_ANGIOGENESIS	http://www.broadinstitute.org/gsea/msigdb/cards/HALLMARK_ANGIOGENESIS	0.026	3.3	0.99	8.5	5	927	31	18828
HALLMARK_G2M_CHECKPOINT	http://www.broadinstitute.org/gsea/msigdb/cards/HALLMARK_G2M_CHECKPOINT	4.1e-05	2.8	1.7	4.3	23	909	170	18689
HALLMARK_TGF_BETA_SIGNALING	http://www.broadinstitute.org/gsea/msigdb/cards/HALLMARK_TGF_BETA_SIGNALING	0.041	2.5	0.89	6	6	926	48	18811
HALLMARK_TNFA_SIGNALING_VIA_NFKB	http://www.broadinstitute.org/gsea/msigdb/cards/HALLMARK_TNFA_SIGNALING_VIA_NFKB	0.0012	2.3	1.4	3.7	20	912	178	18681
HALLMARK_UV_RESPONSE_DN	http://www.broadinstitute.org/gsea/msigdb/cards/HALLMARK_UV_RESPONSE_DN	0.0075	2.3	1.2	4	14	918	126	18733
HALLMARK_IL6_JAK_STAT3_SIGNALING	http://www.broadinstitute.org/gsea/msigdb/cards/HALLMARK_IL6_JAK_STAT3_SIGNALING	0.021	2.3	1	4.7	9	923	78	18781
HALLMARK_APICAL_JUNCTION	http://www.broadinstitute.org/gsea/msigdb/cards/HALLMARK_APICAL_JUNCTION	0.003	2.2	1.3	3.6	19	913	175	18684
HALLMARK_E2F_TARGETS	http://www.broadinstitute.org/gsea/msigdb/cards/HALLMARK_E2F_TARGETS	0.0061	2.1	1.2	3.4	18	914	178	18681
HALLMARK_KRAS_SIGNALING_DN	http://www.broadinstitute.org/gsea/msigdb/cards/HALLMARK_KRAS_SIGNALING_DN	0.014	2	1.1	3.3	17	915	173	18686
HALLMARK_COAGULATION	http://www.broadinstitute.org/gsea/msigdb/cards/HALLMARK_COAGULATION	0.038	2	0.99	3.6	12	920	124	18735
HALLMARK_MYOGENESIS	http://www.broadinstitute.org/gsea/msigdb/cards/HALLMARK_MYOGENESIS	0.017	1.9	1.1	3.2	17	915	182	18677
HALLMARK_HYPOXIA	http://www.broadinstitute.org/gsea/msigdb/cards/HALLMARK_HYPOXIA	0.026	1.8	1	3.1	16	916	178	18681
HALLMARK_MITOTIC_SPINDLE	http://www.broadinstitute.org/gsea/msigdb/cards/HALLMARK_MITOTIC_SPINDLE	0.04	1.8	1	3	16	916	182	18677
HALLMARK_OXIDATIVE_PHOSPHORYLATION	http://www.broadinstitute.org/gsea/msigdb/cards/HALLMARK_OXIDATIVE_PHOSPHORYLATION	0.00029	0	0	0.41	0	932	183	18676

## Sheet: 4. TILhigh vs lo_Hallmark
NAME	SIZE	ES	NES	NOM p-val	FDR q-val	FWER p-val
HALLMARK_INTERFERON_GAMMA_RESPONSE	200	0.809809	2.85902	0	0	0
HALLMARK_ALLOGRAFT_REJECTION	200	0.767137	2.69234	0	0	0
HALLMARK_INTERFERON_ALPHA_RESPONSE	97	0.818929	2.68074	0	0	0
HALLMARK_INFLAMMATORY_RESPONSE	200	0.689862	2.45293	0	0	0
HALLMARK_IL6_JAK_STAT3_SIGNALING	87	0.695333	2.30009	0	0	0
HALLMARK_IL2_STAT5_SIGNALING	199	0.596396	2.11213	0	0	0
HALLMARK_COMPLEMENT	200	0.583691	2.06351	0	0	0
HALLMARK_KRAS_SIGNALING_UP	200	0.582195	2.03277	0	0	0
HALLMARK_TNFA_SIGNALING_VIA_NFKB	200	0.565207	1.99876	0	0	0
HALLMARK_APOPTOSIS	160	0.474933	1.65206	0	0.00363316	0.041
HALLMARK_APICAL_SURFACE	44	0.543195	1.64004	0	0.00370413	0.046
HALLMARK_COAGULATION	138	0.4367	1.49846	0.00206398	0.0216519	0.25
