# Supplementary material for: Decoding molecular programs in melanoma brain metastases
Source: Nat Commun. 2022 Nov 26;13:7304. doi: 10.1038/s41467-022-34899-x (PMC9701224; doi:10.1038/s41467-022-34899-x)
Supplement: Supplementary file 8 — Supplementary Data 5 [file 41467_2022_34899_MOESM8_ESM.xlsx]

## Sheet: M1 vs BMC1-M1
		Figure 5b: Differential regulated genes among Pat8/M1 and concordant cell line BMC1-M1 providing insights into molecular changes occuring during the in vivo-to-in vitro transition of tumor cells
id	Pat8T/M1	BMC1-M1	diff	gs	desc
ENSG00000244734	12.0258	3.98488	8.04088	HBB	hemoglobin subunit beta [Source:HGNC Symbol;Acc:HGNC:4827]
ENSG00000039068	14.3438	7.7437	6.60015	CDH1	Cadherin 1
ENSG00000254709	10.0682	3.98488	6.08335	IGLL5	immunoglobulin lambda like polypeptide 5 [Source:HGNC Symbol;Acc:HGNC:38476]
ENSG00000188536	10.4496	4.38631	6.06333	HBA2	hemoglobin subunit alpha 2 [Source:HGNC Symbol;Acc:HGNC:4824]
ENSG00000166006	12.4215	6.41765	6.00389	KCNC2	potassium voltage-gated channel subfamily C member 2 [Source:HGNC Symbol;Acc:HGNC:6234]
ENSG00000138669	11.4654	5.52204	5.94331	PRKG2	protein kinase cGMP-dependent 2 [Source:HGNC Symbol;Acc:HGNC:9416]
ENSG00000115474	11.22	5.68571	5.53433	KCNJ13	potassium voltage-gated channel subfamily J member 13 [Source:HGNC Symbol;Acc:HGNC:6259]
ENSG00000121742	10.4999	5.27696	5.22299	GJB6	gap junction protein beta 6 [Source:HGNC Symbol;Acc:HGNC:4288]
ENSG00000136040	15.0449	9.8757	5.16923	PLXNC1	plexin C1 [Source:HGNC Symbol;Acc:HGNC:9106]
ENSG00000107242	12.4532	7.50816	4.94507	PIP5K1B	phosphatidylinositol-4-phosphate 5-kinase type 1 beta [Source:HGNC Symbol;Acc:HGNC:8995]
ENSG00000004846	14.1254	9.28706	4.83829	ABCB5	ATP binding cassette subfamily B member 5 [Source:HGNC Symbol;Acc:HGNC:46]
ENSG00000080166	18.139	13.4244	4.71458	DCT	dopachrome tautomerase [Source:HGNC Symbol;Acc:HGNC:2709]
ENSG00000118298	12.7833	8.11001	4.67325	CA14	carbonic anhydrase 14 [Source:HGNC Symbol;Acc:HGNC:1372]
ENSG00000136881	12.7712	8.26892	4.50228	BAAT	bile acid-CoA:amino acid N-acyltransferase [Source:HGNC Symbol;Acc:HGNC:932]
ENSG00000164035	11.2886	6.8873	4.40134	EMCN	endomucin [Source:HGNC Symbol;Acc:HGNC:16041]
ENSG00000139679	12.0351	7.78485	4.25024	LPAR6	lysophosphatidic acid receptor 6 [Source:HGNC Symbol;Acc:HGNC:15520]
ENSG00000120215	15.8568	11.6366	4.22023	MLANA	melan-A [Source:HGNC Symbol;Acc:HGNC:7124]
ENSG00000165973	11.0136	6.85634	4.15723	NELL1	neural EGFL like 1 [Source:HGNC Symbol;Acc:HGNC:7750]
ENSG00000139597	10.5453	6.39592	4.14938	N4BP2L1	NEDD4 binding protein 2 like 1 [Source:HGNC Symbol;Acc:HGNC:25037]
ENSG00000185518	10.3194	6.18252	4.13689	SV2B	synaptic vesicle glycoprotein 2B [Source:HGNC Symbol;Acc:HGNC:16874]
ENSG00000111341	16.4458	12.3477	4.09811	MGP	matrix Gla protein [Source:HGNC Symbol;Acc:HGNC:7060]
ENSG00000164120	10.9384	6.8873	4.05114	HPGD	15-hydroxyprostaglandin dehydrogenase [Source:HGNC Symbol;Acc:HGNC:5154]
ENSG00000137558	12.7892	8.85856	3.93068	PI15	peptidase inhibitor 15 [Source:HGNC Symbol;Acc:HGNC:8946]
ENSG00000124343	8.99583	5.09628	3.89955	XG	Xg glycoprotein (Xg blood group) [Source:HGNC Symbol;Acc:HGNC:12806]
ENSG00000174473	10.8416	6.99055	3.85101	GALNTL6	polypeptide N-acetylgalactosaminyltransferase like 6 [Source:HGNC Symbol;Acc:HGNC:33844]
ENSG00000206172	7.83254	3.98488	3.84766	HBA1	hemoglobin subunit alpha 1 [Source:HGNC Symbol;Acc:HGNC:4823]
ENSG00000095713	10.4059	6.599	3.80692	CRTAC1	cartilage acidic protein 1 [Source:HGNC Symbol;Acc:HGNC:14882]
ENSG00000170961	12.9761	9.32088	3.65526	HAS2	hyaluronan synthase 2 [Source:HGNC Symbol;Acc:HGNC:4819]
ENSG00000205126	8.59357	4.95308	3.64049	ACCSL	1-aminocyclopropane-1-carboxylate synthase homolog (inactive) like [Source:HGNC Symbol;Acc:HGNC:34391]
ENSG00000012223	7.99509	4.38631	3.60878	LTF	lactotransferrin [Source:HGNC Symbol;Acc:HGNC:6720]
ENSG00000177363	12.9453	9.35935	3.58596	LRRN4CL	LRRN4 C-terminal like [Source:HGNC Symbol;Acc:HGNC:33724]
ENSG00000170962	11.8349	8.25731	3.57764	PDGFD	platelet derived growth factor D [Source:HGNC Symbol;Acc:HGNC:30620]
ENSG00000106565	12.2414	8.67888	3.56251	TMEM176B	transmembrane protein 176B [Source:HGNC Symbol;Acc:HGNC:29596]
ENSG00000169245	8.42357	4.87139	3.55218	CXCL10	C-X-C motif chemokine ligand 10 [Source:HGNC Symbol;Acc:HGNC:10637]
ENSG00000143387	14.3228	10.7925	3.53031	CTSK	cathepsin K [Source:HGNC Symbol;Acc:HGNC:2536]
ENSG00000090932	14.4946	10.9663	3.52828	DLL3	delta like canonical Notch ligand 3 [Source:HGNC Symbol;Acc:HGNC:2909]
ENSG00000164440	11.6952	8.25146	3.44375	TXLNB	taxilin beta [Source:HGNC Symbol;Acc:HGNC:21617]
ENSG00000133316	15.9942	12.675	3.31911	WDR74	WD repeat domain 74 [Source:HGNC Symbol;Acc:HGNC:25529]
ENSG00000139055	10.1986	6.8873	3.31129	ERP27	endoplasmic reticulum protein 27 [Source:HGNC Symbol;Acc:HGNC:26495]
ENSG00000184005	11.9757	8.67452	3.30121	ST6GALNAC3	ST6 N-acetylgalactosaminide alpha-2,6-sialyltransferase 3 [Source:HGNC Symbol;Acc:HGNC:19343]
ENSG00000137575	16.4451	13.2295	3.21561	SDCBP	syndecan binding protein [Source:HGNC Symbol;Acc:HGNC:10662]
ENSG00000156298	13.451	10.2609	3.19012	TSPAN7	tetraspanin 7 [Source:HGNC Symbol;Acc:HGNC:11854]
ENSG00000143546	7.95615	4.78022	3.17593	S100A8	S100 calcium binding protein A8 [Source:HGNC Symbol;Acc:HGNC:10498]
ENSG00000106483	7.84681	4.6758	3.17101	SFRP4	secreted frizzled related protein 4 [Source:HGNC Symbol;Acc:HGNC:10778]
ENSG00000242441	8.63515	5.47721	3.15795	GTF2A1L	general transcription factor IIA subunit 1 like [Source:HGNC Symbol;Acc:HGNC:30727]
ENSG00000165474	11.0638	7.93124	3.13261	GJB2	gap junction protein beta 2 [Source:HGNC Symbol;Acc:HGNC:4284]
ENSG00000128285	13.1667	10.0437	3.12305	MCHR1	melanin concentrating hormone receptor 1 [Source:HGNC Symbol;Acc:HGNC:4479]
ENSG00000136160	17.2461	14.1357	3.11046	EDNRB	endothelin receptor type B [Source:HGNC Symbol;Acc:HGNC:3180]
ENSG00000173557	7.08577	3.98488	3.1009	C2orf70	chromosome 2 open reading frame 70 [Source:HGNC Symbol;Acc:HGNC:27938]
ENSG00000128655	9.99196	6.91759	3.07437	PDE11A	phosphodiesterase 11A [Source:HGNC Symbol;Acc:HGNC:8773]
ENSG00000120054	10.9508	7.9674	2.98343	CPN1	carboxypeptidase N subunit 1 [Source:HGNC Symbol;Acc:HGNC:2312]
ENSG00000165192	10.2206	7.24948	2.97109	ASB11	ankyrin repeat and SOCS box containing 11 [Source:HGNC Symbol;Acc:HGNC:17186]
ENSG00000154096	7.83969	4.87139	2.9683	THY1	Thy-1 cell surface antigen [Source:HGNC Symbol;Acc:HGNC:11801]
ENSG00000088756	11.7224	8.87763	2.8448	ARHGAP28	Rho GTPase activating protein 28 [Source:HGNC Symbol;Acc:HGNC:25509]
ENSG00000151320	13.3237	10.4973	2.82641	AKAP6	A-kinase anchoring protein 6 [Source:HGNC Symbol;Acc:HGNC:376]
ENSG00000153902	12.7532	9.96748	2.78569	LGI4	leucine rich repeat LGI family member 4 [Source:HGNC Symbol;Acc:HGNC:18712]
ENSG00000104413	10.8618	8.12288	2.73894	ESRP1	epithelial splicing regulatory protein 1 [Source:HGNC Symbol;Acc:HGNC:25966]
ENSG00000117479	13.1685	10.4497	2.7188	SLC19A2	solute carrier family 19 member 2 [Source:HGNC Symbol;Acc:HGNC:10938]
ENSG00000250349	12.1423	9.43591	2.70637	AF241726.2	novel proline rich Gla (G-carboxyglutamic acid) 1 (PRRG1) and tetraspanin 7 (TSPAN7) protein
ENSG00000162747	6.67995	3.98488	2.69507	FCGR3B	Fc fragment of IgG receptor IIIb [Source:HGNC Symbol;Acc:HGNC:3620]
ENSG00000102010	13.0995	10.424	2.67553	BMX	BMX non-receptor tyrosine kinase [Source:HGNC Symbol;Acc:HGNC:1079]
ENSG00000127954	7.06128	4.38631	2.67497	STEAP4	STEAP4 metalloreductase [Source:HGNC Symbol;Acc:HGNC:21923]
ENSG00000176177	10.9293	8.25731	2.67199	ENTHD1	ENTH domain containing 1 [Source:HGNC Symbol;Acc:HGNC:26352]
ENSG00000133083	11.8166	9.15893	2.65763	DCLK1	doublecortin like kinase 1 [Source:HGNC Symbol;Acc:HGNC:2700]
ENSG00000206190	12.0478	9.45887	2.58896	ATP10A	ATPase phospholipid transporting 10A (putative) [Source:HGNC Symbol;Acc:HGNC:13542]
ENSG00000137033	8.48402	5.89564	2.58837	IL33	interleukin 33 [Source:HGNC Symbol;Acc:HGNC:16028]
ENSG00000077498	16.0031	13.4148	2.5883	TYR	tyrosinase [Source:HGNC Symbol;Acc:HGNC:12442]
ENSG00000205403	12.7679	10.1956	2.57231	CFI	complement factor I [Source:HGNC Symbol;Acc:HGNC:5394]
ENSG00000145428	11.0947	8.52282	2.57187	RNF175	ring finger protein 175 [Source:HGNC Symbol;Acc:HGNC:27735]
ENSG00000005981	8.38506	5.82957	2.55549	ASB4	ankyrin repeat and SOCS box containing 4 [Source:HGNC Symbol;Acc:HGNC:16009]
ENSG00000082196	12.3445	9.80182	2.54266	C1QTNF3	C1q and TNF related 3 [Source:HGNC Symbol;Acc:HGNC:14326]
ENSG00000133256	8.8865	6.37383	2.51267	PDE6B	phosphodiesterase 6B [Source:HGNC Symbol;Acc:HGNC:8786]
ENSG00000168824	14.7181	12.2061	2.51201	NSG1	neuronal vesicle trafficking associated 1 [Source:HGNC Symbol;Acc:HGNC:18790]
ENSG00000243244	12.0324	9.56848	2.4639	STON1	stonin 1 [Source:HGNC Symbol;Acc:HGNC:17003]
ENSG00000124406	11.9041	9.4614	2.44268	ATP8A1	ATPase phospholipid transporting 8A1 [Source:HGNC Symbol;Acc:HGNC:13531]
ENSG00000174080	13.553	11.1221	2.43085	CTSF	cathepsin F [Source:HGNC Symbol;Acc:HGNC:2531]
ENSG00000257743	10.5464	8.16081	2.38559	MGAM2	maltase-glucoamylase 2 (putative) [Source:HGNC Symbol;Acc:HGNC:28101]
ENSG00000182508	7.93628	5.56517	2.37111	LHFPL1	LHFPL tetraspan subfamily member 1 [Source:HGNC Symbol;Acc:HGNC:6587]
ENSG00000102575	13.6777	11.3133	2.36435	ACP5	acid phosphatase 5, tartrate resistant [Source:HGNC Symbol;Acc:HGNC:124]
ENSG00000165092	13.0555	10.6971	2.35842	ALDH1A1	aldehyde dehydrogenase 1 family member A1 [Source:HGNC Symbol;Acc:HGNC:402]
ENSG00000175895	12.6463	10.308	2.33828	PLEKHF2	pleckstrin homology and FYVE domain containing 2 [Source:HGNC Symbol;Acc:HGNC:20757]
ENSG00000068781	11.1487	8.83924	2.30948	STON1-GTF2A1L	STON1-GTF2A1L readthrough [Source:HGNC Symbol;Acc:HGNC:30651]
ENSG00000151657	12.1044	9.80581	2.29854	KIN	Kin17 DNA and RNA binding protein [Source:HGNC Symbol;Acc:HGNC:6327]
ENSG00000132386	16.1848	13.8893	2.29552	SERPINF1	serpin family F member 1 [Source:HGNC Symbol;Acc:HGNC:8824]
ENSG00000138039	6.95875	4.6758	2.28295	LHCGR	luteinizing hormone/choriogonadotropin receptor [Source:HGNC Symbol;Acc:HGNC:6585]
ENSG00000117009	11.5101	9.26985	2.24026	KMO	kynurenine 3-monooxygenase [Source:HGNC Symbol;Acc:HGNC:6381]
ENSG00000171766	12.6015	10.3912	2.21021	GATM	glycine amidinotransferase [Source:HGNC Symbol;Acc:HGNC:4175]
ENSG00000196338	11.047	8.84312	2.2039	NLGN3	neuroligin 3 [Source:HGNC Symbol;Acc:HGNC:14289]
ENSG00000121005	11.9125	9.72185	2.1907	CRISPLD1	cysteine rich secretory protein LCCL domain containing 1 [Source:HGNC Symbol;Acc:HGNC:18206]
ENSG00000180425	9.84927	7.68402	2.16525	C11orf71	chromosome 11 open reading frame 71 [Source:HGNC Symbol;Acc:HGNC:25937]
ENSG00000170899	11.8658	9.70061	2.16519	GSTA4	glutathione S-transferase alpha 4 [Source:HGNC Symbol;Acc:HGNC:4629]
ENSG00000177182	10.2675	8.10353	2.16402	CLVS1	clavesin 1 [Source:HGNC Symbol;Acc:HGNC:23139]
ENSG00000145703	12.8855	10.7299	2.15556	IQGAP2	IQ motif containing GTPase activating protein 2 [Source:HGNC Symbol;Acc:HGNC:6111]
ENSG00000085265	6.52521	4.38631	2.13891	FCN1	ficolin 1 [Source:HGNC Symbol;Acc:HGNC:3623]
ENSG00000180777	10.6102	8.4785	2.13174	ANKRD30B	ankyrin repeat domain 30B [Source:HGNC Symbol;Acc:HGNC:24165]
ENSG00000197705	8.60198	6.48084	2.12115	KLHL14	kelch like family member 14 [Source:HGNC Symbol;Acc:HGNC:29266]
ENSG00000079308	10.3596	8.24559	2.11401	TNS1	tensin 1 [Source:HGNC Symbol;Acc:HGNC:11973]
ENSG00000146013	8.67158	6.56074	2.11084	GFRA3	GDNF family receptor alpha 3 [Source:HGNC Symbol;Acc:HGNC:4245]
ENSG00000137393	12.4117	10.308	2.10369	RNF144B	ring finger protein 144B [Source:HGNC Symbol;Acc:HGNC:21578]
ENSG00000184347	6.07519	3.98488	2.09031	SLIT3	slit guidance ligand 3 [Source:HGNC Symbol;Acc:HGNC:11087]
ENSG00000224389	7.16831	5.09628	2.07203	C4B	complement C4B (Chido blood group) [Source:HGNC Symbol;Acc:HGNC:1324]
ENSG00000158578	6.02306	3.98488	2.03818	ALAS2	5'-aminolevulinate synthase 2 [Source:HGNC Symbol;Acc:HGNC:397]
ENSG00000164199	9.89272	7.87142	2.0213	ADGRV1	adhesion G protein-coupled receptor V1 [Source:HGNC Symbol;Acc:HGNC:17416]
ENSG00000157680	11.9554	9.94237	2.01302	DGKI	diacylglycerol kinase iota [Source:HGNC Symbol;Acc:HGNC:2855]
ENSG00000164488	7.48499	5.47721	2.00779	DACT2	dishevelled binding antagonist of beta catenin 2 [Source:HGNC Symbol;Acc:HGNC:21231]
ENSG00000134138	12.7712	10.7723	1.99892	MEIS2	Meis homeobox 2 [Source:HGNC Symbol;Acc:HGNC:7001]
ENSG00000120669	8.1	6.10296	1.99704	SOHLH2	spermatogenesis and oogenesis specific basic helix-loop-helix 2 [Source:HGNC Symbol;Acc:HGNC:26026]
ENSG00000106236	6.77419	4.78022	1.99397	NPTX2	neuronal pentraxin 2 [Source:HGNC Symbol;Acc:HGNC:7953]
ENSG00000184221	11.8075	9.83729	1.97022	OLIG1	oligodendrocyte transcription factor 1 [Source:HGNC Symbol;Acc:HGNC:16983]
ENSG00000219438	11.6077	9.67033	1.93738	FAM19A5	family with sequence similarity 19 member A5, C-C motif chemokine like [Source:HGNC Symbol;Acc:HGNC:21592]
ENSG00000163220	9.66907	7.73533	1.93374	S100A9	S100 calcium binding protein A9 [Source:HGNC Symbol;Acc:HGNC:10499]
ENSG00000160862	11.9066	9.97634	1.93028	AZGP1	alpha-2-glycoprotein 1, zinc-binding [Source:HGNC Symbol;Acc:HGNC:910]
ENSG00000043462	7.5122	5.60674	1.90545	LCP2	lymphocyte cytosolic protein 2 [Source:HGNC Symbol;Acc:HGNC:6529]
ENSG00000260691	5.88258	3.98488	1.89771	ANKRD20A1	ankyrin repeat domain 20 family member A1 [Source:HGNC Symbol;Acc:HGNC:23665]
ENSG00000102409	13.1901	11.2965	1.89362	BEX4	brain expressed X-linked 4 [Source:HGNC Symbol;Acc:HGNC:25475]
ENSG00000136161	11.4671	9.58712	1.87996	RCBTB2	RCC1 and BTB domain containing protein 2 [Source:HGNC Symbol;Acc:HGNC:1914]
ENSG00000080823	12.2987	10.4459	1.85284	MOK	MOK protein kinase [Source:HGNC Symbol;Acc:HGNC:9833]
ENSG00000174130	11.8052	9.96035	1.84489	TLR6	toll like receptor 6 [Source:HGNC Symbol;Acc:HGNC:16711]
ENSG00000165997	13.1662	11.3369	1.82927	ARL5B	ADP ribosylation factor like GTPase 5B [Source:HGNC Symbol;Acc:HGNC:23052]
ENSG00000250709	8.33037	6.50126	1.82912	CCDC169-SOHLH2	CCDC169-SOHLH2 readthrough [Source:HGNC Symbol;Acc:HGNC:38866]
ENSG00000141639	6.197	4.38631	1.8107	MAPK4	mitogen-activated protein kinase 4 [Source:HGNC Symbol;Acc:HGNC:6878]
ENSG00000149311	14.5909	12.7989	1.79201	ATM	ATM serine/threonine kinase [Source:HGNC Symbol;Acc:HGNC:795]
ENSG00000203943	8.30996	6.52138	1.78858	SAMD13	sterile alpha motif domain containing 13 [Source:HGNC Symbol;Acc:HGNC:24582]
ENSG00000183665	12.126	10.34	1.78602	TRMT12	tRNA methyltransferase 12 homolog [Source:HGNC Symbol;Acc:HGNC:26091]
ENSG00000094755	7.3607	5.60674	1.75396	GABRP	gamma-aminobutyric acid type A receptor pi subunit [Source:HGNC Symbol;Acc:HGNC:4089]
ENSG00000131171	13.1958	11.4424	1.75342	SH3BGRL	SH3 domain binding glutamate rich protein like [Source:HGNC Symbol;Acc:HGNC:10823]
ENSG00000087842	13.3966	11.6796	1.71701	PIR	pirin [Source:HGNC Symbol;Acc:HGNC:30048]
ENSG00000082482	10.3915	8.67452	1.71693	KCNK2	potassium two pore domain channel subfamily K member 2 [Source:HGNC Symbol;Acc:HGNC:6277]
ENSG00000000003	11.6202	9.91312	1.70706	TSPAN6	tetraspanin 6 [Source:HGNC Symbol;Acc:HGNC:11858]
ENSG00000224578	12.0887	10.3873	1.70149	HNRNPA1P48	heterogeneous nuclear ribonucleoprotein A1 pseudogene 48 [Source:HGNC Symbol;Acc:HGNC:48778]
ENSG00000054277	12.085	10.3899	1.69509	OPN3	opsin 3 [Source:HGNC Symbol;Acc:HGNC:14007]
ENSG00000171051	7.48499	5.79517	1.68983	FPR1	formyl peptide receptor 1 [Source:HGNC Symbol;Acc:HGNC:3826]
ENSG00000106799	15.4358	13.7547	1.68116	TGFBR1	transforming growth factor beta receptor 1 [Source:HGNC Symbol;Acc:HGNC:11772]
ENSG00000170476	6.61333	4.95308	1.66024	MZB1	marginal zone B and B1 cell specific protein [Source:HGNC Symbol;Acc:HGNC:30125]
ENSG00000185634	14.4777	12.8263	1.65142	SHC4	SHC adaptor protein 4 [Source:HGNC Symbol;Acc:HGNC:16743]
ENSG00000165475	13.5538	11.9103	1.64355	CRYL1	crystallin lambda 1 [Source:HGNC Symbol;Acc:HGNC:18246]
ENSG00000133110	8.70711	7.07336	1.63375	POSTN	periostin [Source:HGNC Symbol;Acc:HGNC:16953]
ENSG00000168283	13.5636	11.9305	1.63319	BMI1	BMI1 proto-oncogene, polycomb ring finger [Source:HGNC Symbol;Acc:HGNC:1066]
ENSG00000187601	11.808	10.1773	1.63067	MAGEH1	MAGE family member H1 [Source:HGNC Symbol;Acc:HGNC:24092]
ENSG00000102837	5.58068	3.98488	1.5958	OLFM4	olfactomedin 4 [Source:HGNC Symbol;Acc:HGNC:17190]
ENSG00000213214	7.35067	5.75977	1.5909	ARHGEF35	Rho guanine nucleotide exchange factor 35 [Source:HGNC Symbol;Acc:HGNC:33846]
ENSG00000158517	6.67995	5.09628	1.58367	NCF1	neutrophil cytosolic factor 1 [Source:HGNC Symbol;Acc:HGNC:7660]
ENSG00000105650	6.67995	5.09628	1.58367	PDE4C	phosphodiesterase 4C [Source:HGNC Symbol;Acc:HGNC:8782]
ENSG00000101825	7.4098	5.82957	1.58023	MXRA5	matrix remodeling associated 5 [Source:HGNC Symbol;Acc:HGNC:7539]
ENSG00000138660	12.24	10.67	1.57003	AP1AR	adaptor related protein complex 1 associated regulatory protein [Source:HGNC Symbol;Acc:HGNC:28808]
ENSG00000168004	7.64091	6.07532	1.56559	HRASLS5	HRAS like suppressor family member 5 [Source:HGNC Symbol;Acc:HGNC:24978]
ENSG00000169760	13.1962	11.6344	1.5618	NLGN1	neuroligin 1 [Source:HGNC Symbol;Acc:HGNC:14291]
ENSG00000165533	10.8714	9.3125	1.55891	TTC8	tetratricopeptide repeat domain 8 [Source:HGNC Symbol;Acc:HGNC:20087]
ENSG00000239839	5.54185	3.98488	1.55698	DEFA3	defensin alpha 3 [Source:HGNC Symbol;Acc:HGNC:2762]
ENSG00000183117	5.54185	3.98488	1.55698	CSMD1	CUB and Sushi multiple domains 1 [Source:HGNC Symbol;Acc:HGNC:14026]
ENSG00000163736	5.54185	3.98488	1.55698	PPBP	pro-platelet basic protein [Source:HGNC Symbol;Acc:HGNC:9240]
ENSG00000170819	7.92959	6.39592	1.53367	BFSP2	beaded filament structural protein 2 [Source:HGNC Symbol;Acc:HGNC:1041]
ENSG00000154545	6.197	4.6758	1.5212	MAGED4	MAGE family member D4 [Source:HGNC Symbol;Acc:HGNC:23793]
ENSG00000175497	11.207	9.69632	1.5107	DPP10	dipeptidyl peptidase like 10 [Source:HGNC Symbol;Acc:HGNC:20823]
ENSG00000119535	7.07358	5.56517	1.50841	CSF3R	colony stimulating factor 3 receptor [Source:HGNC Symbol;Acc:HGNC:2439]
ENSG00000171365	13.0298	11.5359	1.49397	CLCN5	chloride voltage-gated channel 5 [Source:HGNC Symbol;Acc:HGNC:2023]
ENSG00000182287	15.0916	13.6063	1.48533	AP1S2	adaptor related protein complex 1 subunit sigma 2 [Source:HGNC Symbol;Acc:HGNC:560]
ENSG00000215845	9.0825	7.60341	1.47908	TSTD1	thiosulfate sulfurtransferase like domain containing 1 [Source:HGNC Symbol;Acc:HGNC:35410]
ENSG00000187824	8.60617	7.13882	1.46735	TMEM220	transmembrane protein 220 [Source:HGNC Symbol;Acc:HGNC:33757]
ENSG00000176595	11.4474	9.99216	1.45523	KBTBD11	kelch repeat and BTB domain containing 11 [Source:HGNC Symbol;Acc:HGNC:29104]
ENSG00000103569	7.49412	6.04707	1.44705	AQP9	aquaporin 9 [Source:HGNC Symbol;Acc:HGNC:643]
ENSG00000114200	13.3515	11.925	1.42653	BCHE	butyrylcholinesterase [Source:HGNC Symbol;Acc:HGNC:983]
ENSG00000117245	9.85982	8.43794	1.42188	KIF17	kinesin family member 17 [Source:HGNC Symbol;Acc:HGNC:19167]
ENSG00000185442	11.9079	10.4874	1.42051	FAM174B	family with sequence similarity 174 member B [Source:HGNC Symbol;Acc:HGNC:34339]
ENSG00000116106	6.84811	5.4305	1.4176	EPHA4	EPH receptor A4 [Source:HGNC Symbol;Acc:HGNC:3388]
ENSG00000196954	12.5527	11.1364	1.41628	CASP4	caspase 4 [Source:HGNC Symbol;Acc:HGNC:1505]
ENSG00000124491	9.29182	7.89415	1.39768	F13A1	coagulation factor XIII A chain [Source:HGNC Symbol;Acc:HGNC:3531]
ENSG00000243716	7.49412	6.10296	1.39116	NPIPB5	nuclear pore complex interacting protein family member B5 [Source:HGNC Symbol;Acc:HGNC:37233]
ENSG00000109794	10.9639	9.57316	1.39077	FAM149A	family with sequence similarity 149 member A [Source:HGNC Symbol;Acc:HGNC:24527]
ENSG00000163221	5.37161	3.98488	1.38673	S100A12	S100 calcium binding protein A12 [Source:HGNC Symbol;Acc:HGNC:10489]
ENSG00000168679	13.4291	12.0427	1.38637	SLC16A4	solute carrier family 16 member 4 [Source:HGNC Symbol;Acc:HGNC:10925]
ENSG00000185864	7.45726	6.07532	1.38195	NPIPB4	nuclear pore complex interacting protein family member B4 [Source:HGNC Symbol;Acc:HGNC:41985]
ENSG00000254415	6.04939	4.6758	1.37359	SIGLEC14	sialic acid binding Ig like lectin 14 [Source:HGNC Symbol;Acc:HGNC:32926]
ENSG00000057593	8.26824	6.91759	1.35065	F7	coagulation factor VII [Source:HGNC Symbol;Acc:HGNC:3544]
ENSG00000174740	9.53944	8.19166	1.34778	PABPC5	poly(A) binding protein cytoplasmic 5 [Source:HGNC Symbol;Acc:HGNC:13629]
ENSG00000263956	9.36772	8.05734	1.31038	NBPF11	NBPF member 11 [Source:HGNC Symbol;Acc:HGNC:31993]
ENSG00000203710	6.67995	5.38173	1.29822	CR1	complement C3b/C4b receptor 1 (Knops blood group) [Source:HGNC Symbol;Acc:HGNC:2334]
ENSG00000238083	8.66758	7.37393	1.29365	LRRC37A2	leucine rich repeat containing 37 member A2 [Source:HGNC Symbol;Acc:HGNC:32404]
ENSG00000166394	10.2583	8.99752	1.26075	CYB5R2	cytochrome b5 reductase 2 [Source:HGNC Symbol;Acc:HGNC:24376]
ENSG00000185345	7.78142	6.52138	1.26005	PRKN	parkin RBR E3 ubiquitin protein ligase [Source:HGNC Symbol;Acc:HGNC:8607]
ENSG00000119508	8.57659	7.31872	1.25788	NR4A3	nuclear receptor subfamily 4 group A member 3 [Source:HGNC Symbol;Acc:HGNC:7982]
ENSG00000169203	6.32969	5.09628	1.23342	NPIPB12	nuclear pore complex interacting protein family, member B12 [Source:HGNC Symbol;Acc:HGNC:37491]
ENSG00000221970	5.61824	4.38631	1.23194	OR2A1	olfactory receptor family 2 subfamily A member 1 [Source:HGNC Symbol;Acc:HGNC:8229]
ENSG00000164604	10.0773	8.85472	1.22257	GPR85	G protein-coupled receptor 85 [Source:HGNC Symbol;Acc:HGNC:4536]
ENSG00000145908	10.1635	8.94426	1.21928	ZNF300	zinc finger protein 300 [Source:HGNC Symbol;Acc:HGNC:13091]
ENSG00000163041	9.56115	8.34772	1.21343	H3F3A	H3 histone family member 3A [Source:HGNC Symbol;Acc:HGNC:4764]
ENSG00000221821	8.14683	6.94723	1.19959	C6orf226	chromosome 6 open reading frame 226 [Source:HGNC Symbol;Acc:HGNC:34431]
ENSG00000069431	5.96872	4.78022	1.1885	ABCC9	ATP binding cassette subfamily C member 9 [Source:HGNC Symbol;Acc:HGNC:60]
ENSG00000185818	12.1743	10.9875	1.18685	NAT8L	N-acetyltransferase 8 like [Source:HGNC Symbol;Acc:HGNC:26742]
ENSG00000185905	5.8525	4.6758	1.1767	C16orf54	chromosome 16 open reading frame 54 [Source:HGNC Symbol;Acc:HGNC:26649]
ENSG00000187017	6.197	5.02755	1.16945	ESPN	espin [Source:HGNC Symbol;Acc:HGNC:13281]
ENSG00000185829	7.28896	6.13002	1.15894	ARL17A	ADP ribosylation factor like GTPase 17A [Source:HGNC Symbol;Acc:HGNC:24096]
ENSG00000176681	7.96272	6.80856	1.15415	LRRC37A	leucine rich repeat containing 37A [Source:HGNC Symbol;Acc:HGNC:29069]
ENSG00000249437	7.4098	6.25753	1.15227	NAIP	NLR family apoptosis inhibitory protein [Source:HGNC Symbol;Acc:HGNC:7634]
ENSG00000106049	13.1541	12.015	1.13908	HIBADH	3-hydroxyisobutyrate dehydrogenase [Source:HGNC Symbol;Acc:HGNC:4907]
ENSG00000197444	10.4624	9.32644	1.13594	OGDHL	oxoglutarate dehydrogenase like [Source:HGNC Symbol;Acc:HGNC:25590]
ENSG00000117069	8.8657	7.73533	1.13037	ST6GALNAC5	ST6 N-acetylgalactosaminide alpha-2,6-sialyltransferase 5 [Source:HGNC Symbol;Acc:HGNC:19342]
ENSG00000204632	7.14522	6.01819	1.12703	HLA-G	major histocompatibility complex, class I, G [Source:HGNC Symbol;Acc:HGNC:4964]
ENSG00000004939	5.11121	3.98488	1.12634	SLC4A1	solute carrier family 4 member 1 (Diego blood group) [Source:HGNC Symbol;Acc:HGNC:11027]
ENSG00000182885	5.11121	3.98488	1.12634	ADGRG3	adhesion G protein-coupled receptor G3 [Source:HGNC Symbol;Acc:HGNC:13728]
ENSG00000204420	5.11121	3.98488	1.12634	MPIG6B	megakaryocyte and platelet inhibitory receptor G6b [Source:HGNC Symbol;Acc:HGNC:13937]
ENSG00000256043	11.5967	10.4737	1.12305	CTSO	cathepsin O [Source:HGNC Symbol;Acc:HGNC:2542]
ENSG00000132406	11.2275	10.1048	1.12274	TMEM128	transmembrane protein 128 [Source:HGNC Symbol;Acc:HGNC:28201]
ENSG00000167363	7.90934	6.79227	1.11708	FN3K	fructosamine 3 kinase [Source:HGNC Symbol;Acc:HGNC:24822]
ENSG00000165338	10.322	9.20494	1.11702	HECTD2	HECT domain E3 ubiquitin protein ligase 2 [Source:HGNC Symbol;Acc:HGNC:26736]
ENSG00000119638	11.4888	10.3806	1.10815	NEK9	NIMA related kinase 9 [Source:HGNC Symbol;Acc:HGNC:18591]
ENSG00000260097	6.81901	5.72331	1.09571	SPDYE6	speedy/RINGO cell cycle regulator family member E6 [Source:HGNC Symbol;Acc:HGNC:35465]
ENSG00000173421	8.83034	7.7437	1.08664	CCDC36	coiled-coil domain containing 36 [Source:HGNC Symbol;Acc:HGNC:27945]
ENSG00000100385	5.94066	4.87139	1.06927	IL2RB	interleukin 2 receptor subunit beta [Source:HGNC Symbol;Acc:HGNC:6009]
ENSG00000214652	10.053	8.98702	1.06596	ZNF727	zinc finger protein 727 [Source:HGNC Symbol;Acc:HGNC:22785]
ENSG00000101144	5.04964	3.98488	1.06477	BMP7	bone morphogenetic protein 7 [Source:HGNC Symbol;Acc:HGNC:1074]
ENSG00000163464	5.04964	3.98488	1.06477	CXCR1	C-X-C motif chemokine receptor 1 [Source:HGNC Symbol;Acc:HGNC:6026]
ENSG00000021826	10.8147	9.75314	1.06158	CPS1	carbamoyl-phosphate synthase 1 [Source:HGNC Symbol;Acc:HGNC:2323]
ENSG00000244482	6.61333	5.56517	1.04816	LILRA6	leukocyte immunoglobulin like receptor A6 [Source:HGNC Symbol;Acc:HGNC:15495]
ENSG00000136206	6.52521	5.47721	1.04801	SPDYE1	speedy/RINGO cell cycle regulator family member E1 [Source:HGNC Symbol;Acc:HGNC:16408]
ENSG00000177954	8.95703	7.9091	1.04792	RPS27	ribosomal protein S27 [Source:HGNC Symbol;Acc:HGNC:10416]
ENSG00000268043	9.51072	8.46847	1.04225	NBPF12	NBPF member 12 [Source:HGNC Symbol;Acc:HGNC:24297]
ENSG00000149050	8.29446	7.26126	1.03319	ZNF214	zinc finger protein 214 [Source:HGNC Symbol;Acc:HGNC:13006]
ENSG00000091972	10.7632	9.73026	1.03295	CD200	CD200 molecule [Source:HGNC Symbol;Acc:HGNC:7203]
ENSG00000159387	8.48856	7.46819	1.02037	IRX6	iroquois homeobox 6 [Source:HGNC Symbol;Acc:HGNC:14675]
ENSG00000139675	9.36772	8.34772	1.02	HNRNPA1L2	heterogeneous nuclear ribonucleoprotein A1-like 2 [Source:HGNC Symbol;Acc:HGNC:27067]
ENSG00000080007	4.98357	3.98488	0.998696	DDX43	DEAD-box helicase 43 [Source:HGNC Symbol;Acc:HGNC:18677]
ENSG00000212807	4.98357	3.98488	0.998696	OR2A42	olfactory receptor family 2 subfamily A member 42 [Source:HGNC Symbol;Acc:HGNC:31230]
ENSG00000196912	7.63268	6.63622	0.996455	ANKRD36B	ankyrin repeat domain 36B [Source:HGNC Symbol;Acc:HGNC:29333]
ENSG00000182983	8.74937	7.7603	0.989065	ZNF662	zinc finger protein 662 [Source:HGNC Symbol;Acc:HGNC:31930]
ENSG00000166920	8.99263	8.01653	0.976106	C15orf48	chromosome 15 open reading frame 48 [Source:HGNC Symbol;Acc:HGNC:29898]
ENSG00000187243	5.99618	5.02755	0.96863	MAGED4B	MAGE family member D4B [Source:HGNC Symbol;Acc:HGNC:22880]
ENSG00000183508	7.92287	6.96182	0.96105	TENT5C	terminal nucleotidyltransferase 5C [Source:HGNC Symbol;Acc:HGNC:24712]
ENSG00000146574	9.14711	8.19166	0.955449	CCZ1B	CCZ1 homolog B, vacuolar protein trafficking and biogenesis associated [Source:HGNC Symbol;Acc:HGNC:21717]
ENSG00000269897	12.7874	11.8333	0.95409	COMMD3-BMI1	COMMD3-BMI1 readthrough [Source:HGNC Symbol;Acc:HGNC:48326]
ENSG00000184730	6.43099	5.47721	0.953788	APOBR	apolipoprotein B receptor [Source:HGNC Symbol;Acc:HGNC:24087]
ENSG00000196557	6.04939	5.09628	0.953111	CACNA1H	calcium voltage-gated channel subunit alpha1 H [Source:HGNC Symbol;Acc:HGNC:1395]
ENSG00000103313	5.50166	4.55078	0.950879	MEFV	MEFV, pyrin innate immunity regulator [Source:HGNC Symbol;Acc:HGNC:6998]
ENSG00000170092	6.5433	5.60674	0.936557	SPDYE5	speedy/RINGO cell cycle regulator family member E5 [Source:HGNC Symbol;Acc:HGNC:35464]
ENSG00000215126	7.01095	6.07532	0.935637	CBWD6	COBW domain containing 6 [Source:HGNC Symbol;Acc:HGNC:31978]
ENSG00000184206	4.91202	3.98488	0.927148	GOLGA6L4	golgin A6 family-like 4 [Source:HGNC Symbol;Acc:HGNC:27256]
ENSG00000133742	4.91202	3.98488	0.927148	CA1	carbonic anhydrase 1 [Source:HGNC Symbol;Acc:HGNC:1368]
ENSG00000254206	6.02306	5.09628	0.926785	NPIPB11	nuclear pore complex interacting protein family member B11 [Source:HGNC Symbol;Acc:HGNC:37453]
ENSG00000146938	5.94066	5.02755	0.913108	NLGN4X	neuroligin 4 X-linked [Source:HGNC Symbol;Acc:HGNC:14287]
ENSG00000205571	8.1	7.18908	0.910915	SMN2	survival of motor neuron 2, centromeric [Source:HGNC Symbol;Acc:HGNC:11118]
ENSG00000213886	7.59928	6.69022	0.909058	UBD	ubiquitin D [Source:HGNC Symbol;Acc:HGNC:18795]
ENSG00000101162	6.83364	5.92741	0.906224	TUBB1	tubulin beta 1 class VI [Source:HGNC Symbol;Acc:HGNC:16257]
ENSG00000153165	6.12529	5.22032	0.904971	RGPD3	RANBP2-like and GRIP domain containing 3 [Source:HGNC Symbol;Acc:HGNC:32416]
ENSG00000050327	8.26824	7.37393	0.894311	ARHGEF5	Rho guanine nucleotide exchange factor 5 [Source:HGNC Symbol;Acc:HGNC:13209]
ENSG00000211448	6.57876	5.68571	0.893054	DIO2	iodothyronine deiodinase 2 [Source:HGNC Symbol;Acc:HGNC:2884]
ENSG00000124731	5.91196	5.02755	0.884406	TREM1	triggering receptor expressed on myeloid cells 1 [Source:HGNC Symbol;Acc:HGNC:17760]
ENSG00000111371	14.8333	13.9495	0.88382	SLC38A1	solute carrier family 38 member 1 [Source:HGNC Symbol;Acc:HGNC:13447]
ENSG00000204577	7.06128	6.18252	0.878756	LILRB3	leukocyte immunoglobulin like receptor B3 [Source:HGNC Symbol;Acc:HGNC:6607]
ENSG00000126838	5.65464	4.78022	0.87442	PZP	PZP, alpha-2-macroglobulin like [Source:HGNC Symbol;Acc:HGNC:9750]
ENSG00000183793	6.39139	5.52204	0.869348	NPIPA5	nuclear pore complex interacting protein family member A5 [Source:HGNC Symbol;Acc:HGNC:41980]
ENSG00000183346	6.50689	5.64688	0.860002	CABCOCO1	ciliary associated calcium binding coiled-coil 1 [Source:HGNC Symbol;Acc:HGNC:28678]
ENSG00000205238	6.07519	5.22032	0.854868	SPDYE2	speedy/RINGO cell cycle regulator family member E2 [Source:HGNC Symbol;Acc:HGNC:33841]
ENSG00000229117	12.235	11.3823	0.852677	RPL41	ribosomal protein L41 [Source:HGNC Symbol;Acc:HGNC:10354]
ENSG00000136738	12.6168	11.768	0.848864	STAM	signal transducing adaptor molecule [Source:HGNC Symbol;Acc:HGNC:11357]
ENSG00000277150	4.83359	3.98488	0.848715	F8A3	coagulation factor VIII associated 3 [Source:HGNC Symbol;Acc:HGNC:31850]
ENSG00000157551	4.83359	3.98488	0.848715	KCNJ15	potassium voltage-gated channel subfamily J member 15 [Source:HGNC Symbol;Acc:HGNC:6261]
ENSG00000197721	4.83359	3.98488	0.848715	CR1L	complement C3b/C4b receptor 1 like [Source:HGNC Symbol;Acc:HGNC:2335]
ENSG00000205572	5.61824	4.78022	0.838022	SERF1B	small EDRK-rich factor 1B [Source:HGNC Symbol;Acc:HGNC:10756]
ENSG00000178115	5.22356	4.38631	0.837248	GOLGA8Q	golgin A8 family member Q [Source:HGNC Symbol;Acc:HGNC:44408]
ENSG00000179388	7.08577	6.25753	0.828245	EGR3	early growth response 3 [Source:HGNC Symbol;Acc:HGNC:3240]
ENSG00000196565	5.50166	4.6758	0.825864	HBG2	hemoglobin subunit gamma 2 [Source:HGNC Symbol;Acc:HGNC:4832]
ENSG00000168255	9.30475	8.49837	0.806387	POLR2J3	RNA polymerase II subunit J3 [Source:HGNC Symbol;Acc:HGNC:33853]
ENSG00000271383	8.95374	8.15455	0.799191	NBPF19	NBPF member 19 [Source:HGNC Symbol;Acc:HGNC:31999]
ENSG00000188419	12.6536	11.8756	0.778034	CHM	CHM, Rab escort protein 1 [Source:HGNC Symbol;Acc:HGNC:1940]
ENSG00000228049	6.99808	6.233	0.765088	POLR2J2	RNA polymerase II subunit J2 [Source:HGNC Symbol;Acc:HGNC:23208]
ENSG00000120549	6.28692	5.52204	0.764883	KIAA1217	KIAA1217 [Source:HGNC Symbol;Acc:HGNC:25428]
ENSG00000157502	4.74612	3.98488	0.761245	MUM1L1	MUM1 like 1 [Source:HGNC Symbol;Acc:HGNC:26583]
ENSG00000228696	6.97199	6.233	0.738991	ARL17B	ADP ribosylation factor like GTPase 17B [Source:HGNC Symbol;Acc:HGNC:32387]
ENSG00000140563	5.68995	4.95308	0.736871	MCTP2	multiple C2 and transmembrane domain containing 2 [Source:HGNC Symbol;Acc:HGNC:25636]
ENSG00000196873	6.48831	5.75977	0.728541	CBWD3	COBW domain containing 3 [Source:HGNC Symbol;Acc:HGNC:18519]
ENSG00000275993	6.67995	5.9584	0.721548	SIK1B	salt inducible kinase 1B (putative) [Source:HGNC Symbol;Acc:HGNC:52389]
ENSG00000172058	5.50166	4.78022	0.721441	SERF1A	small EDRK-rich factor 1A [Source:HGNC Symbol;Acc:HGNC:10755]
ENSG00000184110	8.58934	7.87904	0.710306	EIF3C	eukaryotic translation initiation factor 3 subunit C [Source:HGNC Symbol;Acc:HGNC:3279]
ENSG00000147604	10.7224	10.0199	0.702507	RPL7	ribosomal protein L7 [Source:HGNC Symbol;Acc:HGNC:10363]
ENSG00000173868	5.65464	4.95308	0.70156	PHOSPHO1	phosphoethanolamine/phosphocholine phosphatase [Source:HGNC Symbol;Acc:HGNC:16815]
ENSG00000116157	10.1262	9.43076	0.695406	GPX7	glutathione peroxidase 7 [Source:HGNC Symbol;Acc:HGNC:4559]
ENSG00000135547	6.80423	6.13002	0.674213	HEY2	hes related family bHLH transcription factor with YRPW motif 2 [Source:HGNC Symbol;Acc:HGNC:4881]
ENSG00000171049	5.54185	4.87139	0.670463	FPR2	formyl peptide receptor 2 [Source:HGNC Symbol;Acc:HGNC:3827]
ENSG00000168484	7.34057	6.67246	0.668111	SFTPC	surfactant protein C [Source:HGNC Symbol;Acc:HGNC:10802]
ENSG00000125735	5.04964	4.38631	0.663333	TNFSF14	TNF superfamily member 14 [Source:HGNC Symbol;Acc:HGNC:11930]
ENSG00000136770	13.0982	12.4358	0.662441	DNAJC1	DnaJ heat shock protein family (Hsp40) member C1 [Source:HGNC Symbol;Acc:HGNC:20090]
ENSG00000183791	4.64601	3.98488	0.661132	ELOA3	elongin A3 [Source:HGNC Symbol;Acc:HGNC:24617]
ENSG00000151948	4.64601	3.98488	0.661132	GLT1D1	glycosyltransferase 1 domain containing 1 [Source:HGNC Symbol;Acc:HGNC:26483]
ENSG00000124469	4.64601	3.98488	0.661132	CEACAM8	carcinoembryonic antigen related cell adhesion molecule 8 [Source:HGNC Symbol;Acc:HGNC:1820]
ENSG00000206127	4.64601	3.98488	0.661132	GOLGA8O	golgin A8 family member O [Source:HGNC Symbol;Acc:HGNC:44406]
ENSG00000140279	4.64601	3.98488	0.661132	DUOX2	dual oxidase 2 [Source:HGNC Symbol;Acc:HGNC:13273]
ENSG00000115919	6.86243	6.208	0.654428	KYNU	kynureninase [Source:HGNC Symbol;Acc:HGNC:6469]
ENSG00000184160	11.4138	10.7651	0.648657	ADRA2C	adrenoceptor alpha 2C [Source:HGNC Symbol;Acc:HGNC:283]
ENSG00000136938	10.5572	9.91127	0.645962	ANP32B	acidic nuclear phosphoprotein 32 family member B [Source:HGNC Symbol;Acc:HGNC:16677]
ENSG00000172062	8.26294	7.62172	0.641212	SMN1	survival of motor neuron 1, telomeric [Source:HGNC Symbol;Acc:HGNC:11117]
ENSG00000168952	11.4972	10.8611	0.636127	STXBP6	syntaxin binding protein 6 [Source:HGNC Symbol;Acc:HGNC:19666]
ENSG00000168539	7.84681	7.21355	0.633259	CHRM1	cholinergic receptor muscarinic 1 [Source:HGNC Symbol;Acc:HGNC:1950]
ENSG00000187627	5.169	4.55078	0.618219	RGPD1	RANBP2-like and GRIP domain containing 1 [Source:HGNC Symbol;Acc:HGNC:32414]
ENSG00000162482	5.169	4.55078	0.618219	AKR7A3	aldo-keto reductase family 7 member A3 [Source:HGNC Symbol;Acc:HGNC:390]
ENSG00000148444	11.3131	10.7056	0.607524	COMMD3	COMM domain containing 3 [Source:HGNC Symbol;Acc:HGNC:23332]
ENSG00000164743	9.53725	8.93337	0.603885	C8orf48	chromosome 8 open reading frame 48 [Source:HGNC Symbol;Acc:HGNC:26345]
ENSG00000169246	7.86095	7.26126	0.599685	NPIPB3	nuclear pore complex interacting protein family member B3 [Source:HGNC Symbol;Acc:HGNC:28989]
ENSG00000183779	9.77876	9.18058	0.598173	ZNF703	zinc finger protein 703 [Source:HGNC Symbol;Acc:HGNC:25883]
ENSG00000185040	4.98357	4.38631	0.597264	SPDYE16	speedy/RINGO cell cycle regulator family member E16 [Source:HGNC Symbol;Acc:HGNC:51512]
ENSG00000120210	4.98357	4.38631	0.597264	INSL6	insulin like 6 [Source:HGNC Symbol;Acc:HGNC:6089]
ENSG00000198156	4.98357	4.38631	0.597264	NPIPB6	nuclear pore complex interacting protein family member B6 [Source:HGNC Symbol;Acc:HGNC:37454]
ENSG00000244693	4.98357	4.38631	0.597264	CTAGE8	CTAGE family member 8 [Source:HGNC Symbol;Acc:HGNC:37294]
ENSG00000143614	10.6258	10.047	0.578733	GATAD2B	GATA zinc finger domain containing 2B [Source:HGNC Symbol;Acc:HGNC:30778]
ENSG00000185304	5.8525	5.27696	0.575548	RGPD2	RANBP2-like and GRIP domain containing 2 [Source:HGNC Symbol;Acc:HGNC:32415]
ENSG00000280433	6.32969	5.75977	0.569924	FP565260.6	trafficking protein particle complex subunit 10-like [Source:NCBI gene;Acc:102724200]
ENSG00000104899	7.90934	7.34106	0.568282	AMH	anti-Mullerian hormone [Source:HGNC Symbol;Acc:HGNC:464]
ENSG00000234719	6.43099	5.86305	0.567948	NPIPB2	nuclear pore complex interacting protein family, member B2 [Source:HGNC Symbol;Acc:HGNC:37451]
ENSG00000134201	5.22356	4.6758	0.547756	GSTM5	glutathione S-transferase mu 5 [Source:HGNC Symbol;Acc:HGNC:4637]
ENSG00000223609	4.52624	3.98488	0.541366	HBD	hemoglobin subunit delta [Source:HGNC Symbol;Acc:HGNC:4829]
ENSG00000160201	4.52624	3.98488	0.541366	U2AF1	U2 small nuclear RNA auxiliary factor 1 [Source:HGNC Symbol;Acc:HGNC:12453]
ENSG00000213648	4.52624	3.98488	0.541366	SULT1A4	sulfotransferase family 1A member 4 [Source:HGNC Symbol;Acc:HGNC:30004]
ENSG00000228278	4.52624	3.98488	0.541366	ORM2	orosomucoid 2 [Source:HGNC Symbol;Acc:HGNC:8499]
ENSG00000166833	11.0238	10.4936	0.530197	NAV2	neuron navigator 2 [Source:HGNC Symbol;Acc:HGNC:15997]
ENSG00000106772	8.04542	7.51797	0.527443	PRUNE2	prune homolog 2 [Source:HGNC Symbol;Acc:HGNC:25209]
ENSG00000145736	8.59778	8.07069	0.527094	GTF2H2	general transcription factor IIH subunit 2 [Source:HGNC Symbol;Acc:HGNC:4656]
ENSG00000225932	4.91202	4.38631	0.525716	CTAGE4	CTAGE family member 4 [Source:HGNC Symbol;Acc:HGNC:24772]
ENSG00000170627	4.91202	4.38631	0.525716	GTSF1	gametocyte specific factor 1 [Source:HGNC Symbol;Acc:HGNC:26565]
ENSG00000105640	11.0167	10.4997	0.516985	RPL18A	ribosomal protein L18a [Source:HGNC Symbol;Acc:HGNC:10311]
ENSG00000240694	11.047	10.5433	0.503698	PNMA2	PNMA family member 2 [Source:HGNC Symbol;Acc:HGNC:9159]
ENSG00000248333	9.39941	8.89645	0.502957	CDK11B	cyclin dependent kinase 11B [Source:HGNC Symbol;Acc:HGNC:1729]
ENSG00000105464	5.37161	4.87139	0.50022	GRIN2D	glutamate ionotropic receptor NMDA type subunit 2D [Source:HGNC Symbol;Acc:HGNC:4588]
ENSG00000185222	12.1538	11.6544	0.499384	TCEAL9	transcription elongation factor A like 9 [Source:HGNC Symbol;Acc:HGNC:30084]
ENSG00000255823	5.04964	4.55078	0.498857	MTRNR2L8	MT-RNR2 like 8 [Source:HGNC Symbol;Acc:HGNC:37165]
ENSG00000130303	12.0513	11.5532	0.498123	BST2	bone marrow stromal cell antigen 2 [Source:HGNC Symbol;Acc:HGNC:1119]
ENSG00000156508	15.225	14.7282	0.496869	EEF1A1	eukaryotic translation elongation factor 1 alpha 1 [Source:HGNC Symbol;Acc:HGNC:3189]
ENSG00000198064	5.27529	4.78022	0.495071	NPIPB13	nuclear pore complex interacting protein family, member B13 [Source:HGNC Symbol;Acc:HGNC:41989]
ENSG00000204389	11.0009	10.5083	0.492609	HSPA1A	heat shock protein family A (Hsp70) member 1A [Source:HGNC Symbol;Acc:HGNC:5232]
ENSG00000236609	10.52	10.0284	0.49162	ZNF853	zinc finger protein 853 [Source:HGNC Symbol;Acc:HGNC:21767]
ENSG00000136383	6.24273	5.75977	0.482959	ALPK3	alpha kinase 3 [Source:HGNC Symbol;Acc:HGNC:17574]
ENSG00000270249	6.71208	6.233	0.479086	AC093668.1	novel protein
ENSG00000182272	10.6714	10.2047	0.466687	B4GALNT4	beta-1,4-N-acetyl-galactosaminyltransferase 4 [Source:HGNC Symbol;Acc:HGNC:26315]
ENSG00000267368	8.36046	7.89415	0.466314	UPK3BL1	uroplakin 3B like 1 [Source:HGNC Symbol;Acc:HGNC:37278]
ENSG00000270629	8.81596	8.35319	0.462767	NBPF14	NBPF member 14 [Source:HGNC Symbol;Acc:HGNC:25232]
ENSG00000104419	11.7277	11.27	0.457695	NDRG1	N-myc downstream regulated 1 [Source:HGNC Symbol;Acc:HGNC:7679]
ENSG00000134755	7.10985	6.65446	0.455395	DSC2	desmocollin 2 [Source:HGNC Symbol;Acc:HGNC:3036]
ENSG00000123411	6.71208	6.25753	0.454554	IKZF4	IKAROS family zinc finger 4 [Source:HGNC Symbol;Acc:HGNC:13179]
ENSG00000100285	5.88258	5.4305	0.452082	NEFH	neurofilament heavy [Source:HGNC Symbol;Acc:HGNC:7737]
ENSG00000267645	8.43774	7.98866	0.449084	AC105052.3	novel protein, POLR2J2-UPK3BL readthrough
ENSG00000257335	6.24273	5.79517	0.447559	MGAM	maltase-glucoamylase [Source:HGNC Symbol;Acc:HGNC:7043]
ENSG00000123595	11.0455	10.5983	0.447155	RAB9A	RAB9A, member RAS oncogene family [Source:HGNC Symbol;Acc:HGNC:9792]
ENSG00000008128	7.65722	7.21355	0.443666	CDK11A	cyclin dependent kinase 11A [Source:HGNC Symbol;Acc:HGNC:1730]
ENSG00000111275	11.0775	10.6391	0.438377	ALDH2	aldehyde dehydrogenase 2 family member [Source:HGNC Symbol;Acc:HGNC:404]
ENSG00000172572	7.07358	6.63622	0.437356	PDE3A	phosphodiesterase 3A [Source:HGNC Symbol;Acc:HGNC:8778]
ENSG00000122133	4.98357	4.55078	0.432787	PAEP	progestagen associated endometrial protein [Source:HGNC Symbol;Acc:HGNC:8573]
ENSG00000132510	8.81596	8.39088	0.425074	KDM6B	lysine demethylase 6B [Source:HGNC Symbol;Acc:HGNC:29012]
ENSG00000197405	7.6244	7.20137	0.423031	C5AR1	complement C5a receptor 1 [Source:HGNC Symbol;Acc:HGNC:1338]
ENSG00000185245	5.8525	5.4305	0.422001	GP1BA	glycoprotein Ib platelet subunit alpha [Source:HGNC Symbol;Acc:HGNC:4439]
ENSG00000188199	5.37161	4.95308	0.418528	NUTM2B	NUT family member 2B [Source:HGNC Symbol;Acc:HGNC:23445]
ENSG00000151883	11.4404	11.0221	0.418272	PARP8	poly(ADP-ribose) polymerase family member 8 [Source:HGNC Symbol;Acc:HGNC:26124]
ENSG00000119326	12.9424	12.5294	0.41302	CTNNAL1	catenin alpha like 1 [Source:HGNC Symbol;Acc:HGNC:2512]
ENSG00000178187	6.78929	6.39592	0.393376	ZNF454	zinc finger protein 454 [Source:HGNC Symbol;Acc:HGNC:21200]
ENSG00000170379	5.91196	5.52204	0.38992	TCAF2	TRPM8 channel associated factor 2 [Source:HGNC Symbol;Acc:HGNC:26878]
ENSG00000140481	5.169	4.78022	0.388781	CCDC33	coiled-coil domain containing 33 [Source:HGNC Symbol;Acc:HGNC:26552]
ENSG00000177096	10.2859	9.89827	0.387644	PHETA2	PH domain containing endocytic trafficking adaptor 2 [Source:HGNC Symbol;Acc:HGNC:27161]
ENSG00000130656	4.3688	3.98488	0.38392	HBZ	hemoglobin subunit zeta [Source:HGNC Symbol;Acc:HGNC:4835]
ENSG00000183054	4.3688	3.98488	0.38392	RGPD6	RANBP2-like and GRIP domain containing 6 [Source:HGNC Symbol;Acc:HGNC:32419]
ENSG00000147381	4.3688	3.98488	0.38392	MAGEA4	MAGE family member A4 [Source:HGNC Symbol;Acc:HGNC:6802]
ENSG00000198681	4.3688	3.98488	0.38392	MAGEA1	MAGE family member A1 [Source:HGNC Symbol;Acc:HGNC:6796]
ENSG00000276203	4.3688	3.98488	0.38392	ANKRD20A3	ankyrin repeat domain 20 family member A3 [Source:HGNC Symbol;Acc:HGNC:31981]
ENSG00000283528	4.3688	3.98488	0.38392	TCAF2C	TRPM8 channel associated factor 2C [Source:HGNC Symbol;Acc:HGNC:53641]
ENSG00000204936	4.3688	3.98488	0.38392	CD177	CD177 molecule [Source:HGNC Symbol;Acc:HGNC:30072]
ENSG00000228570	4.3688	3.98488	0.38392	NUTM2E	NUT family member 2E [Source:HGNC Symbol;Acc:HGNC:23448]
ENSG00000130950	4.3688	3.98488	0.38392	NUTM2F	NUT family member 2F [Source:HGNC Symbol;Acc:HGNC:23450]
ENSG00000242866	4.3688	3.98488	0.38392	STRC	stereocilin [Source:HGNC Symbol;Acc:HGNC:16035]
ENSG00000144644	4.3688	3.98488	0.38392	GADL1	glutamate decarboxylase like 1 [Source:HGNC Symbol;Acc:HGNC:27949]
ENSG00000229314	4.3688	3.98488	0.38392	ORM1	orosomucoid 1 [Source:HGNC Symbol;Acc:HGNC:8498]
ENSG00000255221	4.3688	3.98488	0.38392	CARD17	caspase recruitment domain family member 17 [Source:HGNC Symbol;Acc:HGNC:33827]
ENSG00000170956	4.3688	3.98488	0.38392	CEACAM3	carcinoembryonic antigen related cell adhesion molecule 3 [Source:HGNC Symbol;Acc:HGNC:1815]
ENSG00000136929	4.3688	3.98488	0.38392	HEMGN	hemogen [Source:HGNC Symbol;Acc:HGNC:17509]
ENSG00000169629	6.69611	6.32852	0.367591	RGPD8	RANBP2-like and GRIP domain containing 8 [Source:HGNC Symbol;Acc:HGNC:9849]
ENSG00000169964	9.49049	9.12424	0.366251	TMEM42	transmembrane protein 42 [Source:HGNC Symbol;Acc:HGNC:28444]
ENSG00000173641	5.88258	5.52204	0.360546	HSPB7	heat shock protein family B (small) member 7 [Source:HGNC Symbol;Acc:HGNC:5249]
ENSG00000073756	5.68995	5.33064	0.359312	PTGS2	prostaglandin-endoperoxide synthase 2 [Source:HGNC Symbol;Acc:HGNC:9605]
ENSG00000241343	8.5066	8.14827	0.358331	RPL36A	ribosomal protein L36a [Source:HGNC Symbol;Acc:HGNC:10359]
ENSG00000006756	12.2414	11.8888	0.352568	ARSD	arylsulfatase D [Source:HGNC Symbol;Acc:HGNC:717]
ENSG00000168874	12.4483	12.1026	0.345654	ATOH8	atonal bHLH transcription factor 8 [Source:HGNC Symbol;Acc:HGNC:24126]
ENSG00000174827	5.82168	5.47721	0.344469	PDZK1	PDZ domain containing 1 [Source:HGNC Symbol;Acc:HGNC:8821]
ENSG00000180871	5.37161	5.02755	0.344057	CXCR2	C-X-C motif chemokine receptor 2 [Source:HGNC Symbol;Acc:HGNC:6027]
ENSG00000174428	8.42831	8.09048	0.337826	GTF2IRD2B	GTF2I repeat domain containing 2B [Source:HGNC Symbol;Acc:HGNC:33125]
ENSG00000185633	7.94293	7.6126	0.330334	NDUFA4L2	NDUFA4, mitochondrial complex associated like 2 [Source:HGNC Symbol;Acc:HGNC:29836]
ENSG00000139200	5.7576	5.4305	0.327096	PIANP	PILR alpha associated neural protein [Source:HGNC Symbol;Acc:HGNC:25338]
ENSG00000083720	11.524	11.2006	0.323366	OXCT1	3-oxoacid CoA-transferase 1 [Source:HGNC Symbol;Acc:HGNC:8527]
ENSG00000170917	10.5967	10.2739	0.322724	NUDT6	nudix hydrolase 6 [Source:HGNC Symbol;Acc:HGNC:8053]
ENSG00000087258	5.41669	5.09628	0.320416	GNAO1	G protein subunit alpha o1 [Source:HGNC Symbol;Acc:HGNC:4389]
ENSG00000111676	9.66506	9.34846	0.316602	ATN1	atrophin 1 [Source:HGNC Symbol;Acc:HGNC:3033]
ENSG00000251192	8.38506	8.07069	0.314374	ZNF674	zinc finger protein 674 [Source:HGNC Symbol;Acc:HGNC:17625]
ENSG00000003137	7.3304	7.0187	0.311695	CYP26B1	cytochrome P450 family 26 subfamily B member 1 [Source:HGNC Symbol;Acc:HGNC:20581]
ENSG00000090659	5.68995	5.38173	0.308226	CD209	CD209 molecule [Source:HGNC Symbol;Acc:HGNC:1641]
ENSG00000114378	8.47945	8.17323	0.306226	HYAL1	hyaluronoglucosaminidase 1 [Source:HGNC Symbol;Acc:HGNC:5320]
ENSG00000182013	11.1973	10.8923	0.30501	PNMA8A	PNMA family member 8A [Source:HGNC Symbol;Acc:HGNC:25578]
ENSG00000104611	9.20068	8.89645	0.304227	SH2D4A	SH2 domain containing 4A [Source:HGNC Symbol;Acc:HGNC:26102]
ENSG00000171234	10.6961	10.3952	0.300915	UGT2B7	UDP glucuronosyltransferase family 2 member B7 [Source:HGNC Symbol;Acc:HGNC:12554]
ENSG00000184258	5.72425	5.4305	0.293748	CDR1	cerebellar degeneration related protein 1 [Source:HGNC Symbol;Acc:HGNC:1798]
ENSG00000164038	10.6154	10.322	0.29344	SLC9B2	solute carrier family 9 member B2 [Source:HGNC Symbol;Acc:HGNC:25143]
ENSG00000140988	13.8397	13.5487	0.290977	RPS2	ribosomal protein S2 [Source:HGNC Symbol;Acc:HGNC:10404]
ENSG00000135218	7.4479	7.16418	0.28372	CD36	CD36 molecule [Source:HGNC Symbol;Acc:HGNC:1663]
ENSG00000205236	6.74349	6.4601	0.283386	AC105052.1	novel protein, UPK3BL-RASA4 readthrough
ENSG00000092054	4.83359	4.55078	0.282806	MYH7	myosin heavy chain 7 [Source:HGNC Symbol;Acc:HGNC:7577]
ENSG00000165626	9.92154	9.63941	0.282134	BEND7	BEN domain containing 7 [Source:HGNC Symbol;Acc:HGNC:23514]
ENSG00000271425	7.7361	7.45802	0.278084	NBPF10	NBPF member 10 [Source:HGNC Symbol;Acc:HGNC:31992]
ENSG00000125864	10.0713	9.79583	0.275426	BFSP1	beaded filament structural protein 1 [Source:HGNC Symbol;Acc:HGNC:1040]
ENSG00000120738	8.20329	7.93124	0.272049	EGR1	early growth response 1 [Source:HGNC Symbol;Acc:HGNC:3238]
ENSG00000205609	7.52115	7.24948	0.271663	EIF3CL	eukaryotic translation initiation factor 3 subunit C like [Source:HGNC Symbol;Acc:HGNC:26347]
ENSG00000139718	9.57402	9.30407	0.269956	SETD1B	SET domain containing 1B [Source:HGNC Symbol;Acc:HGNC:29187]
ENSG00000186431	5.04964	4.78022	0.269419	FCAR	Fc fragment of IgA receptor [Source:HGNC Symbol;Acc:HGNC:3608]
ENSG00000278662	6.22006	5.9584	0.261665	GOLGA6L10	golgin A6 family-like 10 [Source:HGNC Symbol;Acc:HGNC:37228]
ENSG00000259823	9.61404	9.35391	0.260129	LYPD8	LY6/PLAUR domain containing 8 [Source:HGNC Symbol;Acc:HGNC:44208]
ENSG00000179304	4.64601	4.38631	0.2597	FAM156B	family with sequence similarity 156 member B [Source:HGNC Symbol;Acc:HGNC:31962]
ENSG00000255524	4.64601	4.38631	0.2597	NPIPB8	nuclear pore complex interacting protein family member B8 [Source:HGNC Symbol;Acc:HGNC:37490]
ENSG00000233232	4.64601	4.38631	0.2597	NPIPB7	nuclear pore complex interacting protein family member B7 [Source:HGNC Symbol;Acc:HGNC:33832]
ENSG00000268041	4.64601	4.38631	0.2597	AC010616.1	Ets2 repressor factor-like [Source:NCBI gene;Acc:390937]
ENSG00000029559	4.64601	4.38631	0.2597	IBSP	integrin binding sialoprotein [Source:HGNC Symbol;Acc:HGNC:5341]
ENSG00000182782	4.64601	4.38631	0.2597	HCAR2	hydroxycarboxylic acid receptor 2 [Source:HGNC Symbol;Acc:HGNC:24827]
ENSG00000118972	4.64601	4.38631	0.2597	FGF23	fibroblast growth factor 23 [Source:HGNC Symbol;Acc:HGNC:3680]
ENSG00000163885	4.64601	4.38631	0.2597	CFAP100	cilia and flagella associated protein 100 [Source:HGNC Symbol;Acc:HGNC:26842]
ENSG00000268350	5.41669	5.16028	0.256411	FAM156A	family with sequence similarity 156 member A [Source:HGNC Symbol;Acc:HGNC:30114]
ENSG00000120075	5.41669	5.16028	0.256411	HOXB5	homeobox B5 [Source:HGNC Symbol;Acc:HGNC:5116]
ENSG00000275895	6.04939	5.79517	0.254219	U2AF1L5	U2 small nuclear RNA auxiliary factor 1 like 5 [Source:HGNC Symbol;Acc:HGNC:51830]
ENSG00000122026	9.75446	9.50617	0.248296	RPL21	ribosomal protein L21 [Source:HGNC Symbol;Acc:HGNC:10313]
ENSG00000272949	8.39962	8.15455	0.245069	AC093668.2	novel transcript
ENSG00000205307	6.37114	6.13002	0.241115	SAP25	Sin3A associated protein 25 [Source:HGNC Symbol;Acc:HGNC:41908]
ENSG00000169116	6.37114	6.13002	0.241115	PARM1	prostate androgen-regulated mucin-like protein 1 [Source:HGNC Symbol;Acc:HGNC:24536]
ENSG00000099399	4.91202	4.6758	0.236224	MAGEB2	MAGE family member B2 [Source:HGNC Symbol;Acc:HGNC:6809]
ENSG00000183580	5.32455	5.09628	0.228276	FBXL7	F-box and leucine rich repeat protein 7 [Source:HGNC Symbol;Acc:HGNC:13604]
ENSG00000099994	7.24627	7.0187	0.227568	SUSD2	sushi domain containing 2 [Source:HGNC Symbol;Acc:HGNC:30667]
ENSG00000164125	14.4246	14.202	0.222698	FAM198B	family with sequence similarity 198 member B [Source:HGNC Symbol;Acc:HGNC:25312]
ENSG00000183426	9.5889	9.37015	0.218745	NPIPA1	nuclear pore complex interacting protein family member A1 [Source:HGNC Symbol;Acc:HGNC:7909]
ENSG00000272391	10.2328	10.0182	0.214652	POM121C	POM121 transmembrane nucleoporin C [Source:HGNC Symbol;Acc:HGNC:34005]
ENSG00000196498	12.0297	11.8245	0.205143	NCOR2	nuclear receptor corepressor 2 [Source:HGNC Symbol;Acc:HGNC:7673]
ENSG00000189420	8.31509	8.11001	0.205085	ZFP92	ZFP92 zinc finger protein [Source:HGNC Symbol;Acc:HGNC:12865]
ENSG00000261052	4.98357	4.78022	0.20335	SULT1A3	sulfotransferase family 1A member 3 [Source:HGNC Symbol;Acc:HGNC:11455]
ENSG00000273136	8.95703	8.75512	0.20191	NBPF26	NBPF member 26 [Source:HGNC Symbol;Acc:HGNC:49571]
ENSG00000164318	5.22356	5.02755	0.196003	EGFLAM	EGF like, fibronectin type III and laminin G domains [Source:HGNC Symbol;Acc:HGNC:26810]
ENSG00000270882	4.74612	4.55078	0.195337	HIST2H4A	histone cluster 2 H4 family member a [Source:HGNC Symbol;Acc:HGNC:4794]
ENSG00000196862	4.74612	4.55078	0.195337	RGPD4	RANBP2-like and GRIP domain containing 4 [Source:HGNC Symbol;Acc:HGNC:32417]
ENSG00000171195	4.74612	4.55078	0.195337	MUC7	mucin 7, secreted [Source:HGNC Symbol;Acc:HGNC:7518]
ENSG00000275553	4.74612	4.55078	0.195337	ELOA3C	elongin A3 family member C [Source:HGNC Symbol;Acc:HGNC:52410]
ENSG00000233024	6.22006	6.04707	0.172993	AC126755.2	nuclear pore complex interacting protein family member A5 pseudogene [Source:NCBI gene;Acc:105376752]
ENSG00000067064	13.2921	13.122	0.17006	IDI1	isopentenyl-diphosphate delta isomerase 1 [Source:HGNC Symbol;Acc:HGNC:5387]
ENSG00000124092	6.45037	6.28162	0.168755	CTCFL	CCCTC-binding factor like [Source:HGNC Symbol;Acc:HGNC:16234]
ENSG00000169515	9.33027	9.16205	0.168225	CCDC8	coiled-coil domain containing 8 [Source:HGNC Symbol;Acc:HGNC:25367]
ENSG00000147121	9.57402	9.41519	0.15883	KRBOX4	KRAB box domain containing 4 [Source:HGNC Symbol;Acc:HGNC:26007]
ENSG00000188152	6.07519	5.92741	0.147774	NUTM2G	NUT family member 2G [Source:HGNC Symbol;Acc:HGNC:23449]
ENSG00000265681	11.012	10.8678	0.144218	RPL17	ribosomal protein L17 [Source:HGNC Symbol;Acc:HGNC:10307]
ENSG00000127252	5.79006	5.64688	0.143172	HRASLS	HRAS like suppressor [Source:HGNC Symbol;Acc:HGNC:14922]
ENSG00000182324	6.35057	6.208	0.142574	KCNJ14	potassium voltage-gated channel subfamily J member 14 [Source:HGNC Symbol;Acc:HGNC:6260]
ENSG00000270276	4.52624	4.38631	0.139934	HIST2H4B	histone cluster 2 H4 family member b [Source:HGNC Symbol;Acc:HGNC:29607]
ENSG00000015568	4.52624	4.38631	0.139934	RGPD5	RANBP2-like and GRIP domain containing 5 [Source:HGNC Symbol;Acc:HGNC:32418]
ENSG00000284337	4.52624	4.38631	0.139934	LIMS3-LOC440895	LIMS3-LOC440895 readthrough [Source:NCBI gene;Acc:100271835]
ENSG00000167182	7.92959	7.79294	0.136647	SP2	Sp2 transcription factor [Source:HGNC Symbol;Acc:HGNC:11207]
ENSG00000164659	6.50689	6.37383	0.133061	KIAA1324L	KIAA1324 like [Source:HGNC Symbol;Acc:HGNC:21945]
ENSG00000188585	4.91202	4.78022	0.131802	CLEC20A	C-type lectin domain containing 20A [Source:HGNC Symbol;Acc:HGNC:34521]
ENSG00000197249	7.49412	7.36306	0.131064	SERPINA1	serpin family A member 1 [Source:HGNC Symbol;Acc:HGNC:8941]
ENSG00000158825	5.45999	5.33064	0.129348	CDA	cytidine deaminase [Source:HGNC Symbol;Acc:HGNC:1712]
ENSG00000173040	10.1189	9.99391	0.124957	EVC2	EvC ciliary complex subunit 2 [Source:HGNC Symbol;Acc:HGNC:19747]
ENSG00000183889	9.79717	9.68122	0.115953	PKD1P1	polycystin 1, transient receptor potential channel interacting pseudogene 1 [Source:NCBI gene;Acc:339044]
ENSG00000196313	11.5157	11.4002	0.115477	POM121	POM121 transmembrane nucleoporin [Source:HGNC Symbol;Acc:HGNC:19702]
ENSG00000268916	6.9851	6.87191	0.11319	CSAG3	CSAG family member 3 [Source:HGNC Symbol;Acc:HGNC:26237]
ENSG00000185453	7.24627	7.13882	0.107448	ZSWIM9	zinc finger SWIM-type containing 9 [Source:HGNC Symbol;Acc:HGNC:34495]
ENSG00000130158	7.75137	7.64876	0.102615	DOCK6	dedicator of cytokinesis 6 [Source:HGNC Symbol;Acc:HGNC:19189]
ENSG00000142178	5.37161	5.27696	0.0946534	SIK1	salt inducible kinase 1 [Source:HGNC Symbol;Acc:HGNC:11142]
ENSG00000283199	5.88258	5.79517	0.0874169	C13orf46	chromosome 13 open reading frame 46 [Source:HGNC Symbol;Acc:HGNC:53786]
ENSG00000105501	5.11121	5.02755	0.0836601	SIGLEC5	sialic acid binding Ig like lectin 5 [Source:HGNC Symbol;Acc:HGNC:10874]
ENSG00000183474	8.67955	8.59837	0.0811819	GTF2H2C	GTF2H2 family member C [Source:HGNC Symbol;Acc:HGNC:31394]
ENSG00000254852	4.74612	4.6758	0.0703217	NPIPA2	nuclear pore complex interacting protein family member A2 [Source:HGNC Symbol;Acc:HGNC:41979]
ENSG00000167995	15.0356	14.9669	0.0686521	BEST1	bestrophin 1 [Source:HGNC Symbol;Acc:HGNC:12703]
ENSG00000105808	5.79006	5.72331	0.0667493	RASA4	RAS p21 protein activator 4 [Source:HGNC Symbol;Acc:HGNC:23181]
ENSG00000105649	6.89064	6.82467	0.065963	RAB3A	RAB3A, member RAS oncogene family [Source:HGNC Symbol;Acc:HGNC:9777]
ENSG00000214940	5.22356	5.16028	0.063275	NPIPA8	nuclear pore complex interacting protein family member A8 [Source:HGNC Symbol;Acc:HGNC:41983]
ENSG00000215915	5.82168	5.75977	0.0619069	ATAD3C	ATPase family, AAA domain containing 3C [Source:HGNC Symbol;Acc:HGNC:32151]
ENSG00000154133	6.41134	6.35136	0.0599723	ROBO4	roundabout guidance receptor 4 [Source:HGNC Symbol;Acc:HGNC:17985]
ENSG00000101194	6.26501	6.208	0.0570083	SLC17A9	solute carrier family 17 member 9 [Source:HGNC Symbol;Acc:HGNC:16192]
ENSG00000181004	10.1493	10.095	0.0542388	BBS12	Bardet-Biedl syndrome 12 [Source:HGNC Symbol;Acc:HGNC:26648]
ENSG00000107159	4.83359	4.78022	0.0533686	CA9	carbonic anhydrase 9 [Source:HGNC Symbol;Acc:HGNC:1383]
ENSG00000135525	6.50689	6.4601	0.0467856	MAP7	microtubule associated protein 7 [Source:HGNC Symbol;Acc:HGNC:6869]
ENSG00000116604	10.7623	10.7205	0.0417996	MEF2D	myocyte enhancer factor 2D [Source:HGNC Symbol;Acc:HGNC:6997]
ENSG00000182492	8.63925	8.59837	0.0408779	BGN	biglycan [Source:HGNC Symbol;Acc:HGNC:1044]
ENSG00000186407	4.91202	4.87139	0.0406338	CD300E	CD300e molecule [Source:HGNC Symbol;Acc:HGNC:28874]
ENSG00000008438	4.91202	4.87139	0.0406338	PGLYRP1	peptidoglycan recognition protein 1 [Source:HGNC Symbol;Acc:HGNC:8904]
ENSG00000264343	7.61608	7.58487	0.0312109	NOTCH2NLA	notch 2 N-terminal like A [Source:HGNC Symbol;Acc:HGNC:31862]
ENSG00000277586	4.98357	4.95308	0.0304895	NEFL	neurofilament light [Source:HGNC Symbol;Acc:HGNC:7739]
ENSG00000169851	13.7983	13.7735	0.0248344	PCDH7	protocadherin 7 [Source:HGNC Symbol;Acc:HGNC:8659]
ENSG00000078295	5.88258	5.86305	0.0195381	ADCY2	adenylate cyclase 2 [Source:HGNC Symbol;Acc:HGNC:233]
ENSG00000276410	9.7769	9.75931	0.0175907	HIST1H2BB	histone cluster 1 H2B family member b [Source:HGNC Symbol;Acc:HGNC:4751]
ENSG00000121361	6.17353	6.15653	0.0169997	KCNJ8	potassium voltage-gated channel subfamily J member 8 [Source:HGNC Symbol;Acc:HGNC:6269]
ENSG00000197943	7.90253	7.88661	0.0159149	PLCG2	phospholipase C gamma 2 [Source:HGNC Symbol;Acc:HGNC:9066]
ENSG00000161544	10.9318	10.9174	0.0143927	CYGB	cytoglobin [Source:HGNC Symbol;Acc:HGNC:16505]
ENSG00000164930	10.6584	10.648	0.0103734	FZD6	frizzled class receptor 6 [Source:HGNC Symbol;Acc:HGNC:4044]
ENSG00000283697	5.22356	5.22032	0.00323817	HSFX3	heat shock transcription factor family, X-linked member 3 [Source:HGNC Symbol;Acc:HGNC:52395]
ENSG00000126217	11.5317	11.5335	-0.00177029	MCF2L	MCF.2 cell line derived transforming sequence like [Source:HGNC Symbol;Acc:HGNC:14576]
ENSG00000185008	5.88258	5.89564	-0.0130578	ROBO2	roundabout guidance receptor 2 [Source:HGNC Symbol;Acc:HGNC:10250]
ENSG00000164078	8.39479	8.41199	-0.0172004	MST1R	macrophage stimulating 1 receptor [Source:HGNC Symbol;Acc:HGNC:7381]
ENSG00000158639	4.3688	4.38631	-0.017512	PAGE5	PAGE family member 5 [Source:HGNC Symbol;Acc:HGNC:29992]
ENSG00000196993	4.3688	4.38631	-0.017512	NPIPB9	nuclear pore complex interacting protein family member B9 [Source:HGNC Symbol;Acc:HGNC:41987]
ENSG00000274391	4.3688	4.38631	-0.017512	TPTE	transmembrane phosphatase with tensin homology [Source:HGNC Symbol;Acc:HGNC:12023]
ENSG00000157335	4.3688	4.38631	-0.017512	CLEC18C	C-type lectin domain family 18 member C [Source:HGNC Symbol;Acc:HGNC:28538]
ENSG00000105610	4.3688	4.38631	-0.017512	KLF1	Kruppel like factor 1 [Source:HGNC Symbol;Acc:HGNC:6345]
ENSG00000255398	4.3688	4.38631	-0.017512	HCAR3	hydroxycarboxylic acid receptor 3 [Source:HGNC Symbol;Acc:HGNC:16824]
ENSG00000171943	10.2463	10.2682	-0.0218984	SRGAP2C	SLIT-ROBO Rho GTPase activating protein 2C [Source:HGNC Symbol;Acc:HGNC:30584]
ENSG00000269713	9.93158	9.95498	-0.0234015	NBPF9	NBPF member 9 [Source:HGNC Symbol;Acc:HGNC:31991]
ENSG00000274419	4.52624	4.55078	-0.0245422	TBC1D3D	TBC1 domain family member 3D [Source:HGNC Symbol;Acc:HGNC:28944]
ENSG00000134323	4.52624	4.55078	-0.0245422	MYCN	MYCN proto-oncogene, bHLH transcription factor [Source:HGNC Symbol;Acc:HGNC:7559]
ENSG00000173678	4.64601	4.6758	-0.0297915	SPDYE2B	speedy/RINGO cell cycle regulator family member E2B [Source:HGNC Symbol;Acc:HGNC:48334]
ENSG00000169402	4.64601	4.6758	-0.0297915	RSPH10B2	radial spoke head 10 homolog B2 [Source:HGNC Symbol;Acc:HGNC:34385]
ENSG00000271079	4.64601	4.6758	-0.0297915	CTAGE15	CTAGE family member 15 [Source:HGNC Symbol;Acc:HGNC:37295]
ENSG00000164929	11.9155	11.9472	-0.0317305	BAALC	BAALC, MAP3K1 and KLF4 binding [Source:HGNC Symbol;Acc:HGNC:14333]
ENSG00000188404	6.46947	6.50126	-0.0317839	SELL	selectin L [Source:HGNC Symbol;Acc:HGNC:10720]
ENSG00000181222	10.053	10.0852	-0.0322585	POLR2A	RNA polymerase II subunit A [Source:HGNC Symbol;Acc:HGNC:9187]
ENSG00000178726	7.0237	7.0599	-0.0361914	THBD	thrombomodulin [Source:HGNC Symbol;Acc:HGNC:11784]
ENSG00000173163	8.76068	8.79979	-0.0391085	COMMD1	copper metabolism domain containing 1 [Source:HGNC Symbol;Acc:HGNC:23024]
ENSG00000214562	5.79006	5.82957	-0.0395172	NUTM2D	NUT family member 2D [Source:HGNC Symbol;Acc:HGNC:23447]
ENSG00000008516	6.32969	6.37383	-0.0441343	MMP25	matrix metallopeptidase 25 [Source:HGNC Symbol;Acc:HGNC:14246]
ENSG00000241945	5.04964	5.09628	-0.046635	PWP2	PWP2, small subunit processome component [Source:HGNC Symbol;Acc:HGNC:9711]
ENSG00000039523	9.08849	9.14011	-0.0516218	RIPOR1	RHO family interacting cell polarization regulator 1 [Source:HGNC Symbol;Acc:HGNC:25836]
ENSG00000177181	6.5433	6.599	-0.0557036	RIMKLA	ribosomal modification protein rimK like family member A [Source:HGNC Symbol;Acc:HGNC:28725]
ENSG00000168028	12.2094	12.2706	-0.0611047	RPSA	ribosomal protein SA [Source:HGNC Symbol;Acc:HGNC:6502]
ENSG00000140479	7.66531	7.7269	-0.0615941	PCSK6	proprotein convertase subtilisin/kexin type 6 [Source:HGNC Symbol;Acc:HGNC:8569]
ENSG00000274512	5.54185	5.60674	-0.0648885	TBC1D3L	TBC1 domain family member 3L [Source:HGNC Symbol;Acc:HGNC:51246]
ENSG00000161654	8.164	8.23378	-0.0697826	LSM12	LSM12 homolog [Source:HGNC Symbol;Acc:HGNC:26407]
ENSG00000230667	6.72787	6.80856	-0.0806896	SETSIP	SET-like protein [Source:HGNC Symbol;Acc:HGNC:42937]
ENSG00000125931	9.23621	9.31809	-0.0818771	CITED1	Cbp/p300 interacting transactivator with Glu/Asp rich carboxy-terminal domain 1 [Source:HGNC Symbol;Acc:HGNC:1986]
ENSG00000170667	6.48831	6.58001	-0.0916964	RASA4B	RAS p21 protein activator 4B [Source:HGNC Symbol;Acc:HGNC:35202]
ENSG00000153234	6.64704	6.74219	-0.0951469	NR4A2	nuclear receptor subfamily 4 group A member 2 [Source:HGNC Symbol;Acc:HGNC:7981]
ENSG00000137868	6.69611	6.79227	-0.0961577	STRA6	stimulated by retinoic acid 6 [Source:HGNC Symbol;Acc:HGNC:30650]
ENSG00000128309	11.5372	11.6366	-0.0993974	MPST	mercaptopyruvate sulfurtransferase [Source:HGNC Symbol;Acc:HGNC:7223]
ENSG00000113721	9.25765	9.36206	-0.104406	PDGFRB	platelet derived growth factor receptor beta [Source:HGNC Symbol;Acc:HGNC:8804]
ENSG00000275714	9.27615	9.38088	-0.104726	HIST1H3A	histone cluster 1 H3 family member a [Source:HGNC Symbol;Acc:HGNC:4766]
ENSG00000154856	6.02306	6.13002	-0.106959	APCDD1	APC down-regulated 1 [Source:HGNC Symbol;Acc:HGNC:15718]
ENSG00000268500	4.91202	5.02755	-0.115529	AC018755.2	novel transcript, sense intronic to AC018755.18
ENSG00000262406	4.91202	5.02755	-0.115529	MMP12	matrix metallopeptidase 12 [Source:HGNC Symbol;Acc:HGNC:7158]
ENSG00000063169	7.27841	7.39542	-0.117015	BICRA	BRD4 interacting chromatin remodeling complex associated protein [Source:HGNC Symbol;Acc:HGNC:4332]
ENSG00000147996	8.27352	8.39088	-0.117362	CBWD5	COBW domain containing 5 [Source:HGNC Symbol;Acc:HGNC:24584]
ENSG00000162825	7.20225	7.32993	-0.127682	NBPF20	NBPF member 20 [Source:HGNC Symbol;Acc:HGNC:32000]
ENSG00000273703	6.5433	6.67246	-0.12916	HIST1H2BM	histone cluster 1 H2B family member m [Source:HGNC Symbol;Acc:HGNC:4750]
ENSG00000213931	4.64601	4.78022	-0.134214	HBE1	hemoglobin subunit epsilon 1 [Source:HGNC Symbol;Acc:HGNC:4830]
ENSG00000178809	4.64601	4.78022	-0.134214	TRIM73	tripartite motif containing 73 [Source:HGNC Symbol;Acc:HGNC:18162]
ENSG00000261247	4.64601	4.78022	-0.134214	GOLGA8T	golgin A8 family member T [Source:HGNC Symbol;Acc:HGNC:44410]
ENSG00000168481	11.7074	11.8426	-0.135127	LGI3	leucine rich repeat LGI family member 3 [Source:HGNC Symbol;Acc:HGNC:18711]
ENSG00000275713	10.2476	10.3899	-0.142314	HIST1H2BH	histone cluster 1 H2B family member h [Source:HGNC Symbol;Acc:HGNC:4755]
ENSG00000179361	6.41134	6.56074	-0.149405	ARID3B	AT-rich interaction domain 3B [Source:HGNC Symbol;Acc:HGNC:14350]
ENSG00000131355	4.52624	4.6758	-0.149557	ADGRE3	adhesion G protein-coupled receptor E3 [Source:HGNC Symbol;Acc:HGNC:23647]
ENSG00000151276	6.10048	6.25753	-0.157051	MAGI1	membrane associated guanylate kinase, WW and PDZ domain containing 1 [Source:HGNC Symbol;Acc:HGNC:946]
ENSG00000112559	10.6634	10.8213	-0.157921	MDFI	MyoD family inhibitor [Source:HGNC Symbol;Acc:HGNC:6967]
ENSG00000131398	5.22356	5.38173	-0.158172	KCNC3	potassium voltage-gated channel subfamily C member 3 [Source:HGNC Symbol;Acc:HGNC:6235]
ENSG00000005961	5.169	5.33064	-0.161638	ITGA2B	integrin subunit alpha 2b [Source:HGNC Symbol;Acc:HGNC:6138]
ENSG00000059804	11.3309	11.5056	-0.174642	SLC2A3	solute carrier family 2 member 3 [Source:HGNC Symbol;Acc:HGNC:11007]
ENSG00000268606	5.65464	5.82957	-0.174932	MAGEA2	MAGE family member A2 [Source:HGNC Symbol;Acc:HGNC:6800]
ENSG00000085872	9.6469	9.82753	-0.180624	CHERP	calcium homeostasis endoplasmic reticulum protein [Source:HGNC Symbol;Acc:HGNC:16930]
ENSG00000278599	4.3688	4.55078	-0.181989	TBC1D3E	TBC1 domain family member 3E [Source:HGNC Symbol;Acc:HGNC:27071]
ENSG00000166450	7.81086	7.99568	-0.184823	PRTG	protogenin [Source:HGNC Symbol;Acc:HGNC:26373]
ENSG00000101307	6.45037	6.63622	-0.185851	SIRPB1	signal regulatory protein beta 1 [Source:HGNC Symbol;Acc:HGNC:15928]
ENSG00000186007	4.83359	5.02755	-0.193962	LEMD1	LEM domain containing 1 [Source:HGNC Symbol;Acc:HGNC:18725]
ENSG00000236444	4.83359	5.02755	-0.193962	UBE2L5	ubiquitin conjugating enzyme E2 L5 [Source:HGNC Symbol;Acc:HGNC:13477]
ENSG00000046774	12.7385	12.9333	-0.194804	MAGEC2	MAGE family member C2 [Source:HGNC Symbol;Acc:HGNC:13574]
ENSG00000213658	6.61333	6.80856	-0.195238	LAT	linker for activation of T cells [Source:HGNC Symbol;Acc:HGNC:18874]
ENSG00000037042	8.55074	8.74684	-0.196098	TUBG2	tubulin gamma 2 [Source:HGNC Symbol;Acc:HGNC:12419]
ENSG00000206140	4.74612	4.95308	-0.206961	TMEM191C	transmembrane protein 191C [Source:HGNC Symbol;Acc:HGNC:33601]
ENSG00000008056	5.11121	5.33064	-0.219429	SYN1	synapsin I [Source:HGNC Symbol;Acc:HGNC:11494]
ENSG00000126464	8.97979	9.21396	-0.234175	PRR12	proline rich 12 [Source:HGNC Symbol;Acc:HGNC:29217]
ENSG00000278674	4.98357	5.22032	-0.236746	ELOA3B	elongin A3 family member B [Source:HGNC Symbol;Acc:HGNC:31007]
ENSG00000088038	9.26561	9.50372	-0.238109	CNOT3	CCR4-NOT transcription complex subunit 3 [Source:HGNC Symbol;Acc:HGNC:7879]
ENSG00000198420	10.1203	10.3604	-0.240098	TCAF1	TRPM8 channel associated factor 1 [Source:HGNC Symbol;Acc:HGNC:22201]
ENSG00000213240	7.56508	7.80899	-0.243904	AC239799.1	novel transcript
ENSG00000183148	4.52624	4.78022	-0.25398	ANKRD20A2	ankyrin repeat domain 20 family member A2 [Source:HGNC Symbol;Acc:HGNC:31979]
ENSG00000104967	5.169	5.4305	-0.2615	NOVA2	NOVA alternative splicing regulator 2 [Source:HGNC Symbol;Acc:HGNC:7887]
ENSG00000136715	9.24429	9.50617	-0.26188	SAP130	Sin3A associated protein 130 [Source:HGNC Symbol;Acc:HGNC:29813]
ENSG00000141905	9.11223	9.38621	-0.273984	NFIC	nuclear factor I C [Source:HGNC Symbol;Acc:HGNC:7786]
ENSG00000105329	9.1557	9.43334	-0.277635	TGFB1	transforming growth factor beta 1 [Source:HGNC Symbol;Acc:HGNC:11766]
ENSG00000188869	5.04964	5.33064	-0.281	TMC3	transmembrane channel like 3 [Source:HGNC Symbol;Acc:HGNC:22995]
ENSG00000263513	5.54185	5.82957	-0.287721	FAM72C	family with sequence similarity 72 member C [Source:HGNC Symbol;Acc:HGNC:30602]
ENSG00000099985	5.54185	5.82957	-0.287721	OSM	oncostatin M [Source:HGNC Symbol;Acc:HGNC:8506]
ENSG00000136720	8.91377	9.21696	-0.303184	HS6ST1	heparan sulfate 6-O-sulfotransferase 1 [Source:HGNC Symbol;Acc:HGNC:5201]
ENSG00000162745	7.52115	7.82485	-0.303706	OLFML2B	olfactomedin like 2B [Source:HGNC Symbol;Acc:HGNC:24558]
ENSG00000183305	5.65464	5.9584	-0.303757	MAGEA2B	MAGE family member A2B [Source:HGNC Symbol;Acc:HGNC:19340]
ENSG00000141867	10.8228	11.1293	-0.30649	BRD4	bromodomain containing 4 [Source:HGNC Symbol;Acc:HGNC:13575]
ENSG00000272196	4.3688	4.6758	-0.307004	HIST2H2AA4	histone cluster 2 H2A family member a4 [Source:HGNC Symbol;Acc:HGNC:29668]
ENSG00000026751	6.83364	7.15156	-0.31792	SLAMF7	SLAM family member 7 [Source:HGNC Symbol;Acc:HGNC:21394]
ENSG00000164142	5.8525	6.18252	-0.330015	FAM160A1	family with sequence similarity 160 member A1 [Source:HGNC Symbol;Acc:HGNC:34237]
ENSG00000275464	7.6077	7.94581	-0.338109	FP565260.1	periodic tryptophan protein 2 homolog [Source:NCBI gene;Acc:102724159]
ENSG00000266953	10.9108	11.249	-0.338149	AC092073.1	novel protein, readthrough between GPI and PDCD2
ENSG00000278272	10.7481	11.0874	-0.339235	HIST1H3C	histone cluster 1 H3 family member c [Source:HGNC Symbol;Acc:HGNC:4768]
ENSG00000224712	4.52624	4.87139	-0.345148	NPIPA3	nuclear pore complex interacting protein family member A3 [Source:HGNC Symbol;Acc:HGNC:41978]
ENSG00000243955	4.52624	4.87139	-0.345148	GSTA1	glutathione S-transferase alpha 1 [Source:HGNC Symbol;Acc:HGNC:4626]
ENSG00000160223	4.98357	5.33064	-0.34707	ICOSLG	inducible T cell costimulator ligand [Source:HGNC Symbol;Acc:HGNC:17087]
ENSG00000132207	5.37161	5.72331	-0.351698	SLX1A	SLX1 homolog A, structure-specific endonuclease subunit [Source:HGNC Symbol;Acc:HGNC:20922]
ENSG00000175344	6.07519	6.43904	-0.36386	CHRNA7	cholinergic receptor nicotinic alpha 7 subunit [Source:HGNC Symbol;Acc:HGNC:1960]
ENSG00000181625	4.91202	5.27696	-0.364933	SLX1B	SLX1 homolog B, structure-specific endonuclease subunit [Source:HGNC Symbol;Acc:HGNC:28748]
ENSG00000141979	8.37035	8.74269	-0.372334	AC008764.1	novel transcript
ENSG00000071242	7.61608	7.98866	-0.372582	RPS6KA2	ribosomal protein S6 kinase A2 [Source:HGNC Symbol;Acc:HGNC:10431]
ENSG00000138685	11.786	12.1691	-0.383053	FGF2	fibroblast growth factor 2 [Source:HGNC Symbol;Acc:HGNC:3676]
ENSG00000103355	4.83359	5.22032	-0.386727	PRSS33	serine protease 33 [Source:HGNC Symbol;Acc:HGNC:30405]
ENSG00000090530	8.1583	8.54686	-0.388558	P3H2	prolyl 3-hydroxylase 2 [Source:HGNC Symbol;Acc:HGNC:19317]
ENSG00000181404	6.57876	6.97626	-0.3975	WASHC1	WASH complex subunit 1 [Source:HGNC Symbol;Acc:HGNC:24361]
ENSG00000112655	12.2825	12.6805	-0.398015	PTK7	protein tyrosine kinase 7 (inactive) [Source:HGNC Symbol;Acc:HGNC:9618]
ENSG00000006016	6.84811	7.24948	-0.401379	CRLF1	cytokine receptor like factor 1 [Source:HGNC Symbol;Acc:HGNC:2364]
ENSG00000206177	3.98488	4.38631	-0.401432	HBM	hemoglobin subunit mu [Source:HGNC Symbol;Acc:HGNC:4826]
ENSG00000203812	3.98488	4.38631	-0.401432	HIST2H2AA3	histone cluster 2 H2A family member a3 [Source:HGNC Symbol;Acc:HGNC:4736]
ENSG00000203811	3.98488	4.38631	-0.401432	HIST2H3C	histone cluster 2 H3 family member c [Source:HGNC Symbol;Acc:HGNC:20503]
ENSG00000214967	3.98488	4.38631	-0.401432	NPIPA7	nuclear pore complex interacting protein family member A7 [Source:HGNC Symbol;Acc:HGNC:41982]
ENSG00000143194	3.98488	4.38631	-0.401432	MAEL	maelstrom spermatogenic transposon silencer [Source:HGNC Symbol;Acc:HGNC:25929]
ENSG00000260287	3.98488	4.38631	-0.401432	TBC1D3G	TBC1 domain family member 3G [Source:HGNC Symbol;Acc:HGNC:29860]
ENSG00000188064	3.98488	4.38631	-0.401432	WNT7B	Wnt family member 7B [Source:HGNC Symbol;Acc:HGNC:12787]
ENSG00000171345	3.98488	4.38631	-0.401432	KRT19	keratin 19 [Source:HGNC Symbol;Acc:HGNC:6436]
ENSG00000091128	3.98488	4.38631	-0.401432	LAMB4	laminin subunit beta 4 [Source:HGNC Symbol;Acc:HGNC:6491]
ENSG00000223572	4.3688	4.78022	-0.411426	CKMT1A	creatine kinase, mitochondrial 1A [Source:HGNC Symbol;Acc:HGNC:31736]
ENSG00000179938	4.3688	4.78022	-0.411426	GOLGA8J	golgin A8 family member J [Source:HGNC Symbol;Acc:HGNC:38650]
ENSG00000133454	4.3688	4.78022	-0.411426	MYO18B	myosin XVIIIB [Source:HGNC Symbol;Acc:HGNC:18150]
ENSG00000151834	4.74612	5.16028	-0.414159	GABRA2	gamma-aminobutyric acid type A receptor alpha2 subunit [Source:HGNC Symbol;Acc:HGNC:4076]
ENSG00000123405	5.54185	5.9584	-0.416545	NFE2	nuclear factor, erythroid 2 [Source:HGNC Symbol;Acc:HGNC:7780]
ENSG00000185499	6.10048	6.52138	-0.420897	MUC1	mucin 1, cell surface associated [Source:HGNC Symbol;Acc:HGNC:7508]
ENSG00000173262	6.45037	6.87191	-0.421537	SLC2A14	solute carrier family 2 member 14 [Source:HGNC Symbol;Acc:HGNC:18301]
ENSG00000259511	5.22356	5.64688	-0.42333	UBE2Q2L	ubiquitin conjugating enzyme E2 Q2 like [Source:HGNC Symbol;Acc:HGNC:44656]
ENSG00000183336	8.74178	9.16515	-0.423375	BOLA2	bolA family member 2 [Source:HGNC Symbol;Acc:HGNC:29488]
ENSG00000261740	8.78674	9.21096	-0.424218	BOLA2-SMG1P6	BOLA2-SMG1P6 readthrough [Source:HGNC Symbol;Acc:HGNC:53563]
ENSG00000141503	11.0902	11.5226	-0.432416	MINK1	misshapen like kinase 1 [Source:HGNC Symbol;Acc:HGNC:17565]
ENSG00000197728	7.12174	7.55658	-0.434842	RPS26	ribosomal protein S26 [Source:HGNC Symbol;Acc:HGNC:10414]
ENSG00000171219	5.169	5.60674	-0.437738	CDC42BPG	CDC42 binding protein kinase gamma [Source:HGNC Symbol;Acc:HGNC:29829]
ENSG00000055483	10.5409	10.9831	-0.442136	USP36	ubiquitin specific peptidase 36 [Source:HGNC Symbol;Acc:HGNC:20062]
ENSG00000165996	10.6278	11.0701	-0.442262	HACD1	3-hydroxyacyl-CoA dehydratase 1 [Source:HGNC Symbol;Acc:HGNC:9639]
ENSG00000176809	7.23539	7.68402	-0.448624	LRRC37A3	leucine rich repeat containing 37 member A3 [Source:HGNC Symbol;Acc:HGNC:32427]
ENSG00000163735	4.64601	5.09628	-0.450268	CXCL5	C-X-C motif chemokine ligand 5 [Source:HGNC Symbol;Acc:HGNC:10642]
ENSG00000060656	7.0237	7.47829	-0.454584	PTPRU	protein tyrosine phosphatase, receptor type U [Source:HGNC Symbol;Acc:HGNC:9683]
ENSG00000161509	4.91202	5.38173	-0.469704	GRIN2C	glutamate ionotropic receptor NMDA type subunit 2C [Source:HGNC Symbol;Acc:HGNC:4587]
ENSG00000089199	5.04964	5.52204	-0.472397	CHGB	chromogranin B [Source:HGNC Symbol;Acc:HGNC:1930]
ENSG00000144681	4.74612	5.22032	-0.474196	STAC	SH3 and cysteine rich domain [Source:HGNC Symbol;Acc:HGNC:11353]
ENSG00000198003	6.61333	7.09991	-0.486586	CCDC151	coiled-coil domain containing 151 [Source:HGNC Symbol;Acc:HGNC:28303]
ENSG00000213694	7.89568	8.38556	-0.489878	S1PR3	sphingosine-1-phosphate receptor 3 [Source:HGNC Symbol;Acc:HGNC:3167]
ENSG00000090020	8.25227	8.74269	-0.490412	SLC9A1	solute carrier family 9 member A1 [Source:HGNC Symbol;Acc:HGNC:11071]
ENSG00000136731	12.0681	12.5692	-0.501139	UGGT1	UDP-glucose glycoprotein glucosyltransferase 1 [Source:HGNC Symbol;Acc:HGNC:15663]
ENSG00000203852	4.3688	4.87139	-0.502594	HIST2H3A	histone cluster 2 H3 family member a [Source:HGNC Symbol;Acc:HGNC:20505]
ENSG00000187583	4.3688	4.87139	-0.502594	PLEKHN1	pleckstrin homology domain containing N1 [Source:HGNC Symbol;Acc:HGNC:25284]
ENSG00000179314	10.1115	10.6155	-0.503925	WSCD1	WSC domain containing 1 [Source:HGNC Symbol;Acc:HGNC:29060]
ENSG00000170927	5.32455	5.82957	-0.505021	PKHD1	PKHD1, fibrocystin/polyductin [Source:HGNC Symbol;Acc:HGNC:9016]
ENSG00000274276	4.74612	5.27696	-0.530835	CBSL	cystathionine-beta-synthase like [Source:HGNC Symbol;Acc:HGNC:51829]
ENSG00000157933	9.73167	10.2667	-0.535047	SKI	SKI proto-oncogene [Source:HGNC Symbol;Acc:HGNC:10896]
ENSG00000167996	15.0854	15.624	-0.538607	FTH1	ferritin heavy chain 1 [Source:HGNC Symbol;Acc:HGNC:3976]
ENSG00000196604	4.83359	5.38173	-0.548137	POTEF	POTE ankyrin domain family member F [Source:HGNC Symbol;Acc:HGNC:33905]
ENSG00000176771	7.35067	7.9091	-0.558431	NCKAP5	NCK associated protein 5 [Source:HGNC Symbol;Acc:HGNC:29847]
ENSG00000072062	9.35037	9.90942	-0.559054	PRKACA	protein kinase cAMP-activated catalytic subunit alpha [Source:HGNC Symbol;Acc:HGNC:9380]
ENSG00000111674	10.3409	10.9007	-0.559837	ENO2	enolase 2 [Source:HGNC Symbol;Acc:HGNC:3353]
ENSG00000268940	3.98488	4.55078	-0.565908	CT45A1	cancer/testis antigen family 45 member A1 [Source:HGNC Symbol;Acc:HGNC:33267]
ENSG00000276040	3.98488	4.55078	-0.565908	SPATA31A7	SPATA31 subfamily A member 7 [Source:HGNC Symbol;Acc:HGNC:32007]
ENSG00000283809	3.98488	4.55078	-0.565908	AC007326.4	novel protein
ENSG00000169551	3.98488	4.55078	-0.565908	CT55	cancer/testis antigen 55 [Source:HGNC Symbol;Acc:HGNC:26047]
ENSG00000114349	3.98488	4.55078	-0.565908	GNAT1	G protein subunit alpha transducin 1 [Source:HGNC Symbol;Acc:HGNC:4393]
ENSG00000121335	3.98488	4.55078	-0.565908	PRB2	proline rich protein BstNI subfamily 2 [Source:HGNC Symbol;Acc:HGNC:9338]
ENSG00000251655	3.98488	4.55078	-0.565908	PRB1	proline rich protein BstNI subfamily 1 [Source:HGNC Symbol;Acc:HGNC:9337]
ENSG00000283706	3.98488	4.55078	-0.565908	PRSS50	serine protease 50 [Source:NCBI gene;Acc:29122]
ENSG00000170373	3.98488	4.55078	-0.565908	CST1	cystatin SN [Source:HGNC Symbol;Acc:HGNC:2473]
ENSG00000151176	9.52183	10.0902	-0.568319	PLBD2	phospholipase B domain containing 2 [Source:HGNC Symbol;Acc:HGNC:27283]
ENSG00000101115	5.7576	6.32852	-0.570918	SALL4	spalt like transcription factor 4 [Source:HGNC Symbol;Acc:HGNC:15924]
ENSG00000128311	10.2137	10.7855	-0.571711	TST	thiosulfate sulfurtransferase [Source:HGNC Symbol;Acc:HGNC:12388]
ENSG00000174808	7.0237	7.60341	-0.579711	BTC	betacellulin [Source:HGNC Symbol;Acc:HGNC:1121]
ENSG00000112812	4.3688	4.95308	-0.584286	PRSS16	serine protease 16 [Source:HGNC Symbol;Acc:HGNC:9480]
ENSG00000043591	4.83359	5.4305	-0.596913	ADRB1	adrenoceptor beta 1 [Source:HGNC Symbol;Acc:HGNC:285]
ENSG00000078061	10.3596	10.9618	-0.602209	ARAF	A-Raf proto-oncogene, serine/threonine kinase [Source:HGNC Symbol;Acc:HGNC:646]
ENSG00000212747	9.05826	9.66595	-0.607692	RTL8B	retrotransposon Gag like 8B [Source:HGNC Symbol;Acc:HGNC:33156]
ENSG00000235750	7.19103	7.80899	-0.617962	KIAA0040	KIAA0040 [Source:HGNC Symbol;Acc:HGNC:28950]
ENSG00000126767	11.0775	11.7038	-0.6263	ELK1	ELK1, ETS transcription factor [Source:HGNC Symbol;Acc:HGNC:3321]
ENSG00000158859	7.34057	7.98161	-0.641038	ADAMTS4	ADAM metallopeptidase with thrombospondin type 1 motif 4 [Source:HGNC Symbol;Acc:HGNC:220]
ENSG00000277075	7.89568	8.53729	-0.641608	HIST1H2AE	histone cluster 1 H2A family member e [Source:HGNC Symbol;Acc:HGNC:4724]
ENSG00000170485	10.0031	10.6568	-0.653736	NPAS2	neuronal PAS domain protein 2 [Source:HGNC Symbol;Acc:HGNC:7895]
ENSG00000196369	8.88994	9.54483	-0.654893	SRGAP2B	SLIT-ROBO Rho GTPase activating protein 2B [Source:HGNC Symbol;Acc:HGNC:35237]
ENSG00000181790	5.7576	6.41765	-0.660056	ADGRB1	adhesion G protein-coupled receptor B1 [Source:HGNC Symbol;Acc:HGNC:943]
ENSG00000163734	5.169	5.82957	-0.660571	CXCL3	C-X-C motif chemokine ligand 3 [Source:HGNC Symbol;Acc:HGNC:4604]
ENSG00000197238	7.43847	8.11001	-0.671538	HIST1H4J	histone cluster 1 H4 family member j [Source:HGNC Symbol;Acc:HGNC:4785]
ENSG00000267303	8.24153	8.92239	-0.680858	AC011511.4	novel transcript
ENSG00000167470	10.7358	11.4257	-0.689867	MIDN	midnolin [Source:HGNC Symbol;Acc:HGNC:16298]
ENSG00000204849	3.98488	4.6758	-0.690924	SPATA31A1	SPATA31 subfamily A member 1 [Source:HGNC Symbol;Acc:HGNC:23394]
ENSG00000168781	9.08849	9.77971	-0.691221	PPIP5K1	diphosphoinositol pentakisphosphate kinase 1 [Source:HGNC Symbol;Acc:HGNC:29023]
ENSG00000080845	10.2807	10.9751	-0.694451	DLGAP4	DLG associated protein 4 [Source:HGNC Symbol;Acc:HGNC:24476]
ENSG00000268643	8.01417	8.70901	-0.694836	AC006486.1	novel protein
ENSG00000118263	8.31509	9.0114	-0.696306	KLF7	Kruppel like factor 7 [Source:HGNC Symbol;Acc:HGNC:6350]
ENSG00000124813	6.45037	7.15156	-0.701185	RUNX2	runt related transcription factor 2 [Source:HGNC Symbol;Acc:HGNC:10472]
ENSG00000273802	6.37114	7.0867	-0.715565	HIST1H2BG	histone cluster 1 H2B family member g [Source:HGNC Symbol;Acc:HGNC:4746]
ENSG00000103226	9.2062	9.92232	-0.71612	NOMO3	NODAL modulator 3 [Source:HGNC Symbol;Acc:HGNC:25242]
ENSG00000154146	5.22356	5.9584	-0.734843	NRGN	neurogranin [Source:HGNC Symbol;Acc:HGNC:8000]
ENSG00000169429	8.6228	9.35935	-0.736543	CXCL8	C-X-C motif chemokine ligand 8 [Source:HGNC Symbol;Acc:HGNC:6025]
ENSG00000171388	6.91828	7.65765	-0.739369	APLN	apelin [Source:HGNC Symbol;Acc:HGNC:16665]
ENSG00000119547	5.41669	6.15653	-0.739841	ONECUT2	one cut homeobox 2 [Source:HGNC Symbol;Acc:HGNC:8139]
ENSG00000166664	4.52624	5.27696	-0.750714	CHRFAM7A	CHRNA7 (exons 5-10) and FAM7A (exons A-E) fusion [Source:HGNC Symbol;Acc:HGNC:15781]
ENSG00000268902	5.11121	5.86305	-0.751834	CSAG2	CSAG family member 2 [Source:HGNC Symbol;Acc:HGNC:16847]
ENSG00000160221	5.169	5.92741	-0.758408	GATD3A	glutamine amidotransferase like class 1 domain containing 3A [Source:HGNC Symbol;Acc:HGNC:1273]
ENSG00000074181	9.2416	10.0182	-0.77655	NOTCH3	notch 3 [Source:HGNC Symbol;Acc:HGNC:7883]
ENSG00000161642	6.59615	7.37393	-0.777774	ZNF385A	zinc finger protein 385A [Source:HGNC Symbol;Acc:HGNC:17521]
ENSG00000124260	5.32455	6.10296	-0.778404	MAGEA10	MAGE family member A10 [Source:HGNC Symbol;Acc:HGNC:6797]
ENSG00000103449	5.37161	6.15653	-0.784923	SALL1	spalt like transcription factor 1 [Source:HGNC Symbol;Acc:HGNC:10524]
ENSG00000087494	4.3688	5.16028	-0.791485	PTHLH	parathyroid hormone like hormone [Source:HGNC Symbol;Acc:HGNC:9607]
ENSG00000183628	3.98488	4.78022	-0.795346	DGCR6	DiGeorge syndrome critical region gene 6 [Source:HGNC Symbol;Acc:HGNC:2846]
ENSG00000274744	3.98488	4.78022	-0.795346	ELOA3D	elongin A3 family member D [Source:HGNC Symbol;Acc:HGNC:33511]
ENSG00000186297	3.98488	4.78022	-0.795346	GABRA5	gamma-aminobutyric acid type A receptor alpha5 subunit [Source:HGNC Symbol;Acc:HGNC:4079]
ENSG00000124466	3.98488	4.78022	-0.795346	LYPD3	LY6/PLAUR domain containing 3 [Source:HGNC Symbol;Acc:HGNC:24880]
ENSG00000164398	3.98488	4.78022	-0.795346	ACSL6	acyl-CoA synthetase long chain family member 6 [Source:HGNC Symbol;Acc:HGNC:16496]
ENSG00000168542	11.412	12.2129	-0.800844	COL3A1	collagen type III alpha 1 chain [Source:HGNC Symbol;Acc:HGNC:2201]
ENSG00000132326	7.39036	8.19166	-0.801301	PER2	period circadian regulator 2 [Source:HGNC Symbol;Acc:HGNC:8846]
ENSG00000124216	5.04964	5.86305	-0.813406	SNAI1	snail family transcriptional repressor 1 [Source:HGNC Symbol;Acc:HGNC:11128]
ENSG00000266028	11.5443	12.3596	-0.815317	SRGAP2	SLIT-ROBO Rho GTPase activating protein 2 [Source:HGNC Symbol;Acc:HGNC:19751]
ENSG00000108509	9.17555	9.99391	-0.818358	CAMTA2	calmodulin binding transcription activator 2 [Source:HGNC Symbol;Acc:HGNC:18807]
ENSG00000184357	6.26501	7.0867	-0.821692	HIST1H1B	histone cluster 1 H1 family member b [Source:HGNC Symbol;Acc:HGNC:4719]
ENSG00000205363	8.16968	8.99752	-0.827842	INSYN1	inhibitory synaptic factor 1 [Source:HGNC Symbol;Acc:HGNC:33753]
ENSG00000198754	4.64601	5.47721	-0.831199	OXCT2	3-oxoacid CoA-transferase 2 [Source:HGNC Symbol;Acc:HGNC:18606]
ENSG00000131370	8.74178	9.5848	-0.843022	SH3BP5	SH3 domain binding protein 5 [Source:HGNC Symbol;Acc:HGNC:10827]
ENSG00000113494	8.45643	9.30407	-0.847638	PRLR	prolactin receptor [Source:HGNC Symbol;Acc:HGNC:9446]
ENSG00000183682	4.3688	5.22032	-0.851522	BMP8A	bone morphogenetic protein 8a [Source:HGNC Symbol;Acc:HGNC:21650]
ENSG00000170439	6.39139	7.24948	-0.858099	METTL7B	methyltransferase like 7B [Source:HGNC Symbol;Acc:HGNC:28276]
ENSG00000130881	10.7291	11.6021	-0.872978	LRP3	LDL receptor related protein 3 [Source:HGNC Symbol;Acc:HGNC:6695]
ENSG00000196550	6.5433	7.4166	-0.873299	FAM72A	family with sequence similarity 72 member A [Source:HGNC Symbol;Acc:HGNC:24044]
ENSG00000178951	9.28401	10.1649	-0.880935	ZBTB7A	zinc finger and BTB domain containing 7A [Source:HGNC Symbol;Acc:HGNC:18078]
ENSG00000256671	3.98488	4.87139	-0.886514	LIMS4	LIM zinc finger domain containing 4 [Source:HGNC Symbol;Acc:HGNC:39941]
ENSG00000257207	3.98488	4.87139	-0.886514	AC112229.3	novel transcript
ENSG00000187908	3.98488	4.87139	-0.886514	DMBT1	deleted in malignant brain tumors 1 [Source:HGNC Symbol;Acc:HGNC:2926]
ENSG00000171450	3.98488	4.87139	-0.886514	CDK5R2	cyclin dependent kinase 5 regulatory subunit 2 [Source:HGNC Symbol;Acc:HGNC:1776]
ENSG00000103175	5.41669	6.30527	-0.888581	WFDC1	WAP four-disulfide core domain 1 [Source:HGNC Symbol;Acc:HGNC:15466]
ENSG00000132938	4.83359	5.72331	-0.889717	MTUS2	microtubule associated scaffold protein 2 [Source:HGNC Symbol;Acc:HGNC:20595]
ENSG00000184922	7.25706	8.14827	-0.891209	FMNL1	formin like 1 [Source:HGNC Symbol;Acc:HGNC:1212]
ENSG00000165072	6.22006	7.113	-0.892939	MAMDC2	MAM domain containing 2 [Source:HGNC Symbol;Acc:HGNC:23673]
ENSG00000105270	6.9851	7.87904	-0.89394	CLIP3	CAP-Gly domain containing linker protein 3 [Source:HGNC Symbol;Acc:HGNC:24314]
ENSG00000005075	10.0376	10.9348	-0.897205	POLR2J	RNA polymerase II subunit J [Source:HGNC Symbol;Acc:HGNC:9197]
ENSG00000116741	7.26778	8.21588	-0.948107	RGS2	regulator of G protein signaling 2 [Source:HGNC Symbol;Acc:HGNC:9998]
ENSG00000115112	6.67995	7.6398	-0.959856	TFCP2L1	transcription factor CP2 like 1 [Source:HGNC Symbol;Acc:HGNC:17925]
ENSG00000119866	3.98488	4.95308	-0.968206	BCL11A	B cell CLL/lymphoma 11A [Source:HGNC Symbol;Acc:HGNC:13221]
ENSG00000215784	5.58068	6.56074	-0.980062	FAM72D	family with sequence similarity 72 member D [Source:HGNC Symbol;Acc:HGNC:33593]
ENSG00000155495	6.02306	7.0047	-0.981637	MAGEC1	MAGE family member C1 [Source:HGNC Symbol;Acc:HGNC:6812]
ENSG00000142173	10.1247	11.1077	-0.982982	COL6A2	collagen type VI alpha 2 chain [Source:HGNC Symbol;Acc:HGNC:2212]
ENSG00000116852	7.04886	8.03708	-0.988216	KIF21B	kinesin family member 21B [Source:HGNC Symbol;Acc:HGNC:29442]
ENSG00000173705	10.2529	11.2416	-0.988687	SUSD5	sushi domain containing 5 [Source:HGNC Symbol;Acc:HGNC:29061]
ENSG00000103512	11.5579	12.5557	-0.997805	NOMO1	NODAL modulator 1 [Source:HGNC Symbol;Acc:HGNC:30060]
ENSG00000137273	9.63057	10.6335	-1.00293	FOXF2	forkhead box F2 [Source:HGNC Symbol;Acc:HGNC:3810]
ENSG00000141522	11.406	12.4112	-1.00515	ARHGDIA	Rho GDP dissociation inhibitor alpha [Source:HGNC Symbol;Acc:HGNC:678]
ENSG00000131620	5.27529	6.28162	-1.00632	ANO1	anoctamin 1 [Source:HGNC Symbol;Acc:HGNC:21625]
ENSG00000125538	5.22356	6.25753	-1.03397	IL1B	interleukin 1 beta [Source:HGNC Symbol;Acc:HGNC:5992]
ENSG00000188610	6.83364	7.87142	-1.03779	FAM72B	family with sequence similarity 72 member B [Source:HGNC Symbol;Acc:HGNC:24805]
ENSG00000170891	8.12944	9.16825	-1.03881	CYTL1	cytokine like 1 [Source:HGNC Symbol;Acc:HGNC:24435]
ENSG00000143320	5.50166	6.5412	-1.03954	CRABP2	cellular retinoic acid binding protein 2 [Source:HGNC Symbol;Acc:HGNC:2339]
ENSG00000105409	3.98488	5.02755	-1.04268	ATP1A3	ATPase Na+/K+ transporting subunit alpha 3 [Source:HGNC Symbol;Acc:HGNC:801]
ENSG00000138068	3.98488	5.02755	-1.04268	SULT6B1	sulfotransferase family 6B member 1 [Source:HGNC Symbol;Acc:HGNC:33433]
ENSG00000136295	11.7623	12.8066	-1.04426	TTYH3	tweety family member 3 [Source:HGNC Symbol;Acc:HGNC:22222]
ENSG00000126705	8.19217	9.24365	-1.05148	AHDC1	AT-hook DNA binding motif containing 1 [Source:HGNC Symbol;Acc:HGNC:25230]
ENSG00000104881	5.04964	6.10296	-1.05332	PPP1R13L	protein phosphatase 1 regulatory subunit 13 like [Source:HGNC Symbol;Acc:HGNC:18838]
ENSG00000162545	7.4098	8.46847	-1.05867	CAMK2N1	calcium/calmodulin dependent protein kinase II inhibitor 1 [Source:HGNC Symbol;Acc:HGNC:24190]
ENSG00000110076	5.32455	6.39592	-1.07137	NRXN2	neurexin 2 [Source:HGNC Symbol;Acc:HGNC:8009]
ENSG00000120278	7.08577	8.16081	-1.07503	PLEKHG1	pleckstrin homology and RhoGEF domain containing G1 [Source:HGNC Symbol;Acc:HGNC:20884]
ENSG00000243449	9.71821	10.7965	-1.0783	C4orf48	chromosome 4 open reading frame 48 [Source:HGNC Symbol;Acc:HGNC:34437]
ENSG00000237289	4.52624	5.60674	-1.0805	CKMT1B	creatine kinase, mitochondrial 1B [Source:HGNC Symbol;Acc:HGNC:1995]
ENSG00000204352	4.52624	5.60674	-1.0805	C9orf129	chromosome 9 open reading frame 129 [Source:HGNC Symbol;Acc:HGNC:31116]
ENSG00000081041	5.41669	6.50126	-1.08457	CXCL2	C-X-C motif chemokine ligand 2 [Source:HGNC Symbol;Acc:HGNC:4603]
ENSG00000164796	5.11121	6.208	-1.09679	CSMD3	CUB and Sushi multiple domains 3 [Source:HGNC Symbol;Acc:HGNC:19291]
ENSG00000008517	5.50166	6.61774	-1.11608	IL32	interleukin 32 [Source:HGNC Symbol;Acc:HGNC:16830]
ENSG00000143375	7.59928	8.73015	-1.13087	CGN	cingulin [Source:HGNC Symbol;Acc:HGNC:17429]
ENSG00000114923	6.97199	8.10353	-1.13154	SLC4A3	solute carrier family 4 member 3 [Source:HGNC Symbol;Acc:HGNC:11029]
ENSG00000086506	4.64601	5.79517	-1.14916	HBQ1	hemoglobin subunit theta 1 [Source:HGNC Symbol;Acc:HGNC:4833]
ENSG00000185164	10.8407	11.9925	-1.15182	NOMO2	NODAL modulator 2 [Source:HGNC Symbol;Acc:HGNC:22652]
ENSG00000163359	10.6061	11.7608	-1.15471	COL6A3	collagen type VI alpha 3 chain [Source:HGNC Symbol;Acc:HGNC:2213]
ENSG00000273542	7.67335	8.83534	-1.16199	HIST1H4K	histone cluster 1 H4 family member k [Source:HGNC Symbol;Acc:HGNC:4784]
ENSG00000198598	12.3625	13.526	-1.16348	MMP17	matrix metallopeptidase 17 [Source:HGNC Symbol;Acc:HGNC:7163]
ENSG00000171223	10.0803	11.2482	-1.16794	JUNB	JunB proto-oncogene, AP-1 transcription factor subunit [Source:HGNC Symbol;Acc:HGNC:6205]
ENSG00000160072	9.74501	10.9202	-1.17515	ATAD3B	ATPase family, AAA domain containing 3B [Source:HGNC Symbol;Acc:HGNC:24007]
ENSG00000119938	10.7984	11.9745	-1.17611	PPP1R3C	protein phosphatase 1 regulatory subunit 3C [Source:HGNC Symbol;Acc:HGNC:9293]
ENSG00000162433	8.61866	9.8078	-1.18913	AK4	adenylate kinase 4 [Source:HGNC Symbol;Acc:HGNC:363]
ENSG00000159640	6.12529	7.31872	-1.19343	ACE	angiotensin I converting enzyme [Source:HGNC Symbol;Acc:HGNC:2707]
ENSG00000099308	7.29943	8.49837	-1.19893	MAST3	microtubule associated serine/threonine kinase 3 [Source:HGNC Symbol;Acc:HGNC:19036]
ENSG00000080031	7.19103	8.39619	-1.20516	PTPRH	protein tyrosine phosphatase, receptor type H [Source:HGNC Symbol;Acc:HGNC:9672]
ENSG00000283378	4.91202	6.13002	-1.218	CNTNAP3C	contactin associated protein like 3C [Source:HGNC Symbol;Acc:HGNC:53878]
ENSG00000226784	6.46947	7.70133	-1.23185	PGAM4	phosphoglycerate mutase family member 4 [Source:HGNC Symbol;Acc:HGNC:21731]
ENSG00000196834	3.98488	5.22032	-1.23544	POTEI	POTE ankyrin domain family member I [Source:HGNC Symbol;Acc:HGNC:37093]
ENSG00000164949	6.32969	7.56607	-1.23638	GEM	GTP binding protein overexpressed in skeletal muscle [Source:HGNC Symbol;Acc:HGNC:4234]
ENSG00000169856	4.83359	6.07532	-1.24173	ONECUT1	one cut homeobox 1 [Source:HGNC Symbol;Acc:HGNC:8138]
ENSG00000129667	8.41881	9.66814	-1.24933	RHBDF2	rhomboid 5 homolog 2 [Source:HGNC Symbol;Acc:HGNC:20788]
ENSG00000148346	4.98357	6.233	-1.24943	LCN2	lipocalin 2 [Source:HGNC Symbol;Acc:HGNC:6526]
ENSG00000196739	7.58229	8.83924	-1.25695	COL27A1	collagen type XXVII alpha 1 chain [Source:HGNC Symbol;Acc:HGNC:22986]
ENSG00000163531	7.74376	9.00794	-1.26418	NFASC	neurofascin [Source:HGNC Symbol;Acc:HGNC:29866]
ENSG00000142156	11.7103	12.9765	-1.26621	COL6A1	collagen type VI alpha 1 chain [Source:HGNC Symbol;Acc:HGNC:2211]
ENSG00000186174	9.69679	10.9689	-1.27214	BCL9L	B cell CLL/lymphoma 9 like [Source:HGNC Symbol;Acc:HGNC:23688]
ENSG00000277775	10.9434	12.2293	-1.28584	HIST1H3F	histone cluster 1 H3 family member f [Source:HGNC Symbol;Acc:HGNC:4773]
ENSG00000162849	6.14963	7.44778	-1.29814	KIF26B	kinesin family member 26B [Source:HGNC Symbol;Acc:HGNC:25484]
ENSG00000069812	4.3688	5.68571	-1.31691	HES2	hes family bHLH transcription factor 2 [Source:HGNC Symbol;Acc:HGNC:16005]
ENSG00000186854	7.40012	8.72595	-1.32583	TRABD2A	TraB domain containing 2A [Source:HGNC Symbol;Acc:HGNC:27013]
ENSG00000142552	7.26778	8.59837	-1.33059	RCN3	reticulocalbin 3 [Source:HGNC Symbol;Acc:HGNC:21145]
ENSG00000160683	7.42898	8.78371	-1.35473	CXCR5	C-X-C motif chemokine receptor 5 [Source:HGNC Symbol;Acc:HGNC:1060]
ENSG00000197785	8.8657	10.2212	-1.35551	ATAD3A	ATPase family, AAA domain containing 3A [Source:HGNC Symbol;Acc:HGNC:25567]
ENSG00000105048	4.74612	6.10296	-1.35684	TNNT1	troponin T1, slow skeletal type [Source:HGNC Symbol;Acc:HGNC:11948]
ENSG00000143674	5.41669	6.77577	-1.35908	MAP3K21	mitogen-activated protein kinase kinase kinase 21 [Source:HGNC Symbol;Acc:HGNC:29798]
ENSG00000107438	7.64091	9.03196	-1.39106	PDLIM1	PDZ and LIM domain 1 [Source:HGNC Symbol;Acc:HGNC:2067]
ENSG00000141577	8.33037	9.72185	-1.39147	CEP131	centrosomal protein 131 [Source:HGNC Symbol;Acc:HGNC:29511]
ENSG00000163216	3.98488	5.38173	-1.39685	SPRR2D	small proline rich protein 2D [Source:HGNC Symbol;Acc:HGNC:11264]
ENSG00000173809	4.64601	6.04707	-1.40106	TDRD12	tudor domain containing 12 [Source:HGNC Symbol;Acc:HGNC:25044]
ENSG00000105642	3.98488	5.4305	-1.44563	KCNN1	potassium calcium-activated channel subfamily N member 1 [Source:HGNC Symbol;Acc:HGNC:6290]
ENSG00000198502	7.88189	9.34024	-1.45835	HLA-DRB5	major histocompatibility complex, class II, DR beta 5 [Source:HGNC Symbol;Acc:HGNC:4953]
ENSG00000152137	5.88258	7.3521	-1.46952	HSPB8	heat shock protein family B (small) member 8 [Source:HGNC Symbol;Acc:HGNC:30171]
ENSG00000169992	7.16831	8.65696	-1.48865	NLGN2	neuroligin 2 [Source:HGNC Symbol;Acc:HGNC:14290]
ENSG00000163737	3.98488	5.47721	-1.49233	PF4	platelet factor 4 [Source:HGNC Symbol;Acc:HGNC:8861]
ENSG00000068489	9.12103	10.62	-1.49896	PRR11	proline rich 11 [Source:HGNC Symbol;Acc:HGNC:25619]
ENSG00000261150	5.61824	7.12597	-1.50773	EPPK1	epiplakin 1 [Source:HGNC Symbol;Acc:HGNC:15577]
ENSG00000156299	7.37066	8.88519	-1.51453	TIAM1	T cell lymphoma invasion and metastasis 1 [Source:HGNC Symbol;Acc:HGNC:11805]
ENSG00000160200	5.8525	7.38472	-1.53221	CBS	cystathionine-beta-synthase [Source:HGNC Symbol;Acc:HGNC:1550]
ENSG00000275591	6.48831	8.02341	-1.5351	XKR5	XK related 5 [Source:HGNC Symbol;Acc:HGNC:20782]
ENSG00000228672	5.54185	7.09991	-1.55806	PROB1	proline rich basic protein 1 [Source:HGNC Symbol;Acc:HGNC:41906]
ENSG00000169627	4.74612	6.32852	-1.5824	BOLA2B	bolA family member 2B [Source:HGNC Symbol;Acc:HGNC:32479]
ENSG00000130558	4.64601	6.233	-1.58699	OLFM1	olfactomedin 1 [Source:HGNC Symbol;Acc:HGNC:17187]
ENSG00000221866	5.22356	6.82467	-1.60112	PLXNA4	plexin A4 [Source:HGNC Symbol;Acc:HGNC:9102]
ENSG00000125398	5.37161	6.97626	-1.60465	SOX9	SRY-box 9 [Source:HGNC Symbol;Acc:HGNC:11204]
ENSG00000133056	7.53004	9.13695	-1.60691	PIK3C2B	phosphatidylinositol-4-phosphate 3-kinase catalytic subunit type 2 beta [Source:HGNC Symbol;Acc:HGNC:8972]
ENSG00000185404	6.66359	8.28045	-1.61686	SP140L	SP140 nuclear body protein like [Source:HGNC Symbol;Acc:HGNC:25105]
ENSG00000069399	6.81901	8.45836	-1.63935	BCL3	B cell CLL/lymphoma 3 [Source:HGNC Symbol;Acc:HGNC:998]
ENSG00000108515	11.3934	13.0428	-1.64943	ENO3	enolase 3 [Source:HGNC Symbol;Acc:HGNC:3354]
ENSG00000198597	5.54185	7.20137	-1.65952	ZNF536	zinc finger protein 536 [Source:HGNC Symbol;Acc:HGNC:29025]
ENSG00000157766	5.99618	7.65765	-1.66147	ACAN	aggrecan [Source:HGNC Symbol;Acc:HGNC:319]
ENSG00000060718	7.57371	9.24071	-1.667	COL11A1	collagen type XI alpha 1 chain [Source:HGNC Symbol;Acc:HGNC:2186]
ENSG00000174705	9.16424	10.837	-1.67272	SH3PXD2B	SH3 and PX domains 2B [Source:HGNC Symbol;Acc:HGNC:29242]
ENSG00000159217	5.04964	6.72508	-1.67544	IGF2BP1	insulin like growth factor 2 mRNA binding protein 1 [Source:HGNC Symbol;Acc:HGNC:28866]
ENSG00000173894	7.59081	9.26697	-1.67616	CBX2	chromobox 2 [Source:HGNC Symbol;Acc:HGNC:1552]
ENSG00000105613	5.58068	7.26126	-1.68058	MAST1	microtubule associated serine/threonine kinase 1 [Source:HGNC Symbol;Acc:HGNC:19034]
ENSG00000128564	10.1276	11.8117	-1.68407	VGF	VGF nerve growth factor inducible [Source:HGNC Symbol;Acc:HGNC:12684]
ENSG00000170369	4.64601	6.37383	-1.72782	CST2	cystatin SA [Source:HGNC Symbol;Acc:HGNC:2474]
ENSG00000159167	7.92959	9.66376	-1.73417	STC1	stanniocalcin 1 [Source:HGNC Symbol;Acc:HGNC:11373]
ENSG00000173530	6.48831	8.23378	-1.74547	TNFRSF10D	TNF receptor superfamily member 10d [Source:HGNC Symbol;Acc:HGNC:11907]
ENSG00000174807	6.57876	8.38021	-1.80145	CD248	CD248 molecule [Source:HGNC Symbol;Acc:HGNC:18219]
ENSG00000225614	6.12529	7.93124	-1.80595	ZNF469	zinc finger protein 469 [Source:HGNC Symbol;Acc:HGNC:23216]
ENSG00000132481	7.81812	9.62595	-1.80783	TRIM47	tripartite motif containing 47 [Source:HGNC Symbol;Acc:HGNC:19020]
ENSG00000103222	9.46998	11.2822	-1.81225	ABCC1	ATP binding cassette subfamily C member 1 [Source:HGNC Symbol;Acc:HGNC:51]
ENSG00000120756	5.91196	7.7269	-1.81494	PLS1	plastin 1 [Source:HGNC Symbol;Acc:HGNC:9090]
ENSG00000136274	5.88258	7.70133	-1.81874	NACAD	NAC alpha domain containing [Source:HGNC Symbol;Acc:HGNC:22196]
ENSG00000146904	7.53889	9.39417	-1.85529	EPHA1	EPH receptor A1 [Source:HGNC Symbol;Acc:HGNC:3385]
ENSG00000185567	9.07043	10.9302	-1.8598	AHNAK2	AHNAK nucleoprotein 2 [Source:HGNC Symbol;Acc:HGNC:20125]
ENSG00000144063	4.3688	6.233	-1.8642	MALL	mal, T cell differentiation protein like [Source:HGNC Symbol;Acc:HGNC:6818]
ENSG00000184368	6.39139	8.25731	-1.86592	MAP7D2	MAP7 domain containing 2 [Source:HGNC Symbol;Acc:HGNC:25899]
ENSG00000197380	6.04939	7.93124	-1.88185	DACT3	dishevelled binding antagonist of beta catenin 3 [Source:HGNC Symbol;Acc:HGNC:30745]
ENSG00000166741	7.14522	9.04214	-1.89692	NNMT	nicotinamide N-methyltransferase [Source:HGNC Symbol;Acc:HGNC:7861]
ENSG00000147119	6.77419	8.67452	-1.90033	CHST7	carbohydrate sulfotransferase 7 [Source:HGNC Symbol;Acc:HGNC:13817]
ENSG00000114268	9.24429	11.1646	-1.92034	PFKFB4	6-phosphofructo-2-kinase/fructose-2,6-biphosphatase 4 [Source:HGNC Symbol;Acc:HGNC:8875]
ENSG00000158125	3.98488	5.92741	-1.94254	XDH	xanthine dehydrogenase [Source:HGNC Symbol;Acc:HGNC:12805]
ENSG00000148344	5.45999	7.42707	-1.96708	PTGES	prostaglandin E synthase [Source:HGNC Symbol;Acc:HGNC:9599]
ENSG00000124942	13.4838	15.4601	-1.97632	AHNAK	AHNAK nucleoprotein [Source:HGNC Symbol;Acc:HGNC:347]
ENSG00000116675	6.84811	8.82752	-1.97941	DNAJC6	DnaJ heat shock protein family (Hsp40) member C6 [Source:HGNC Symbol;Acc:HGNC:15469]
ENSG00000141753	10.2885	12.2698	-1.98131	IGFBP4	insulin like growth factor binding protein 4 [Source:HGNC Symbol;Acc:HGNC:5473]
ENSG00000222047	6.07519	8.06403	-1.98884	C10orf55	chromosome 10 open reading frame 55 [Source:HGNC Symbol;Acc:HGNC:31008]
ENSG00000141526	9.25232	11.2555	-2.00322	SLC16A3	solute carrier family 16 member 3 [Source:HGNC Symbol;Acc:HGNC:10924]
ENSG00000137962	8.25227	10.271	-2.01877	ARHGAP29	Rho GTPase activating protein 29 [Source:HGNC Symbol;Acc:HGNC:30207]
ENSG00000273167	8.63925	10.6601	-2.0209	AL359736.1	novel transcript
ENSG00000168938	6.56115	8.60296	-2.04182	PPIC	peptidylprolyl isomerase C [Source:HGNC Symbol;Acc:HGNC:9256]
ENSG00000158089	4.64601	6.70776	-2.06176	GALNT14	polypeptide N-acetylgalactosaminyltransferase 14 [Source:HGNC Symbol;Acc:HGNC:22946]
ENSG00000269335	7.71289	9.77769	-2.06479	IKBKG	inhibitor of nuclear factor kappa B kinase subunit gamma [Source:HGNC Symbol;Acc:HGNC:5961]
ENSG00000140332	8.83392	10.9045	-2.07054	TLE3	transducin like enhancer of split 3 [Source:HGNC Symbol;Acc:HGNC:11839]
ENSG00000158560	5.88258	7.96024	-2.07765	DYNC1I1	dynein cytoplasmic 1 intermediate chain 1 [Source:HGNC Symbol;Acc:HGNC:2963]
ENSG00000176170	6.02306	8.11645	-2.09339	SPHK1	sphingosine kinase 1 [Source:HGNC Symbol;Acc:HGNC:11240]
ENSG00000101384	9.02113	11.1412	-2.12005	JAG1	jagged 1 [Source:HGNC Symbol;Acc:HGNC:6188]
ENSG00000174938	7.16831	9.28991	-2.1216	SEZ6L2	seizure related 6 homolog like 2 [Source:HGNC Symbol;Acc:HGNC:30844]
ENSG00000096696	7.06128	9.18671	-2.12544	DSP	desmoplakin [Source:HGNC Symbol;Acc:HGNC:3052]
ENSG00000075340	5.11121	7.24948	-2.13827	ADD2	adducin 2 [Source:HGNC Symbol;Acc:HGNC:244]
ENSG00000151388	5.96872	8.11645	-2.14773	ADAMTS12	ADAM metallopeptidase with thrombospondin type 1 motif 12 [Source:HGNC Symbol;Acc:HGNC:14605]
ENSG00000156535	8.03922	10.188	-2.1488	CD109	CD109 molecule [Source:HGNC Symbol;Acc:HGNC:21685]
ENSG00000131389	9.42805	11.5883	-2.16022	SLC6A6	solute carrier family 6 member 6 [Source:HGNC Symbol;Acc:HGNC:11052]
ENSG00000115414	15.2475	17.4107	-2.16318	FN1	fibronectin 1 [Source:HGNC Symbol;Acc:HGNC:3778]
ENSG00000166165	6.30848	8.49343	-2.18495	CKB	creatine kinase B [Source:HGNC Symbol;Acc:HGNC:1991]
ENSG00000275832	8.87266	11.0593	-2.18663	ARHGAP23	Rho GTPase activating protein 23 [Source:HGNC Symbol;Acc:HGNC:29293]
ENSG00000138696	6.80423	8.99403	-2.1898	BMPR1B	bone morphogenetic protein receptor type 1B [Source:HGNC Symbol;Acc:HGNC:1077]
ENSG00000101098	5.54185	7.7437	-2.20185	RIMS4	regulating synaptic membrane exocytosis 4 [Source:HGNC Symbol;Acc:HGNC:16183]
ENSG00000187498	11.4825	13.7094	-2.22688	COL4A1	collagen type IV alpha 1 chain [Source:HGNC Symbol;Acc:HGNC:2202]
ENSG00000144481	5.32455	7.58487	-2.26031	TRPM8	transient receptor potential cation channel subfamily M member 8 [Source:HGNC Symbol;Acc:HGNC:17961]
ENSG00000166897	4.52624	6.79227	-2.26602	ELFN2	extracellular leucine rich repeat and fibronectin type III domain containing 2 [Source:HGNC Symbol;Acc:HGNC:29396]
ENSG00000115461	10.8318	13.1045	-2.27276	IGFBP5	insulin like growth factor binding protein 5 [Source:HGNC Symbol;Acc:HGNC:5474]
ENSG00000099860	7.66531	9.95677	-2.29146	GADD45B	growth arrest and DNA damage inducible beta [Source:HGNC Symbol;Acc:HGNC:4096]
ENSG00000136378	7.25706	9.54959	-2.29253	ADAMTS7	ADAM metallopeptidase with thrombospondin type 1 motif 7 [Source:HGNC Symbol;Acc:HGNC:223]
ENSG00000102554	6.5433	8.84312	-2.29983	KLF5	Kruppel like factor 5 [Source:HGNC Symbol;Acc:HGNC:6349]
ENSG00000160867	5.79006	8.09048	-2.30043	FGFR4	fibroblast growth factor receptor 4 [Source:HGNC Symbol;Acc:HGNC:3691]
ENSG00000164692	11.3485	13.6566	-2.30809	COL1A2	collagen type I alpha 2 chain [Source:HGNC Symbol;Acc:HGNC:2198]
ENSG00000113083	7.92287	10.2346	-2.3117	LOX	lysyl oxidase [Source:HGNC Symbol;Acc:HGNC:6664]
ENSG00000108691	7.23539	9.59635	-2.36096	CCL2	C-C motif chemokine ligand 2 [Source:HGNC Symbol;Acc:HGNC:10618]
ENSG00000122861	7.64091	10.0078	-2.36691	PLAU	plasminogen activator, urokinase [Source:HGNC Symbol;Acc:HGNC:9052]
ENSG00000135749	7.04886	9.44105	-2.39218	PCNX2	pecanex 2 [Source:HGNC Symbol;Acc:HGNC:8736]
ENSG00000130635	9.0552	11.4564	-2.40119	COL5A1	collagen type V alpha 1 chain [Source:HGNC Symbol;Acc:HGNC:2209]
ENSG00000110660	5.94066	8.34224	-2.40158	SLC35F2	solute carrier family 35 member F2 [Source:HGNC Symbol;Acc:HGNC:23615]
ENSG00000160469	7.13353	9.54005	-2.40652	BRSK1	BR serine/threonine kinase 1 [Source:HGNC Symbol;Acc:HGNC:18994]
ENSG00000106665	8.71876	11.1261	-2.40737	CLIP2	CAP-Gly domain containing linker protein 2 [Source:HGNC Symbol;Acc:HGNC:2586]
ENSG00000108821	10.6289	13.0453	-2.41647	COL1A1	collagen type I alpha 1 chain [Source:HGNC Symbol;Acc:HGNC:2197]
ENSG00000159164	6.84811	9.26697	-2.41886	SV2A	synaptic vesicle glycoprotein 2A [Source:HGNC Symbol;Acc:HGNC:20566]
ENSG00000011422	8.02675	10.4674	-2.44065	PLAUR	plasminogen activator, urokinase receptor [Source:HGNC Symbol;Acc:HGNC:9053]
ENSG00000101188	4.64601	7.0867	-2.44069	NTSR1	neurotensin receptor 1 [Source:HGNC Symbol;Acc:HGNC:8039]
ENSG00000138135	4.74612	7.18908	-2.44296	CH25H	cholesterol 25-hydroxylase [Source:HGNC Symbol;Acc:HGNC:1907]
ENSG00000137267	9.99515	12.4688	-2.47368	TUBB2A	tubulin beta 2A class IIa [Source:HGNC Symbol;Acc:HGNC:12412]
ENSG00000243444	5.65464	8.16081	-2.50616	PALM2	paralemmin 2 [Source:HGNC Symbol;Acc:HGNC:15845]
ENSG00000072163	6.10048	8.62571	-2.52523	LIMS2	LIM zinc finger domain containing 2 [Source:HGNC Symbol;Acc:HGNC:16084]
ENSG00000170381	7.83254	10.3726	-2.54003	SEMA3E	semaphorin 3E [Source:HGNC Symbol;Acc:HGNC:10727]
ENSG00000166825	7.4479	9.99914	-2.55124	ANPEP	alanyl aminopeptidase, membrane [Source:HGNC Symbol;Acc:HGNC:500]
ENSG00000114529	5.50166	8.07732	-2.57565	C3orf52	chromosome 3 open reading frame 52 [Source:HGNC Symbol;Acc:HGNC:26255]
ENSG00000127920	8.44244	11.0808	-2.63839	GNG11	G protein subunit gamma 11 [Source:HGNC Symbol;Acc:HGNC:4403]
ENSG00000100985	6.69611	9.34573	-2.64962	MMP9	matrix metallopeptidase 9 [Source:HGNC Symbol;Acc:HGNC:7176]
ENSG00000172399	4.83359	7.48831	-2.65472	MYOZ2	myozenin 2 [Source:HGNC Symbol;Acc:HGNC:1330]
ENSG00000123689	5.11121	7.77672	-2.6655	G0S2	G0/G1 switch 2 [Source:HGNC Symbol;Acc:HGNC:30229]
ENSG00000013016	7.82535	10.5022	-2.67684	EHD3	EH domain containing 3 [Source:HGNC Symbol;Acc:HGNC:3244]
ENSG00000167553	11.6433	14.3405	-2.69728	TUBA1C	tubulin alpha 1c [Source:HGNC Symbol;Acc:HGNC:20768]
ENSG00000101335	9.1181	11.8196	-2.70149	MYL9	myosin light chain 9 [Source:HGNC Symbol;Acc:HGNC:15754]
ENSG00000166145	6.41134	9.12743	-2.71609	SPINT1	serine peptidase inhibitor, Kunitz type 1 [Source:HGNC Symbol;Acc:HGNC:11246]
ENSG00000133816	7.68135	10.4071	-2.72572	MICAL2	microtubule associated monooxygenase, calponin and LIM domain containing 2 [Source:HGNC Symbol;Acc:HGNC:24693]
ENSG00000163975	10.6411	13.3859	-2.74471	MELTF	melanotransferrin [Source:HGNC Symbol;Acc:HGNC:7037]
ENSG00000147257	5.45999	8.21588	-2.75589	GPC3	glypican 3 [Source:HGNC Symbol;Acc:HGNC:4451]
ENSG00000021645	6.14963	8.91133	-2.7617	NRXN3	neurexin 3 [Source:HGNC Symbol;Acc:HGNC:8010]
ENSG00000137285	8.5066	11.2786	-2.77204	TUBB2B	tubulin beta 2B class IIb [Source:HGNC Symbol;Acc:HGNC:30829]
ENSG00000108106	9.12687	11.9024	-2.7755	UBE2S	ubiquitin conjugating enzyme E2 S [Source:HGNC Symbol;Acc:HGNC:17895]
ENSG00000095752	4.52624	7.30741	-2.78117	IL11	interleukin 11 [Source:HGNC Symbol;Acc:HGNC:5966]
ENSG00000138162	5.41669	8.20383	-2.78713	TACC2	transforming acidic coiled-coil containing protein 2 [Source:HGNC Symbol;Acc:HGNC:11523]
ENSG00000181374	3.98488	6.79227	-2.80739	CCL13	C-C motif chemokine ligand 13 [Source:HGNC Symbol;Acc:HGNC:10611]
ENSG00000143632	4.3688	7.20137	-2.83258	ACTA1	actin, alpha 1, skeletal muscle [Source:HGNC Symbol;Acc:HGNC:129]
ENSG00000159216	8.45178	11.2943	-2.84254	RUNX1	runt related transcription factor 1 [Source:HGNC Symbol;Acc:HGNC:10471]
ENSG00000196549	6.30848	9.17751	-2.86903	MME	membrane metalloendopeptidase [Source:HGNC Symbol;Acc:HGNC:7154]
ENSG00000109089	6.04939	8.91871	-2.86933	CDR2L	cerebellar degeneration related protein 2 like [Source:HGNC Symbol;Acc:HGNC:29999]
ENSG00000161638	9.32266	12.1959	-2.87321	ITGA5	integrin subunit alpha 5 [Source:HGNC Symbol;Acc:HGNC:6141]
ENSG00000196154	8.36046	11.2394	-2.87897	S100A4	S100 calcium binding protein A4 [Source:HGNC Symbol;Acc:HGNC:10494]
ENSG00000175274	7.15681	10.0369	-2.88011	TP53I11	tumor protein p53 inducible protein 11 [Source:HGNC Symbol;Acc:HGNC:16842]
ENSG00000024422	7.07358	9.95856	-2.88498	EHD2	EH domain containing 2 [Source:HGNC Symbol;Acc:HGNC:3243]
ENSG00000006453	7.35067	10.2507	-2.90007	BAIAP2L1	BAI1 associated protein 2 like 1 [Source:HGNC Symbol;Acc:HGNC:21649]
ENSG00000147041	5.27529	8.20383	-2.92853	SYTL5	synaptotagmin like 5 [Source:HGNC Symbol;Acc:HGNC:15589]
ENSG00000113645	7.54767	10.5397	-2.99207	WWC1	WW and C2 domain containing 1 [Source:HGNC Symbol;Acc:HGNC:29435]
ENSG00000102034	6.52521	9.53045	-3.00524	ELF4	E74 like ETS transcription factor 4 [Source:HGNC Symbol;Acc:HGNC:3319]
ENSG00000163739	6.69611	9.71974	-3.02363	CXCL1	C-X-C motif chemokine ligand 1 [Source:HGNC Symbol;Acc:HGNC:4602]
ENSG00000167772	8.63925	11.7165	-3.07727	ANGPTL4	angiopoietin like 4 [Source:HGNC Symbol;Acc:HGNC:16039]
ENSG00000075426	8.53764	11.6593	-3.12169	FOSL2	FOS like 2, AP-1 transcription factor subunit [Source:HGNC Symbol;Acc:HGNC:3798]
ENSG00000204262	9.80265	12.9278	-3.12516	COL5A2	collagen type V alpha 2 chain [Source:HGNC Symbol;Acc:HGNC:2210]
ENSG00000168843	6.22006	9.37015	-3.15009	FSTL5	follistatin like 5 [Source:HGNC Symbol;Acc:HGNC:21386]
ENSG00000117298	9.44216	12.5988	-3.1566	ECE1	endothelin converting enzyme 1 [Source:HGNC Symbol;Acc:HGNC:3146]
ENSG00000145040	5.50166	8.66137	-3.15971	UCN2	urocortin 2 [Source:HGNC Symbol;Acc:HGNC:18414]
ENSG00000163545	5.79006	8.95507	-3.16501	NUAK2	NUAK family kinase 2 [Source:HGNC Symbol;Acc:HGNC:29558]
ENSG00000162722	5.27529	8.44819	-3.17289	TRIM58	tripartite motif containing 58 [Source:HGNC Symbol;Acc:HGNC:24150]
ENSG00000175264	5.169	8.36406	-3.19506	CHST1	carbohydrate sulfotransferase 1 [Source:HGNC Symbol;Acc:HGNC:1969]
ENSG00000008735	7.6244	10.8252	-3.20084	MAPK8IP2	mitogen-activated protein kinase 8 interacting protein 2 [Source:HGNC Symbol;Acc:HGNC:6883]
ENSG00000069966	7.84681	11.0939	-3.2471	GNB5	G protein subunit beta 5 [Source:HGNC Symbol;Acc:HGNC:4401]
ENSG00000128340	6.67995	10.0043	-3.3244	RAC2	Rac family small GTPase 2 [Source:HGNC Symbol;Acc:HGNC:9802]
ENSG00000129682	5.68995	9.01485	-3.32489	FGF13	fibroblast growth factor 13 [Source:HGNC Symbol;Acc:HGNC:3670]
ENSG00000092758	9.55467	12.8842	-3.32954	COL9A3	collagen type IX alpha 3 chain [Source:HGNC Symbol;Acc:HGNC:2219]
ENSG00000168621	5.61824	8.9658	-3.34756	GDNF	glial cell derived neurotrophic factor [Source:HGNC Symbol;Acc:HGNC:4232]
ENSG00000136244	4.52624	7.90164	-3.3754	IL6	interleukin 6 [Source:HGNC Symbol;Acc:HGNC:6018]
ENSG00000182985	7.56508	10.9573	-3.39226	CADM1	cell adhesion molecule 1 [Source:HGNC Symbol;Acc:HGNC:5951]
ENSG00000196754	4.74612	8.14197	-3.39584	S100A2	S100 calcium binding protein A2 [Source:HGNC Symbol;Acc:HGNC:10492]
ENSG00000221955	5.45999	8.89645	-3.43646	SLC12A8	solute carrier family 12 member 8 [Source:HGNC Symbol;Acc:HGNC:15595]
ENSG00000167680	7.17971	10.6189	-3.43914	SEMA6B	semaphorin 6B [Source:HGNC Symbol;Acc:HGNC:10739]
ENSG00000158715	6.17353	9.65274	-3.47921	SLC45A3	solute carrier family 45 member 3 [Source:HGNC Symbol;Acc:HGNC:8642]
ENSG00000163638	7.17971	10.6809	-3.50118	ADAMTS9	ADAM metallopeptidase with thrombospondin type 1 motif 9 [Source:HGNC Symbol;Acc:HGNC:13202]
ENSG00000115844	4.64601	8.14827	-3.50227	DLX2	distal-less homeobox 2 [Source:HGNC Symbol;Acc:HGNC:2915]
ENSG00000111424	5.65464	9.16515	-3.51051	VDR	vitamin D receptor [Source:HGNC Symbol;Acc:HGNC:12679]
ENSG00000111799	8.38993	11.9084	-3.51847	COL12A1	collagen type XII alpha 1 chain [Source:HGNC Symbol;Acc:HGNC:2188]
ENSG00000106366	10.6237	14.1695	-3.54576	SERPINE1	serpin family E member 1 [Source:HGNC Symbol;Acc:HGNC:8583]
ENSG00000013588	6.50689	10.1096	-3.60273	GPRC5A	G protein-coupled receptor class C group 5 member A [Source:HGNC Symbol;Acc:HGNC:9836]
ENSG00000163235	4.74612	8.35319	-3.60707	TGFA	transforming growth factor alpha [Source:HGNC Symbol;Acc:HGNC:11765]
ENSG00000134871	11.1616	14.7922	-3.63061	COL4A2	collagen type IV alpha 2 chain [Source:HGNC Symbol;Acc:HGNC:2203]
ENSG00000011332	5.7576	9.38887	-3.63127	DPF1	double PHD fingers 1 [Source:HGNC Symbol;Acc:HGNC:20225]
ENSG00000143333	6.37114	10.0454	-3.67423	RGS16	regulator of G protein signaling 16 [Source:HGNC Symbol;Acc:HGNC:9997]
ENSG00000070882	7.65722	11.3404	-3.68314	OSBPL3	oxysterol binding protein like 3 [Source:HGNC Symbol;Acc:HGNC:16370]
ENSG00000029153	5.45999	9.21696	-3.75697	ARNTL2	aryl hydrocarbon receptor nuclear translocator like 2 [Source:HGNC Symbol;Acc:HGNC:18984]
ENSG00000173210	7.26778	11.0417	-3.7739	ABLIM3	actin binding LIM protein family member 3 [Source:HGNC Symbol;Acc:HGNC:29132]
ENSG00000064666	10.0236	13.8518	-3.82818	CNN2	calponin 2 [Source:HGNC Symbol;Acc:HGNC:2156]
ENSG00000153904	6.72787	10.5611	-3.83324	DDAH1	dimethylarginine dimethylaminohydrolase 1 [Source:HGNC Symbol;Acc:HGNC:2715]
ENSG00000181019	10.9226	14.7835	-3.86088	NQO1	NAD(P)H quinone dehydrogenase 1 [Source:HGNC Symbol;Acc:HGNC:2874]
ENSG00000150938	9.09446	13.0019	-3.90748	CRIM1	cysteine rich transmembrane BMP regulator 1 [Source:HGNC Symbol;Acc:HGNC:2359]
ENSG00000080573	6.90453	10.836	-3.93147	COL5A3	collagen type V alpha 3 chain [Source:HGNC Symbol;Acc:HGNC:14864]
ENSG00000153283	5.96872	9.92232	-3.9536	CD96	CD96 molecule [Source:HGNC Symbol;Acc:HGNC:16892]
ENSG00000101210	5.41669	9.38088	-3.96419	EEF1A2	eukaryotic translation elongation factor 1 alpha 2 [Source:HGNC Symbol;Acc:HGNC:3192]
ENSG00000198910	10.1678	14.1367	-3.96895	L1CAM	L1 cell adhesion molecule [Source:HGNC Symbol;Acc:HGNC:6470]
ENSG00000198211	9.22809	13.2238	-3.99567	AC092143.1	novel protein (MC1R-TUBB3 readthrough)
ENSG00000005884	11.269	15.2889	-4.01993	ITGA3	integrin subunit alpha 3 [Source:HGNC Symbol;Acc:HGNC:6139]
ENSG00000130707	6.72787	10.7794	-4.05152	ASS1	argininosuccinate synthase 1 [Source:HGNC Symbol;Acc:HGNC:758]
ENSG00000196878	6.197	10.3122	-4.11523	LAMB3	laminin subunit beta 3 [Source:HGNC Symbol;Acc:HGNC:6490]
ENSG00000183760	5.11121	9.24951	-4.1383	ACP7	acid phosphatase 7, tartrate resistant (putative) [Source:HGNC Symbol;Acc:HGNC:33781]
ENSG00000177469	9.50625	13.7173	-4.21109	CAVIN1	caveolae associated protein 1 [Source:HGNC Symbol;Acc:HGNC:9688]
ENSG00000100311	7.65722	11.8785	-4.22123	PDGFB	platelet derived growth factor subunit B [Source:HGNC Symbol;Acc:HGNC:8800]
ENSG00000188015	5.169	9.39682	-4.22782	S100A3	S100 calcium binding protein A3 [Source:HGNC Symbol;Acc:HGNC:10493]
ENSG00000114270	8.29446	12.5947	-4.30028	COL7A1	collagen type VII alpha 1 chain [Source:HGNC Symbol;Acc:HGNC:2214]
ENSG00000188766	7.47581	11.7902	-4.31443	SPRED3	sprouty related EVH1 domain containing 3 [Source:HGNC Symbol;Acc:HGNC:31041]
ENSG00000118523	10.0391	14.4806	-4.44152	CTGF	connective tissue growth factor [Source:HGNC Symbol;Acc:HGNC:2500]
ENSG00000128165	5.65464	10.1112	-4.45659	ADM2	adrenomedullin 2 [Source:HGNC Symbol;Acc:HGNC:28898]
ENSG00000163395	5.11121	9.56848	-4.45726	IGFN1	immunoglobulin-like and fibronectin type III domain containing 1 [Source:HGNC Symbol;Acc:HGNC:24607]
ENSG00000258947	8.74937	13.214	-4.46468	TUBB3	tubulin beta 3 class III [Source:HGNC Symbol;Acc:HGNC:20772]
ENSG00000113739	6.48831	10.9573	-4.46904	STC2	stanniocalcin 2 [Source:HGNC Symbol;Acc:HGNC:11374]
ENSG00000054356	5.54185	10.095	-4.55319	PTPRN	protein tyrosine phosphatase, receptor type N [Source:HGNC Symbol;Acc:HGNC:9676]
ENSG00000135842	9.16424	13.9172	-4.75295	FAM129A	family with sequence similarity 129 member A [Source:HGNC Symbol;Acc:HGNC:16784]
ENSG00000142871	7.66531	12.4371	-4.77178	CYR61	cysteine rich angiogenic inducer 61 [Source:HGNC Symbol;Acc:HGNC:2654]
ENSG00000134013	8.76068	13.5526	-4.79192	LOXL2	lysyl oxidase like 2 [Source:HGNC Symbol;Acc:HGNC:6666]
ENSG00000249992	6.64704	11.4462	-4.79918	TMEM158	transmembrane protein 158 (gene/pseudogene) [Source:HGNC Symbol;Acc:HGNC:30293]
ENSG00000185585	7.48499	12.51	-5.02501	OLFML2A	olfactomedin like 2A [Source:HGNC Symbol;Acc:HGNC:27270]
ENSG00000128342	6.59615	11.716	-5.11984	LIF	LIF, interleukin 6 family cytokine [Source:HGNC Symbol;Acc:HGNC:6596]
ENSG00000124225	7.6893	13.0179	-5.32861	PMEPA1	prostate transmembrane protein, androgen induced 1 [Source:HGNC Symbol;Acc:HGNC:14107]
ENSG00000196611	5.04964	10.3939	-5.34425	MMP1	matrix metallopeptidase 1 [Source:HGNC Symbol;Acc:HGNC:7155]
ENSG00000135318	7.34057	13.0314	-5.6908	NT5E	5'-nucleotidase ecto [Source:HGNC Symbol;Acc:HGNC:8021]
ENSG00000135074	6.10048	11.8445	-5.74401	ADAM19	ADAM metallopeptidase domain 19 [Source:HGNC Symbol;Acc:HGNC:197]
ENSG00000118113	6.02306	11.8087	-5.78566	MMP8	matrix metallopeptidase 8 [Source:HGNC Symbol;Acc:HGNC:7175]
ENSG00000116329	4.98357	10.9384	-5.95485	OPRD1	opioid receptor delta 1 [Source:HGNC Symbol;Acc:HGNC:8153]
ENSG00000180537	5.37161	11.5184	-6.14678	RNF182	ring finger protein 182 [Source:HGNC Symbol;Acc:HGNC:28522]
ENSG00000064300	8.23071	14.6712	-6.44046	NGFR	nerve growth factor receptor [Source:HGNC Symbol;Acc:HGNC:7809]
ENSG00000175592	5.22356	11.7469	-6.52332	FOSL1	FOS like 1, AP-1 transcription factor subunit [Source:HGNC Symbol;Acc:HGNC:13718]
ENSG00000138678	5.45999	12.1496	-6.68963	GPAT3	glycerol-3-phosphate acyltransferase 3 [Source:HGNC Symbol;Acc:HGNC:28157]
ENSG00000041982	9.45382	16.5237	-7.0699	TNC	tenascin C [Source:HGNC Symbol;Acc:HGNC:5318]
ENSG00000137801	11.0206	18.8418	-7.82117	THBS1	thrombospondin 1 [Source:HGNC Symbol;Acc:HGNC:11785]

## Sheet: In vitro adaptation
		Figure 5b: Selected DEGs among Pat8/M1 and concordant cell line BMC1-M1 providing insights into molecular changes occuring during the in vivo-to-in vitro transition of tumor cells
		Pat8_M1	Pat8_BMC1-M1_1°	Pat8_BMC1-M1_2°_1	Pat8_BMC1-M1_2°_2	Pat8_M4	Pat8_BMC1-M4
	Genes	MBM	BMC (1°)	BMC (2-1°)	BMC (2-2°)	Pat8_M4	Pat8_BMC1-M4
	CDH1	6.27	-0.549	-0.549	-0.549	3.819	1.832
	NGFR	0.577	7.172	5.237	5.256	5.347	3.972
	CCL2	0.481	3.102	3.174	2.598	4.295	1.387
	LOXL2	0.696	5.591	6.485	6.018	4.233	1.638
	EHD3	-0.041	2.813	3.073	1.718	4.203	3.663
	MMP9	-0.451	2.606	-2.137	-3.65	4.193	1.679
	CXCL8	1.875	2.659	4.003	3.041	5.719	1.632
	CCL5	0.608	0.801	3.064	-2.322	3.101	-3.29
	FOSL1	-2.728	5.373	7.196	7.158	3.823	4.113
	CCL13	0	1.136	0	0	3.577	0
