# Supplementary material for: Decoding molecular programs in melanoma brain metastases
Source: Nat Commun. 2022 Nov 26;13:7304. doi: 10.1038/s41467-022-34899-x (PMC9701224; doi:10.1038/s41467-022-34899-x)
Supplement: Supplementary file 10 — Supplementary Data 7 [file 41467_2022_34899_MOESM10_ESM.xlsx]

## Sheet: Core_Progressive_MBM16-final
									Figure 6b: Expression levels of progressive genes (core progressive) among MBM
Genes	Pat_2	Pat_1	Pat_7	Pat_6	Pat_4	Pat_5	Pat_3	Pat8_M1	Pat8_BMC1.M1	Pat_9	Pat_10	Pat_11	Pat_12	Pat_22	Pat_23.O	Pat_23.P	Pat8_M4	Pat8_BMC1.M4	pval
RGPD3	-5.939	-4.463	-4.937	-5.394	-4.646	-5.491	-3.348	-2.602	-4.36	-4.096	-4.648	-5.115	-5.811	2.24	2.162	2.89	3.194	2.853	7.38751e-13
SLX1A	-3.477	-4.224	-3.283	-3.476	-6.406	-2.164	-2.73	-2.765	-2.05	-1.494	-4.174	-4.876	-2.645	3.898	3.866	4.571	4.109	4.687	4.00842e-12
SP2	0.877	1.094	1.054	0.022	0.237	1.029	0.173	0.444	0.287	1.266	-0.428	0.431	-0.27	3.594	3.239	3.608	3.421	3.263	1.01904e-11
NPIPA8	-2.082	-3.285	-2.858	-4.274	-4.204	-3.312	-4.228	-2.495	-2.655	-0.876	-2.709	-3.773	-2.106	5.318	4.248	5.759	4.938	5.249	1.07263e-11
NOMO2	4.159	2.886	3.402	2.832	3.483	3.552	2.528	2.605	3.771	1.951	2.939	2.253	3.18	7.201	7.032	7.643	6.797	7.212	1.57789e-11
NPIPA5	-0.378	-2.068	-3.586	-2.079	-2.387	-2.747	-2.274	-0.26	-1.746	-0.012	-1.629	-1.977	-1.553	5.342	4.291	5.707	5.081	5.352	2.73955e-11
RASA4	-4.827	-4.03	-4.089	-3.019	-2.419	-3.794	-2.858	-3.641	-3.763	-1.091	-1.461	-2.933	-1.147	2.52	3	3.66	2.88	2.766	4.03414e-11
ATAD3C	-2.167	-3.007	-3.651	-4.845	-1.704	-0.327	-1.836	-2.562	-2.673	-1.769	-2.279	-3.64	-2.776	2.847	2.756	3.02	3.47	3.807	4.97439e-11
CBWD5	-1.768	-2.976	-2.695	-0.991	-1.226	-1.499	-2.531	-0.99	-0.861	-0.638	-1.765	-1.193	-1.003	2.318	2.481	2.516	2.495	2.613	7.03024e-11
NBPF9	0.359	0.347	0.05	0.974	-0.775	-0.314	0.189	1.263	1.287	0.903	-0.584	1.2	-0.546	4.181	4.092	4.887	4.703	4.322	7.37978e-11
NBPF20	-3.909	-4.647	-4.059	-3.119	-3.105	-2.658	-3.792	-2.818	-2.661	-1.633	-3.085	-2.877	-4.167	5.191	4.703	5.89	5.664	4.623	8.05888e-11
NOMO3	1.946	-0.035	0.078	-0.287	0.366	1.546	-0.571	0.635	1.382	-0.857	0.354	-2.991	0.821	5.979	5.713	6.456	5.796	6.171	1.33744e-10
LRRC37A	-1.64	-1.625	-1.257	-1.307	-0.709	-1.543	-1.131	-0.373	-1.777	0.419	0.022	-0.722	-0.818	3.11	2.961	3.424	3.798	2.948	1.35229e-10
NBPF11	0.252	1.263	-0.623	0.803	-0.689	0.292	0.309	1.281	-0.136	1.163	-1.244	0.332	0.135	4.554	3.759	4.674	4.363	4.142	1.86523e-10
DLGAP4	2.979	2.27	2.414	2.005	2.462	2.287	1.974	1.663	2.372	2.636	1.917	1.615	1.804	3.914	4.14	4.395	4.261	4.171	1.94658e-10
BICRA	-0.226	-0.217	-1.481	-1.996	-1.327	-0.847	-1.027	-1.385	-1.242	0.497	-1.264	-1.205	-1.371	2.568	1.855	2.446	2.272	1.928	5.99927e-10
RGPD8	-1.481	-0.28	-3.765	-2.287	-0.576	-0.979	-0.971	-2.01	-2.533	-0.113	-1.321	-0.912	-2.469	3.148	3.001	3.917	4.117	3.936	7.63564e-10
RASA4B	-2.503	-1.806	-0.687	-0.058	0.642	-0.511	0.65	-1.791	-1.662	-0.731	-0.97	-2.471	-0.492	3.125	3.616	4.247	3.391	3.268	1.05929e-09
BRD4	1.912	2.812	2.241	1.344	1.738	2.33	1.481	1.757	2.068	2.795	1.272	1.167	1.033	4.45	4.056	4.67	4.544	4.132	1.95104e-09
PRKACA	2.988	2.339	2.539	1.687	2.542	2.315	1.866	1.216	1.798	1.614	2.01	1.379	1.902	4.527	4.629	4.576	3.986	4.252	4.90888e-09
TRIM73	-5.454	-7.394	-3.752	-5.646	-5.576	-4.836	-5.601	-6.157	-5.612	-2.664	-5.344	-7.367	-5.478	1.328	-0.356	0.603	1.008	1.348	5.32684e-09
NPIPA1	0.524	0.452	-0.173	-1.132	-0.946	-0.438	-0.408	1.221	0.992	0.192	-0.955	-1.13	-0.296	4.789	3.765	5.1	4.66	4.84	5.73845e-09
LRRC37A3	-1.631	-2.102	-1.668	-2.328	-0.673	-2.598	-1.133	-1.463	-0.926	-0.993	0.82	-2.186	-1.515	2.442	2.395	2.919	2.411	1.691	6.06472e-09
NPIPB11	-3.798	-5.475	-4.311	-3.142	-3.542	-4.087	0	-2.363	-4.278	-1.455	-3.288	-3.711	-3.559	4.236	3.304	4.482	5.711	4.38	7.04092e-09
ATN1	2.781	1.962	2.391	0.953	1.283	2.847	1.513	1.912	1.581	3.407	2.34	1.405	0.947	5.702	5.2	6.319	5.681	5.337	8.39098e-09
CDK11A	-0.409	-0.19	-1.025	-1.501	-0.139	0.333	-0.363	-0.256	-0.789	2.387	0.834	1.109	1.011	4.738	3.472	4.185	4.566	4.032	1.06093e-08
POTEF	-4.735	-5.411	-3.733	-3.789	-3.179	-2.216	-6.203	-5.023	-3.515	0	-4.021	0.215	-5.081	3.483	3.578	3.602	3.519	3.717	1.39741e-08
U2AF1L5	-3.999	0	-4.457	-4.95	-5.41	-5.103	-3.517	-3.658	-4.093	-1.708	0	-3.699	-4.423	2.493	2.689	3.141	2.475	2.696	1.52364e-08
TCAF1	2.921	2.509	1.285	2.616	2.323	3.026	3.049	1.977	2.223	3.231	3.142	2.374	2.617	4.438	4.566	4.036	4.527	4.453	1.83844e-08
LSM12	1.247	0.597	1.566	1.135	1.454	1.075	0.745	1.064	1.142	1.112	0.608	1.896	0.817	3.977	4.721	4.758	4.594	4.688	2.85802e-08
NBPF14	-0.953	-0.419	-0.887	-1.081	0.925	-0.414	-1.021	-0.331	-0.833	0.094	-0.376	0.048	-1.41	5.449	4.792	5.947	5.986	4.955	3.1004e-08
NBPF12	0.309	0.607	-0.46	0.012	-0.219	0.215	0.334	1.14	0.03	1.7	-0.206	0.315	-0.101	4.377	3.375	4.324	3.9	3.7	3.24933e-08
HNRNPA1L2	1.806	2.699	2.613	1.71	1.276	1.515	2.038	2.263	1.169	2.531	1.514	1.029	1.73	5.609	6.648	6.704	6.52	6.136	3.38039e-08
NPIPB2	-5.426	-2.196	-4.103	-6.618	-2.741	-6.393	-4.573	-1.042	-1.941	-3.484	-7.638	-3.88	-0.481	2.826	1.911	2.925	3.459	2.997	3.92927e-08
TUBG2	1.711	0.919	1.348	0.877	1.584	1.244	0.969	1.511	1.723	2.2	1.021	2.682	1.263	4.995	4.418	4.261	4.322	5.037	4.64974e-08
RGPD2	0	-5.735	-6.794	-5.18	-5.11	-4.762	-2.387	-3.328	-4.494	-1.292	-5.422	-3.185	-2.317	1.41	2.242	2.993	2.094	1.465	5.18704e-08
SPDYE2B	0	0	-5.033	-4.641	-5.156	0	0	-4.737	-4.608	-0.659	-4.924	-5.363	-5.643	3.328	4.039	4.747	5.723	5.155	5.1984e-08
MAGEA2B	0	-0.444	-3.936	-2.992	-2.212	-0.296	-1.406	-2.155	-1.61	-0.024	0	0.202	-6.868	4.419	3.92	3.73	4.67	5.452	5.49698e-08
SPDYE5	-2.716	-2.133	-5.715	-2.385	-2.932	-2.876	-2.776	-1.171	-2.705	1.023	-2.256	-2.344	-1.419	2.145	1.991	2.912	3.693	2.957	5.59228e-08
SPDYE2	-1.642	-2.804	-3.711	-1.978	-1.456	-3.001	-2.48	-1.193	-2.871	1.979	-3.924	-1.7	-2.643	3.362	4.089	4.773	5.688	5.174	6.46163e-08
TUBB2A	4.841	4.272	4.956	5.231	4.582	3.04	5.279	3.717	6.228	4.13	4.442	4.805	4.517	6.887	7.692	7.6	6.964	7.188	6.92111e-08
CHERP	2.599	2.721	2.277	2.036	2.069	2.983	1.866	1.533	1.72	2.563	1.528	1.667	1.643	3.9	3.924	4.381	4.544	4.38	6.9718e-08
U2AF1	-5.65	-2.812	-4.755	-3.126	-3.994	-3.78	0	-7.745	0	-2.749	-2.997	-3.816	-3.512	2.542	2.666	3.104	2.398	2.671	9.76266e-08
CCZ1B	0.331	0.806	0.192	0.248	1.214	0.496	1.612	0.75	-0.285	1.033	1.143	1.752	1.39	3.068	3.737	3.289	3.323	3.996	1.01418e-07
CSAG2	0	-0.084	0.329	-0.831	-1.635	1.505	0.843	-2.216	-0.613	1.077	-2.223	0.661	0	5.313	4.859	4.004	4.974	6.121	1.50372e-07
BOLA2-SMG1P6	1.108	0.82	1.364	1.006	0.302	1.148	1.345	1.464	1.916	1.231	0.647	0.916	1.881	4.21	4.704	4.486	4.511	5.271	1.51066e-07
BOLA2	1.93	1.655	2.187	1.806	1.141	1.911	2.146	2.275	2.726	1.981	1.524	1.725	2.742	5.114	5.632	5.458	5.39	6.195	1.65855e-07
SPDYE6	-1.217	-1.98	-2.74	-2.348	-3.541	-2.386	-1.428	0.181	-1.507	1.479	-3.493	-0.926	-2.543	3.446	4.147	4.829	5.82	5.262	1.79571e-07
NBPF19	-2.296	-1.367	-1.674	-1.612	-2.024	-1.574	-1.927	-0.816	-1.686	-0.693	-1.305	-1.495	-2.096	5.047	4.494	5.688	5.627	4.608	2.02205e-07
SPDYE16	-5.251	-5.19	0	-7.028	-6.958	-6.802	0	-4.316	-6.994	-2.515	-4.588	-5.427	-4.637	1.244	1.266	2.034	2.869	2.017	2.05492e-07
SPDYE1	-3.067	-2.743	-3.065	-2.333	-3.341	-3.548	-2.143	-0.869	-2.64	0.861	-1.768	-1.81	-1.067	2.092	1.986	2.819	3.811	2.94	2.22561e-07
POLR2J2	-0.301	-2.51	-1.94	-0.072	-0.759	-2.674	-1.132	0.126	-0.94	1.689	-0.31	-0.299	-0.099	4.324	6.089	5.827	6.492	6.492	2.47526e-07
UBE2L5	-5.105	0	-6.103	-6.297	-5.227	0	-4.667	-4.071	-3.456	-5.484	-2.995	-5.433	-5.129	0.247	1.194	0.742	1.172	1.692	5.08159e-07
NBPF10	-1.917	-2.208	-2.11	-2.427	-1.538	-1.356	-1.718	-1.659	-1.987	-1.615	-1.753	-2.495	-2.62	5.251	4.651	5.874	5.78	4.67	6.75615e-07
TBC1D3L	-4.152	-2.632	-2.15	-2.437	-2.467	-1.797	-5.298	-2.27	-2.14	-1.724	-5.042	-2.817	-3.954	3.704	2.24	3.636	2.598	1.632	7.17003e-07
SLX1B	0	0	-6.282	-6.475	0	0	0	-3.986	-2.982	-1.019	-5.173	-4.874	0	3.845	3.846	4.539	4.106	4.689	7.85471e-07
GTF2H2C	0	-0.499	-0.303	-0.092	0.084	-0.546	-0.706	0.316	0.228	-0.426	0.373	0.026	-0.369	2.519	3.527	3.198	3.219	3.436	1.31505e-06
GATD3A	0.721	-3.974	1.277	-2.167	0.563	-4.586	0.473	-3.585	-2.023	0.932	-3.831	-3.725	-4.643	4.245	3.411	3.541	3.231	3.4	1.40461e-06
LIMS4	-4.335	-4.275	-6.334	-4.206	0	-4.302	-3.482	0	-4.172	0	-4.088	-7.249	0	2.041	2.51	2.59	2.877	2.788	1.47642e-06
POTEJ	0	-5.681	-6.74	0	0	-5.123	0	0	0	-6.121	-7.953	-6.07	-7.351	3.602	4.377	4.26	4.477	4.657	2.30329e-06
SERF1A	-6.699	0	0	-3.569	0	0	-2.758	-2.899	-4.857	-2.271	-6.911	-3.442	0	2.884	3.498	3.026	2.267	2.99	2.87894e-06
PRR12	2.278	1.885	1.44	1.109	0.895	1.934	1.275	0.617	0.865	1.634	1.297	0.753	0.464	4.7	3.751	4.348	3.911	3.509	3.7301e-06
CSAG3	0	1.951	0	0.202	0.508	1.55	1.003	1.04	0.893	0.38	0	1.208	0	5.345	4.95	4.31	5.191	6.191	4.0203e-06
GOLGA8T	-6.027	0	-5.026	-6.219	-5.149	0	-3.589	-4.73	-4.186	-2.237	-3.432	-4.619	-5.051	2.903	0.752	1.693	1.83	0.159	4.11247e-06
HNRNPA1P48	5.811	6.352	7.072	5.867	5.242	5.457	5.959	6.172	4.447	6.831	5.754	5.689	5.954	7.759	8.779	8.972	8.975	8.482	4.30077e-06
NUTM2B	-5.743	0	-3.867	-4.52	-4.128	-3.973	-3.667	-3.808	-4.901	-0.875	-6.218	-6.241	-5.352	1.553	-0.2	0.509	0.662	-0.674	4.40603e-06
RPS27	2.776	3.805	4.922	3.162	2.491	2.581	2.79	3.499	2.348	5.086	2.689	3.111	2.454	5.123	6.547	6.333	6.365	5.892	4.68468e-06
POM121C	2.305	1.906	1.713	1.965	1.043	1.299	1.759	1.618	1.397	2.298	1.234	1.902	1.503	4.402	4.454	5.242	5.393	4.735	5.16474e-06
TUBB2B	4.378	3.735	4.094	3.103	5.086	0.847	6.122	1.8	4.682	3.615	4.894	3.167	3.172	6.28	7.641	7.378	6.366	6.717	7.06054e-06
GSTM5	-4.986	-4.341	-6.57	-4.763	-1.079	-4.368	0.14	-4.4	-6.145	-3.044	-1.443	-1.77	-2.595	3.505	1.417	1.002	0.778	1.616	7.54889e-06
NUDT4B	0	0	0	0	0	0	0	0	0	0	0	0	0	5.967	6.749	6.22	5.499	6.333	7.57971e-06
SULT1A4	-5.968	-5.908	0	0	-3.768	0	0	-5.256	0	-2.347	-5.18	0	-6.577	3.083	2.702	3.448	2.638	2.995	7.69648e-06
F8A3	-5.798	0	0	0	0	0	0	-3.764	0	0	0	0	0	3.536	2.73	3.197	2.474	2.679	7.74283e-06
POLR2J3	0.747	-1.723	-1.522	0.303	0.569	-2.232	0.27	0.647	-0.215	2.279	-0.455	-0.172	0.46	3.022	4.945	4.85	5.336	5.222	7.85951e-06
ZBTB7A	2.358	2.459	2.551	2.338	2.358	2.523	2.071	1.248	2.163	2.151	2.451	1.192	2.323	4.059	3.484	4.391	4.28	3.839	8.47828e-06
SRGAP2B	0.134	-0.97	0.016	0.739	0.128	0.584	0.055	0.493	1.184	0.766	-0.063	-0.057	0.511	4.13	5.24	4.954	5.77	5.87	9.30866e-06
ANKRD20A1	-5.942	-3.882	-4.94	-4.549	-7.064	0	-3.919	-2.422	0	-1.514	-1.524	-5.048	-5.229	-0.078	0.651	1.714	2.102	1.7	9.37331e-06
POM121	2.934	2.133	2.269	2.385	1.705	1.695	2.405	2.759	2.643	2.852	1.355	2.3	1.906	4.582	4.643	5.423	5.743	5.264	1.10709e-05
C13orf46	-1.873	-3.353	-2.228	-2.743	-2.995	-4.518	-3.435	-2.353	-2.508	-0.895	-3.915	-5.201	-3.575	-0.018	-0.873	0.087	0.984	-0.233	1.12802e-05
TBC1D3E	0	-4.977	0	-6.229	0	0	0	-6.325	-5.195	-2.831	-4.664	-4.628	-6.646	3.048	1.474	3.076	2.362	1.243	1.15734e-05
MIDN	3.926	4.205	3.975	3.687	3.047	2.822	3.734	3.097	3.797	4.289	2.736	2.339	2.71	4.807	5.491	6.049	5.625	5.387	1.20403e-05
ATAD3A	3.495	3.25	3.636	3.112	3.472	3.965	2.758	1.704	3.12	2.962	1.669	3.696	3.031	4.573	4.579	5.003	5.388	5.483	1.22957e-05
NOTCH2NLA	0.149	-0.201	-0.357	-0.108	1.018	0.104	-0.668	-0.759	-0.796	0.037	0.123	0.008	-0.559	3.922	2.774	3.766	4.499	3.793	1.42282e-05
GATAD2B	2.639	2.305	2.099	2.449	1.184	1.812	1.88	1.943	1.35	2.834	1.414	2.1	1.596	3.907	4.567	5.229	4.605	4.259	1.50151e-05
RGPD4	0	-7.373	-7.432	0	0	-7.4	-6.58	-5.721	-6.591	0	-6.645	0	-8.042	2.063	1.992	2.728	2.947	2.474	1.64634e-05
RPS26	0.146	0.248	0.519	0.036	0.346	-0.586	0.082	0.371	0.9	1.955	0.265	0.613	0.957	4.121	5.856	5.48	4.677	5.838	1.65814e-05
TBC1D3D	0	0	-5.063	0	0	-5.031	0	-5.352	-5.223	-4.444	-7.276	-3.656	0	3.166	1.654	3.196	2.355	1.273	2.34507e-05
RPL7	4.146	5.014	5.147	1.749	1.627	3.537	3.41	3.711	2.991	3.974	1.583	2.427	2.206	5.071	6.985	6.454	6.564	6.793	2.3773e-05
PWP2	-0.167	-3.466	0.436	-6.382	-0.327	-3.571	-0.107	-5.062	-4.933	0.085	-5.986	-2.933	-2.656	2.079	1.39	2.123	1.571	1.44	2.52829e-05
SMN1	0.232	0.031	0.208	0.612	0.33	-1.155	0.17	1.035	0.304	0.591	1.188	0.38	0.117	3.308	4.261	4.42	4.852	5.19	2.54001e-05
PPP1R13L	-2.614	-1.473	-1.184	-2.297	-1.061	-1.194	-0.311	-4.602	-2.428	-0.671	-0.719	-2.162	-2.223	0.158	-0.163	0.317	1.044	0.47	3.32127e-05
SETD1B	1.078	1.771	1.28	0.63	0.719	1.345	0.673	1.013	0.731	1.839	0.734	0.752	0.701	3.594	2.886	3.842	3.57	2.801	3.49548e-05
SRGAP2C	1.418	0.825	1.712	2.935	2.717	2.443	2.047	1.894	1.916	1.745	1.604	1.632	1.473	4.136	5.079	4.805	5.614	5.683	3.50073e-05
ANKRD36B	-3.495	-0.8	-2.282	-1.04	-0.525	-0.791	-0.604	-0.811	-2.068	0.906	0.8	-0.773	-1.104	1.87	1.401	0.962	2.583	2.58	4.08784e-05
CLIP3	-0.523	1.554	-0.327	-0.921	1.871	0.1	0.955	-0.76	0.318	0.114	2.859	0.492	-2.378	2.073	3.735	4.087	3.201	3.357	4.40243e-05
BCL3	0.897	-0.245	2.022	0.278	1.653	0.892	0.915	-0.758	1.184	0.895	1.425	0.029	0.333	2.653	3.053	3.694	2.977	2.2	4.43106e-05
CDK11B	1.936	2.226	2.249	2.107	2.437	2.479	1.587	2.084	1.552	2.841	1.65	1.871	1.778	5.286	4.012	4.646	5.181	4.64	4.68279e-05
NPIPB6	-5.077	0	0	-5.27	0	0	0	-3.558	-6.236	-3.872	-4.704	0	-4.687	2.321	0.52	2.178	2.172	1.621	4.98118e-05
NLGN2	0.39	1.193	0.416	-0.705	1.28	-0.146	1.149	-1.085	0.624	0.131	1.45	-0.594	-1.207	2.491	2.983	3.334	1.721	2.409	5.45444e-05
GOLGA8Q	-3.757	-4.019	-5.077	-3.949	-3.616	-5.046	-2.418	-2.907	-6.237	-0.703	-1.618	-3.992	-3.881	4.212	1.266	2.342	2.191	0.603	5.64689e-05
NUTM2G	-3.141	-3.304	-2.555	-3.141	-3.612	-3.746	-3.288	-2.107	-2.352	0.344	-3.517	-3.775	-2.034	0.299	-0.456	0.452	1.148	-0.772	5.84617e-05
GOLGA8O	-3.513	-4.038	0	-6.29	0	-5.065	-4.66	-4.801	0	-5.478	-3.14	-5.012	-5.122	3.443	0.597	1.64	0.949	0.059	6.54951e-05
CBSL	0	-0.515	-3.076	-7.177	-3.019	0	-4.131	-5.272	-3.684	-2.457	-3.553	-4.438	-6.594	-0.13	2.825	3.443	1.683	3.307	6.62123e-05
TUBA1C	4.855	3.246	5.449	4.8	6.171	4.642	4.537	3.973	6.682	4.796	4.913	5.805	5.304	6.401	7.002	6.721	7.066	7.816	6.80751e-05
UBE2Q2L	-3.395	-1.598	-3.979	-4.172	-2.295	-2.362	-0.32	-1.809	-0.891	0.1	-0.983	-0.939	-5.589	1.468	0.872	1.13	3.046	3.196	6.9181e-05
TRABD2A	-0.681	-0.028	-0.043	0.045	1.052	-0.308	0.459	-1.461	0.039	2.629	2.581	1.788	2.932	2.765	5.027	4.173	3.387	3.882	7.60667e-05
PDZK1	-3.293	-3.233	-3.97	-3.164	-2.715	-2.675	-3.118	-1.881	-2.545	-0.629	-2.599	-2.815	-3.318	0.596	-0.306	-0.048	1.6	-0.136	9.40256e-05
ACTA1	-5.563	-3.181	-3.562	-4.17	-3.363	-3.945	-2.388	-5.851	0.848	-3.358	-4.453	-3.477	0	-0.126	-0.924	-0.194	0.729	-0.574	0.000102795
COL27A1	0.153	-2.896	-4.264	-0.862	-1.197	-4.586	-0.263	-1.917	-0.513	-0.191	-1.343	-2.023	-5.228	0.664	0.999	2.53	0.997	0.732	0.000102997
KDM6B	1.783	1.195	0.283	-0.196	-0.088	0.309	-0.035	0.409	-0.053	0.499	-0.368	-0.077	-0.257	3.865	2.836	3.742	3.39	2.17	0.000109957
CBS	-4.576	0	-2.19	-3.938	-4.283	-4.543	-5.892	-3.279	-1.11	-2.877	-4.87	-5.489	-4.77	-0.716	2.17	2.852	1.153	2.728	0.000138728
KCNJ14	-1.675	-2.041	-1.122	-2.386	-1.135	-1.513	-2.44	-1.834	-2.05	1.012	-1.194	-4.429	-1.666	0.2	-0.193	0.587	1.559	0.674	0.000153164
RPL21	1.935	2.922	2.288	1.556	0.632	1.852	1.085	3.087	2.829	3.828	0.835	2.199	2.688	4.572	5.916	5.401	6.707	7.03	0.000155613
MUC1	-6.221	-6.161	-7.22	-2.284	-1.789	-1.83	-1.586	-2.339	-1.707	-1.9	-0.826	-3.276	-3.508	-0.486	0.93	1.633	2.32	-0.079	0.000181874
MAGI1	-1.867	-4.143	-3.436	-1.451	-0.549	-0.922	-0.087	-3.643	-3.398	-1.882	1.497	-1.78	-3.353	-0.476	1.256	1.461	1.264	0.975	0.000202715
NFASC	-0.673	-1.802	-2.486	-3.753	0.641	-5.554	-3.017	-2.333	-0.938	-1.707	1.563	-0.547	-2.774	0.001	1.041	2.018	2.177	1.231	0.000250263
NCOR2	3.129	3.246	3.481	2.171	3.019	2.609	2.243	2.769	2.563	3.202	2.688	2.726	2.261	5.249	4.041	4.875	5.51	5.07	0.000259554
RPL36A	0.297	0.43	0.601	0.008	-0.788	0.498	-0.625	0.947	0.551	1.87	-1.349	0.539	0.449	2.339	2.861	2.238	3.863	3.943	0.000279735
SETSIP	1.221	1.281	1.478	1.337	0.647	1.165	0.708	0.954	1.062	0.36	0.434	-0.267	1.218	2.8	4.533	4.83	4.453	4.518	0.000289191
RGPD6	0	0	-8.716	0	0	0	-7.864	-9.005	0	0	-8.929	0	0	2.708	2.479	3.39	3.62	3.351	0.000292683
FAM72C	-6.183	-6.123	-5.182	-2.375	-2.135	-2.15	-4.745	-2.301	-1.756	-1.755	-4.81	-2.009	-2.268	-0.234	2.584	2.628	3.787	4.328	0.000300313
TBC1D3K	0	0	-6.063	0	0	0	0	0	0	-5.444	-7.276	-3.808	0	3.06	1.546	3.058	2.25	1.229	0.000319884
ARID3B	-1.159	-1.082	-0.407	-0.691	-0.427	0	-0.128	-2.262	-2.049	0.478	-1.753	-0.144	-1.513	0.994	0.234	0.505	1.507	1.516	0.000324938
IKBKG	1.22	0.965	1.094	1.552	1.88	1.714	0.845	0.223	2.461	1.483	1.6	1.431	1.551	3.42	2.254	2.599	3.177	3.192	0.000350961
EPHA1	0.225	0.101	0.375	-0.299	1.07	0.444	0.205	-0.405	1.638	0.846	2.728	0.021	1.37	1.681	2.782	3.513	3.212	2.791	0.000362363
CNOT3	1.624	1.812	1.467	1.043	1.045	1.328	1.176	1.007	1.257	1.653	1.354	1.598	0.813	3.092	3.118	3.63	4.357	4.1	0.000369386
ARHGDIA	5.5	5.576	5.394	4.842	5.424	5.122	4.577	4.407	5.421	5.462	5.184	5.736	5.036	6.685	6.584	6.749	7.635	7.605	0.000412464
GOLGA6L10	-4.413	-3.701	-3.76	-5.413	-4.535	-5.187	-2.843	-2.151	-2.571	-2.076	-4.345	-3.433	-4.508	0.325	-1.158	-0.468	1.68	1.556	0.000412639
MAGEA10	0	3.506	0	-5.711	-0.041	4.671	1.186	-3.106	-1.633	0	0	-0.478	-3.427	2.642	3.696	3.312	3.422	3.175	0.000434515
FAM156B	-6.139	0	0	0	0	0	0	-5.842	-7.297	0	-8.351	0	0	2.786	1.257	2.408	2.761	2.46	0.000440028
NACAD	-0.014	-0.112	-2.422	-2.888	1.186	-4.248	0.515	-2.761	-0.269	0.459	1.221	-0.287	-2.983	1.153	2.246	2.214	1.192	1.033	0.000441224
UPK3BL1	2.541	-0.218	0.349	2.434	2.685	-0.62	2.684	2.349	1.826	3.9	2.922	2.553	3.561	3.443	6.024	6.047	5.512	5.644	0.000444069
GTF2IRD2B	1.429	1.453	0.531	0.491	0.368	-0.096	1.593	0.344	-0.031	1.237	1.096	1.063	1.043	4.437	3.312	3.126	3.033	2.477	0.00044587
IGFBP5	6.84	2.198	4.625	3.254	7.395	4.633	5.895	2.675	4.967	5.507	6.123	5.104	3.737	6.513	7.179	8.682	7.179	7.345	0.000456409
SRGAP2	2.611	1.825	2.547	3.118	2.328	2.972	2.727	2.114	2.936	3.121	1.65	2.094	1.572	3.358	4.709	4.608	4.863	4.718	0.000474856
TACC2	-0.715	-4.7	-3.603	-4.553	-0.593	-1.891	-2.991	-5.6	-1.636	-1.543	-1.136	-2.793	-5.128	0.574	-1.026	-0.41	-0.793	-0.641	0.000583781
RIMS4	-4.556	-2.133	-4.362	-3.096	0.276	-3.871	-3.603	-3.481	-0.302	-4.158	0.385	-2.522	-3.725	2.732	-0.224	1.615	0.407	-0.083	0.000638523
NFIC	1.784	1.718	2.325	1.018	2.257	2.442	1.51	0.359	0.648	1.41	2.314	0.566	0.971	4.968	4.872	5.644	3.569	3.448	0.00074497
HOXB5	-2.312	-1.094	-2.204	-2.298	0	-2.52	-2.252	-2.393	-3.001	1.116	-2.976	-3.341	-2.374	0.549	2.136	4.03	1.275	1.521	0.000762567
ZNF536	1.711	2.064	0	-0.36	-0.707	-8.06	-4.432	-4.211	-1.681	0	-1.015	-0.648	-3.894	0.997	2.767	3.447	1.605	1.609	0.000768667
DPF1	-3.546	-2.938	-2.387	-1.484	0.033	-4.213	-5.808	-2.949	1.612	-0.671	-0.6	-1.148	-3.155	-0.809	1.034	1.132	0.737	1.339	0.000804526
CXCR5	0.818	0.678	1.557	0.12	-0.208	0	1.14	-0.441	1.086	-0.084	0.028	-0.372	-0.674	3.602	1.767	2.298	2.577	1.782	0.00101534
BCL9L	1.704	1.46	2.27	0.962	1.106	0.681	1.509	0.808	2.113	0.915	0.665	0.708	0.047	4.47	2.633	3.17	3.556	2.674	0.00113052
SNAI1	3.413	-3.092	-4.735	-3.607	2.38	-0.06	3.443	-3.025	-1.251	1.992	0.006	0.645	-2.539	1.954	4.654	3.448	2.268	2.762	0.00137296
DGCR6	0	0	0	-4.401	0	-5.761	0	0	-5.537	-3.588	0	-3.769	-7.988	1.172	0.973	0.641	0.564	1.243	0.00138876
MAST3	2.017	1.972	0.813	1.126	2.698	1.903	1.13	-1.21	0.165	1.557	1.871	0.447	0.945	2.721	1.862	2.697	2.417	2.392	0.00143709
TMEM191C	-4.502	0	-5.501	-4.279	-2.887	-3.469	-4.426	-5.375	-4.661	-4.467	-5.299	-2.477	-5.111	-2.333	-2.384	-1.934	-0.23	-0.834	0.00146094
RPL17	3.938	4.718	5.946	3.309	3.714	3.329	3.126	4.243	4.096	4.596	3.571	3.892	3.532	5.116	7.603	7.36	7.065	7.641	0.00148924
ZSWIM9	0.395	0.158	-0.121	-0.468	-0.727	-0.05	-0.337	-0.423	-0.557	-0.141	-0.922	-1.575	-1.33	2.145	0.551	1.622	2.498	1.254	0.00163348
FAM72A	-2.443	-2.673	-2.201	-0.176	-0.758	-2.346	-1.464	-1.358	-0.228	-0.638	-2.905	-0.559	-1.811	0.119	2.431	2.505	3.441	3.773	0.00171083
TCAF2C	-5.349	0	-6.347	-5.541	-4.886	0	0	-6.637	0	-5.728	-7.561	0	-4.636	2.868	-0.25	1.083	1.748	-1.404	0.00173422
FAM72D	-3.244	-3.377	-3.921	-1.852	-1.081	-1.353	-2.932	-2.284	-0.675	-2.039	-4.286	-1.514	-2.33	-0.434	2.574	2.614	3.61	4.181	0.0019425
AHDC1	1.895	2.154	1.339	0.898	1.893	1.084	0.772	-0.252	0.883	0.345	1.502	0.498	0.924	3.204	2.31	3.176	2.484	1.698	0.00236478
ARHGAP23	3.452	1.175	1.999	0.473	1.95	0.526	2.317	0.305	2.569	2.797	1.643	0.51	-0.073	3.896	2.901	3.256	3.189	2.14	0.00253611
TBC1D3H	0	0	0	0	0	0	0	0	0	0	0	0	0	4.001	2.568	4.12	2.794	1.703	0.00264187
ANP32B	3.344	3.48	4.207	3.301	3.622	3.379	3.115	4.195	3.531	4.812	3.706	3.091	3.747	4.556	6.619	6.976	6.787	6.493	0.00264852
HSPA1A	5.494	5.462	5.999	5.255	5.433	4.513	5.516	4.222	3.72	5.618	4.843	3.005	5.335	7.863	6.408	7.9	7.555	5.86	0.00290742
TGFB1	3.005	4.197	4.403	4.372	5.036	3.552	4.207	1.935	2.227	3.624	4.517	3.592	3.799	4.999	5.419	5.822	4.973	4.244	0.00296876
RPL18A	5.265	5.786	5.976	3.761	3.791	5.008	4.088	3.732	3.205	5.949	2.69	3.434	4.345	4.996	6.785	6.363	7.227	7.37	0.00299348
CSMD1	0	-0.272	-9.207	0.494	-0.488	-2.766	1.146	-5.326	0	0.019	-0.647	-0.442	-5.911	2.027	1.353	1.656	1.01	0.949	0.00308383
MAGEA1	-3.172	0.811	0	-2.249	0	5.469	-0.478	-6.045	0	4.023	-5.969	4.339	-0.176	3.048	4.622	3.96	3.806	2.043	0.00326309
SMIM11A	0	0	0	0	0	0	0	0	0	0	-8.265	0	-7.663	1.642	1.777	1.372	1.776	2.501	0.0033611
FAM72B	-2.336	-2.131	-2.335	0.537	0.833	-0.718	-1.058	-0.643	0.624	-1.009	-2.068	-0.868	-1.578	0.112	2.266	2.297	3.407	3.817	0.00337154
SLC2A14	-1.375	-1.544	-3.139	-1.484	-3.336	-3.181	-1.149	-2.05	-1.471	-2.198	-2.674	-3.469	-0.749	2.091	0.241	2.482	5.467	2.172	0.00379777
NUTM2D	-3.328	-4.405	-3.262	-2.85	-1.932	-4.054	-2.127	-3.431	-3.361	-2.707	-2.607	-5.116	-3.187	1.304	-1.725	-0.733	0.12	-1.361	0.00396815
FOSL1	-0.376	-1.669	2.464	-0.137	3.1	1.263	-0.688	-2.728	5.373	0.336	0.202	-0.213	0.061	1.902	1.981	3.729	3.823	4.113	0.0042788
TBC1D3F	0	0	0	0	0	0	0	0	0	0	0	0	0	3.647	2.205	3.73	2.45	1.273	0.00455586
OXCT2	0	-0.792	-2.15	-1.237	-1.726	-1.295	-2.298	-4.555	-2.103	0.835	-3.064	-3.18	-3.654	0.355	-1.387	0.384	1.57	0.525	0.00506848
SLC17A9	0.083	-5.066	-1.832	-1.968	-0.628	-0.508	-0.787	-2.31	-2.397	-0.435	-1.209	-3.718	-1.581	-0.335	0.397	2.483	1.39	-0.262	0.00534698
GRIN2D	-1.55	-0.672	-1.807	-2.666	-0.962	-1.655	-1.955	-3.812	-5.168	-0.689	-1.544	-1.616	-3.24	-1.45	0.414	1.433	0.048	-0.251	0.00546144
CHRFAM7A	-5.756	0	-6.17	-2.949	-4.419	-7.723	-7.903	-7.044	-4.455	-3.229	-2.542	-5.5	-4.366	-2.607	-2.694	-2.521	0.16	0.546	0.00562992
CR1L	-5.452	0	0	-3.322	-4.252	-4.419	-3.791	-4.418	0	-2.246	-0.464	-1.78	-2.254	2.241	1.847	1.887	0.307	-1.784	0.00568776
XAGE1A	0	-2.437	0	-0.952	0	-1.349	-3.229	0	0	0	0	2.092	0	0.594	7.058	6.436	5.419	5.159	0.00684392
POLR2J	4.129	4.292	4.259	4.398	4.189	3.609	4.327	4.111	5.028	3.574	3.532	4.173	3.878	4.687	6.78	6.143	7.094	7.282	0.0069315
RPSA	4.505	5.923	6.675	4.582	4.608	5.554	4.164	4.778	4.84	5.864	3.466	5.254	4.373	5.306	7.885	7.281	7.899	8.225	0.00722736
TTYH3	4.805	4.744	3.922	5.898	4.417	3.671	4.966	3.689	4.74	4.276	3.889	4.362	3.905	4.74	5.779	6.396	6.253	6.877	0.00733527
IGFBP4	6.046	5.03	5.727	4.457	4.666	4.458	8.111	3.67	5.678	5.302	4.629	5.247	4.446	5.974	6.842	6.701	6.327	5.724	0.00801929
IL6	-6.032	-3.165	-6.031	-4.224	0.186	-4.999	-0.535	-5.32	1.21	-1.952	0.745	-1.945	-6.641	-0.941	-1.238	0.952	0.683	-1.158	0.0102946
LAT	-2.323	-2.822	-2.429	2.596	1.66	-0.227	1.018	-1.488	-1.223	-0.101	-0.699	1.101	0.699	-0.024	1.651	2.565	1.592	2.256	0.0109192
CKB	0.94	2.095	4.17	3.652	5.233	-0.812	0.739	-1.195	1.503	2.613	4.06	2.478	1.151	3.811	3.911	4.749	2.9	3.653	0.0109444
PDLIM1	2.86	3.495	1.492	2.437	3.649	3.455	4	0.795	2.336	3.486	2.908	2.491	1.516	3.309	3.932	3.859	3.554	3.164	0.0113962
SPRED3	-1.863	0.041	-0.545	-5.405	0.071	-1.571	-4.222	-0.789	3.781	-1.488	1.995	-3.163	-3.5	-0.931	1.946	3.238	2.245	1.698	0.0115868
OLFML2A	2.693	-0.209	0.772	3.103	3.947	0.819	2.113	-0.981	4.304	1.15	2.304	-0.025	0.072	3.021	5.405	6.284	3.082	3.297	0.0116911
HBQ1	-2.498	-0.853	-0.082	0.248	0.254	-2.05	0	-2.786	0.282	-3.463	-3.71	-0.242	0	3.081	4.937	6.055	9.759	1.013	0.0118971
GRIN2C	-2.061	-2.935	-4.497	-4.816	-1.83	-4.243	-4.908	-5.786	-4.541	-2.418	-4.208	-4.242	-6.692	-0.623	-3.231	-1.448	-1.09	-3.258	0.0121938
TLE3	1.68	0.974	3.277	2.098	2.926	2.439	2.429	-0.372	1.777	2.568	2.195	1.442	2.133	3.259	2.553	3.455	3.049	2.296	0.0132392
CD300E	-5.891	-4.509	-3.889	-2.995	-0.843	-1.951	-0.004	-4.594	-4.727	-3.1	-1.676	-1.85	-3.108	-1.297	-2.711	-0.132	0.687	0	0.0132851
USP36	2.163	2.598	2.583	1.779	1.9	2.066	1.316	1.858	2.309	2.486	1.404	1.983	1.089	2.745	2.59	3.452	4.659	3.897	0.0134716
METTL7B	-0.529	1.306	-1.18	0.693	2.464	-0.331	0.98	-0.247	0.897	-0.198	4.629	2.642	0.432	0.955	3.736	4.696	3.189	3.376	0.0152159
TPTE	0	-4.714	0	-5.552	0	0.662	-0.202	-6.647	-6.518	4.484	-7.571	2.574	0	-0.072	2.173	2.581	0.887	1.402	0.0156396
XAGE1B	0	-1.963	0	1.279	0	-0.058	0	0	0	0	0	2.104	0	0.193	6.658	6.036	5.044	4.754	0.016037
DACT3	2.838	3.011	-1.36	-3.51	0.05	-1.49	2.148	-2.606	-0.129	-1.141	-0.029	-1.33	-0.886	1.901	3.984	3.363	0.572	0.952	0.0162906
BRSK1	0.575	1.113	-0.016	3.206	1.575	-1.219	1.376	-0.598	2.092	0.963	2.27	1.286	-0.876	0.834	3.078	4.328	3.396	3.656	0.0166615
SH3PXD2B	4.35	3.734	3.755	3.018	3.575	2.382	3.851	0.596	2.324	1.153	3.11	1.953	1.853	2.745	4.589	4.336	4.589	3.894	0.0189628
NEFL	-4.775	-6.037	0	-3.704	4.511	-5.479	-3.922	-4.578	-4.671	0	4.115	-0.134	-4.121	-1.891	4.731	0.968	3.195	5.094	0.0195009
BCL11A	-7.049	-3.53	-6.463	-3.486	-3.527	-3.694	-2.804	0	-5.623	0	0.01	-4.439	-2.469	-3.151	-0.464	-0.824	-0.674	-0.953	0.0204781
SKI	3.079	3.382	3.236	2.413	3.69	3.32	3.514	1.629	2.181	3.314	2.995	1.884	2.846	4.612	5.781	6.159	4.258	3.15	0.0209331
NRGN	-1.465	-1.224	-1.2	-1.04	1.725	-3.754	-0.611	-2.2	-0.723	-3.166	2.984	0.315	-1.981	0.674	3.345	3.196	3.656	-0.704	0.0210873
FOSL2	1.197	1.723	1.043	3.449	4.029	2.777	3.293	0.128	3.361	1.142	3.756	1.111	1.146	2.914	3.192	3.612	4.886	2.988	0.021659
PIANP	-4.369	-2.383	-4.367	-2.883	-2.289	-3.336	-4.03	-2.394	-3.042	-3.748	-0.925	-2.282	-3.84	-2.792	-0.321	0.195	1.465	-1.594	0.0245059
PROB1	-0.2	-2.695	-0.272	-1.674	0.896	-0.565	-0.077	-3.458	-1.055	-1.327	-0.496	-2.498	-0.701	0.067	-0.218	0.226	0.819	-0.865	0.0249325
COL4A2	6.421	4.57	5.26	2.993	5.633	6.371	6.803	2.575	6.224	5.189	6.845	4.908	4.438	5.65	6.765	6.972	6.87	5.823	0.0252073
MS4A15	-6.117	0	-6.116	0	0	-0.997	0	0	0	-3.912	-7.329	1.139	0	0	0	0	2.951	0.326	0.0267466
ADAMTS7	2.763	-0.06	-0.703	-1.916	2.273	-0.901	1.182	-1.453	1.093	1.742	-0.477	0.569	-1.748	0.973	1.23	1.53	1.384	1.187	0.0287011
SOX9	1.544	3.462	-3.373	-1.197	2.58	1.312	0.044	-3.44	-0.832	0.759	4.819	-0.839	0.481	3.522	2.366	3.931	2.869	0.325	0.0335613
GDNF	-0.148	1.993	1.616	-3.686	-2.808	-5.045	-1.903	-3.044	1.333	0.375	-2.898	-4.992	-2.015	-2.018	2.403	4.015	1.069	1.509	0.0355338
FGFR4	-0.5	-1.413	0.059	-1.425	-0.019	-0.364	-3.232	-2.899	0.201	-0.934	-4.007	-0.676	-3.164	-1.445	-0.193	0.35	0.939	2.041	0.0372605
ITGA2B	-2.996	-5.074	-7.455	-6.648	-2.369	-4.253	-2.143	-4.422	-4.029	-2.443	-4.024	-2.943	-6.065	-3.195	-1.901	-1.357	0.7	-3.788	0.0389146
EGR1	2.669	6.914	2.239	3.034	2.558	3.094	3.834	0.95	0.643	3.296	3.661	1.479	1.197	3.945	6.274	7.951	5.688	2.799	0.0411229
PTGES	-0.862	-1.091	1.129	0.15	-0.356	-2.703	2.562	-2.194	0.781	0.621	3.15	-0.516	-0.657	-0.291	1.334	2.171	3.179	2.456	0.042908
FOXD4L4	-6.14	-4.495	0	-5.332	0	-5.107	-4.287	0	0	0	-4.182	0	-4.749	0.199	-1.26	-0.086	-0.303	-2.366	0.0442885
MALL	-2.839	-5.001	-4.323	-3.379	-3.183	-3.154	-0.435	-6.934	-1.557	-3.218	0.286	-3.975	-5.67	-0.074	0.227	-0.908	0.251	-4.22	0.0465668
SLC35F2	2.229	0.227	-2.175	-0.328	0.762	0.346	0.704	-2.258	0.859	1.986	2.262	-1.118	0.653	1.152	0.597	1.79	1.292	2.754	0.0470804
EPPK1	-5.398	-6.338	-6.982	-6.006	-3.82	-2.928	-2.79	-4.949	-2.666	-1.953	-4.986	-4.575	-6.133	-2.558	-3.312	-0.44	0.124	-4.557	0.047331
DOCK6	1.13	1.845	1.153	-0.32	0.598	1.03	0.826	-1.55	-1.669	1.015	0.77	-0.164	-0.081	2.245	1.359	2.887	1.201	0.314	0.0479159
CHST1	-1.026	-3.021	-1.736	-0.784	2.506	-0.748	0.201	-3.747	0.979	-3.576	2.262	-1.14	-2.636	-0.494	1.358	2.017	0.755	-0.363	0.0484873
CRABP2	0.272	3.048	-2.797	1.676	3.67	-0.84	4.634	-1.321	0.421	1.407	1.275	-0.905	-1.086	0.292	4.45	4.588	2.506	2.95	0.0496565
SLC4A3	0.476	-0.879	-5.745	-0.166	1.348	1.399	0.441	-1.21	0.14	1.976	3.048	0.601	-0.219	0.278	1.448	2.837	1.663	1.753	0.0512613
EGR3	0.164	1.605	-0.818	2.452	-0.59	1.632	0.122	-0.996	-2.136	1.152	-0.185	-1.836	1.091	0.496	2.995	4.542	2.319	0.566	0.0522732
ADM2	0.338	0.238	0.559	-4.272	-2.678	-0.671	-2.272	-2.975	2.529	0.309	-2.225	-1.689	-3.104	-0.959	-0.499	0.548	1.085	2.37	0.0527539
UBE2S	3.69	3.454	4.286	4.438	4.034	4.012	3.732	2.12	4.967	3.216	2.351	4.168	3.036	3.121	5.358	5.19	4.979	6.042	0.055558
HSPB7	-1.143	1.035	-1.905	-3.142	-1.549	-5.917	-1.143	-2.431	-3.109	-2.629	-2.49	-1.177	-0.34	-1.772	-0.816	0.391	2.242	-0.745	0.0556636
COL7A1	-2.521	-2.106	-0.75	-2.304	4.876	-2.691	-0.698	-0.768	3.674	-0.936	1.475	-1.707	-2.228	0.957	0.286	2.411	2.996	0.027	0.0570284
CRLF1	0.671	0.967	1.538	0.208	0.632	0.49	0.59	-0.617	-0.106	1.077	0.796	0.393	1.176	-0.082	3.144	3.989	2.748	2.188	0.057256
SP140L	-2.311	2.1	-0.458	2.206	2.207	1.724	0.868	-1.769	0.187	0.184	0.96	-0.446	2.112	2.864	1.445	1.57	1.669	0.848	0.0585153
PGLYRP1	-1.187	-1.279	-2.923	-4.701	-2.309	-2.891	-3.071	-2.212	-2.346	-0.429	-2.914	-1.838	-2.796	-0.096	-2.008	-1.196	2.669	-1.15	0.0662251
ESPN	-1.713	1.678	-4.777	-2.479	-0.221	-3.498	-3.755	-2.745	-5.13	0.556	-4.821	0.2	-1.269	0.472	-2.39	1.06	1.162	-1.436	0.0682944
HBZ	0	-2.518	0	0	0	0	0	-4.866	0	0	0	-3.491	0	4.286	4.244	5.82	9.87	-3.025	0.0704587
PRR11	2.609	1.849	1.637	2.392	3.519	2.186	1.942	1.565	3.118	2.67	0.521	3.425	1.75	1.289	4.56	4.083	4.197	4.955	0.0711934
PPBP	-0.251	-3.439	-2.498	-4.691	2.518	-1.466	1.442	-0.617	0	0.765	1.975	2.15	0	1.073	2.073	1.196	5.194	0	0.0722991
GPC3	-1.252	-0.554	-2.173	-1.859	0.114	-0.556	2.868	-2.71	1.175	0.348	0.255	-1.781	-3.224	-0.258	4.036	-0.217	1.216	1.081	0.0759593
ADD2	-3.325	-3.229	-4.838	-2.195	-0.703	-4.221	-4.624	-5.765	-2.176	-2.939	1.904	-2.69	-1.619	-3.258	0.047	-0.331	-0.962	-1.714	0.0782037
CXCL2	-2.761	-2.049	-2.397	0.047	1.01	-1.076	0.678	-1.949	-0.083	-1.488	1.688	0.118	-3.592	-0.603	-0.199	1.596	2.47	-0.297	0.078317
ADAMTS4	4.549	-1.143	0.704	-0.144	3.995	2.126	4.819	-1.77	-1.019	1.433	1.168	1.515	2.092	2.556	5.121	4.931	2.873	1.032	0.0828224
IGF2BP1	-4.711	-2.94	-3.999	-0.213	-5.971	-5.33	0	-5.458	-2.375	-2.906	-4.524	-6.084	-2.513	-2.964	-2.991	-2.139	2.075	3.348	0.0839806
CT45A10	-2	-3.355	0	0	0	-2.967	0	0	0	0	-3.89	-4.914	0	0	-1.821	0	2.384	1.537	0.0843024
TUBB1	-0.701	-1.871	-1.395	-1.852	-0.589	-2.948	-0.981	-0.848	-2.192	0.573	-1.106	-0.702	-1.006	-0.437	-0.854	-0.392	2.572	0.085	0.0844046
CD248	2.224	0.422	0.617	-1.071	0.638	0.649	3.367	-0.743	1.44	0.64	1.868	0.667	0.329	2.648	2.774	1.87	3.22	0.113	0.0853562
NR4A2	0.881	3.088	1.685	1.797	0.752	2.419	1.177	-1.282	-1.152	2.55	2.907	0.098	1.45	1.466	3.745	5.154	2.327	1.652	0.0857909
NTSR1	-3.896	-6.006	-5.48	0	-1.039	-7.033	-4.213	-5.769	-0.798	-2.986	2.858	-5.658	-6.675	-2.975	0.403	3.127	-0.08	-3.777	0.0865398
STC2	0.109	-2.181	-1.597	-1.505	-0.221	0.468	-1.478	-2.132	2.874	0.431	-0.952	-1.593	-1.375	1.021	-1.625	0.727	2.502	1.691	0.0912748
BGN	4.335	3.244	4.596	2.977	4.262	3.525	6.449	1.783	1.739	5.14	4.157	1.567	1.999	4.986	6.173	6.102	5.486	2.51	0.0918948
PAGE2B	0	-1.943	0	0	0	2.22	-0.69	0	0	0.865	0	2.014	0	-1.69	5.285	4.446	2.486	3.898	0.0930927
ALAS2	-0.522	-1.557	-2.268	-3.947	-0.245	-3.722	-3.638	-1.32	0	-3.871	-3.289	-2.29	-4.686	-0.441	0.579	2.044	4.945	-3.788	0.0983609
CXCL1	-3.035	-2.297	1.036	3.942	3.255	0.559	2.329	0.399	3.846	1.218	2.962	3.55	0.056	0.378	3.996	4.16	3.827	2.998	0.0987082
CXCR1	-3.713	-5.238	0	0	-0.639	-4.68	0	-3.586	0	-3.678	-3.118	-1.597	-5.907	-2.092	-2.212	-1.043	1.987	0	0.0999412
NRXN2	-1.216	-4.004	-5.215	-3.449	0.539	-3.144	0.089	-4.974	-3.053	-1.323	1.236	-1.865	-3.113	-0.139	2.62	2.308	-0.867	-3.397	0.102866
PCSK6	-0.214	-2.05	-0.378	0.026	-0.038	-5.092	1.18	-1.74	-1.669	-0.97	-0.944	0.778	-0.21	-2.127	1.256	0.684	2.33	3.262	0.103642
CBX2	2.606	4.072	1.905	1.265	2.07	2.036	2.945	-0.609	1.24	2.923	-1.948	1.158	0.533	1.705	3.148	3.527	2.545	1.753	0.107543
STAC	-3.949	-3.252	-7.118	-7.311	0.701	-2.838	-2.096	-5.407	-3.956	0	-0.228	-6.448	-4.269	-5.613	0.179	0.034	-0.613	0.559	0.110539
ARHGAP29	-0.027	1.221	0.247	-0.517	1.302	-0.199	0.924	-1.303	0.833	0.739	2.395	1.393	-0.28	0.272	0.963	1.449	1.444	1.492	0.11411
S100A12	-2.034	-3.974	-2.033	0	0.599	0	-1.596	-0.515	0	0.493	-1.787	0.262	-4.643	-0.621	-0.685	0.201	3.662	0	0.11485
THBS1	3.042	1.339	2.639	3.24	6.22	4.18	5.917	2.359	10.202	3.105	4.96	4.22	2.814	4.77	5.3	5.42	7.191	4.682	0.115881
LOX	0.595	0.588	0.36	0.538	1	2.104	5.386	-0.188	2.28	2.629	2.046	0.812	2.171	1.75	6.432	5.884	2.859	1.421	0.116774
TGFA	-1.412	-1.479	-1.486	-0.58	3.003	-2.013	0.246	-5.582	0.454	1.054	2.58	-0.433	-1.231	0.2	0.91	2.636	-0.022	0.099	0.11971
ADGRB1	3.235	2.561	-7.861	1.172	-0.845	-3.244	3.615	-3.565	-2.497	-0.022	0.073	-3.284	-1.405	-0.763	3.913	5.349	1.085	-0.923	0.121061
MAST1	-6.106	-3.631	-4.69	-2.491	-0.404	-3.57	-2.75	-3.731	-1.205	-1.748	-0.168	-2.229	-3.545	-2.302	-2.629	-2.285	-0.085	1.386	0.122086
PTGS2	-4.573	-0.526	-2.572	-1.147	1.159	-2.54	-0.161	-3.209	-3.954	-1.032	0.32	-0.223	-2.598	-1.432	0.513	2.676	0.739	-2.038	0.122147
ACAN	1.803	-1.393	-0.458	-3.337	-1.798	-2.149	-1.427	-3.718	-1.47	-0.553	-2.285	-2.246	-2.232	0.814	0.237	-1.32	1.009	-2.334	0.124335
PAGE5	0	6.56	0	0	-1.869	7.462	6.04	-4.842	-4.713	3.766	0	4.322	-5.164	-2.727	8.009	6.993	5.408	6.302	0.128173
DLX2	-1.466	-1.246	-2.552	-3.576	-1.975	-4.521	1.509	-5.256	0.968	-0.576	-2.908	-2.145	-6.163	-4.24	2.931	0.726	0.003	0.594	0.130131
CEP131	2.391	3.341	2.722	2.301	2.642	2.731	2.209	0.753	2.235	2.598	1.153	2.237	1.117	2.176	2.162	2.693	3.624	3.25	0.132312
RUNX2	-1.147	-0.69	-0.469	-1.279	0.969	-0.164	0.719	-2.605	-1.668	-0.889	1.067	-2.407	1.046	-0.263	1.589	2.062	0.474	-1.079	0.136216
ABLIM3	3.393	0.716	2.757	-0.951	3.651	2.063	2.238	-1.343	2.722	0.85	1.228	0.087	0.343	3.095	3.133	2.48	2.35	0.727	0.136347
NUTM2F	0	-2.958	-4.754	0	0	-6.307	0	-6.628	0	0	-7.552	0	0	-0.476	-1.575	-0.32	0.36	-1.591	0.137378
PTPRN	-2.985	-3.969	-5.706	-6.222	1.787	-3.604	-5.369	-4.147	1.562	-2.087	2.803	-1	-1.489	-2.69	-0.102	0.908	0.038	-1.653	0.137405
ASS1	0.397	-2.831	0.191	1.266	2.007	-0.778	2.592	-0.792	3.7	-0.299	2.312	0.25	-0.157	-0.694	2.524	3.06	2.343	2.425	0.143774
MAGEA4	0	5.471	0	-6.799	-3.144	-1.082	-2.583	-6.894	0	0	0	-3.935	-4.408	-6.1	6.586	6.507	3.609	1.838	0.144288
COL5A3	3.666	0.658	0.974	-0.43	5.929	1.779	1.942	-1.704	2.611	3.89	3.593	1.452	-0.265	1.593	3.991	4.315	3.909	1.847	0.145678
CAMK2N1	1.245	2.863	2.201	0.504	3.745	0.321	0.402	0.296	1.505	0.536	4.728	1.581	3.265	1.311	2.961	4.287	3.38	2.154	0.145965
KLF5	-0.389	1.364	-0.753	1.217	0.905	-3.004	0.517	-1.399	1.336	-0.369	-1.213	-1.431	0.254	-1.765	0.775	3.41	2.355	2.304	0.147044
HBA1	3.805	3.038	1.738	0.039	5.042	1.5	1.452	2.44	0	1.756	2.907	5.134	1.462	8.74	9.034	10.798	14.973	-3.756	0.14722
CRIM1	1.678	2.682	4.064	1.751	4.322	1.3	3.629	0.733	4.719	0.96	4.564	0.935	2.112	3.387	3.042	3.607	3.649	2.636	0.150696
C3orf52	-1.573	0.011	-1.665	-1.765	-0.355	-0.812	-1.938	-3.774	-0.132	2.271	-2.785	1.375	-1.468	-2.023	0.609	0.158	0.717	1.607	0.152966
GALNT14	-1.367	1.857	-4.851	-4.197	-1.087	-6.141	-2.151	-5.877	-1.402	-2.232	-0.56	-1.11	-2.654	-1.913	-2.017	-2.524	0.655	1.258	0.156468
CLEC20A	-6.355	0	-5.354	-3.74	-5.477	-5.322	0	-4.058	-4.513	-2.927	-3.479	-4.946	-4.157	-3.264	-4.005	-3.704	2.281	3.096	0.157373
ORM2	-3.587	-3.527	-2.586	-4.779	-2.387	-2.969	-1.564	-3.875	0	-1.967	-2.34	-1.501	0	-2.274	0	-0.878	1.83	-3.035	0.160261
CDA	-0.174	-3.869	-4.927	-3.536	1.289	-2.574	-1.075	-1.217	-1.502	0	0.145	-0.842	-2.368	0.069	0.228	-1.005	2.408	-2.377	0.160389
EHD2	2.328	2.133	2.642	0.147	3.585	2.642	3.407	-0.704	2.496	-0.502	2.945	0.311	-0.425	3.207	3.249	4.707	3.091	0.33	0.162314
ITGA5	2.982	1.203	1.529	1.547	6.19	2.802	3.783	0.884	3.82	2.518	4.509	2.818	1.933	2.09	3.955	4.874	4.67	3.334	0.16616
PCNX2	-2.771	-1.444	-2.028	-0.804	0.695	0.643	-0.367	-2.551	0.142	0.723	1.901	-0.802	0.018	-1.658	1.453	2.398	0.979	0.297	0.169017
IL1B	-4.029	-2.853	-3.027	-2.998	1.545	0.507	-0.673	-3.442	-1.486	-1.135	0.678	-1.826	-0.365	-1.13	-1.551	0.291	1.88	-0.946	0.169439
LOXL2	1.884	1.742	1.497	0.977	5.152	1.749	2.777	0.696	5.591	2.088	3.52	2.149	0.915	2.871	3.474	4.647	4.233	1.638	0.17103
DEFA3	-1.392	0	0	0	0	0	0	-0.095	0	0	0	-4.891	0	0.988	-0.154	1.392	8.17	0	0.174936
COL12A1	0.444	2.742	0.993	0.496	1.574	2.557	4.141	-0.836	2.81	0.73	4.983	1.28	0.186	1.955	6.098	6.599	2.62	0.844	0.177866
RGS16	2.371	1.927	1.889	0.3	2.646	0.341	1.81	-0.965	3.278	0.928	1.995	0.713	0.486	2.096	3.381	0.896	2.608	1.676	0.181247
CTAG1A	0	0	-1.65	0	0	-1.033	-3.12	0	0	0	0	-3.886	0	-3.467	3.893	3.009	3.777	0.437	0.181415
SLC6A6	1.752	1.639	1.788	1.747	3.565	1.552	3.331	0.871	3.084	1.229	2.68	1.027	2.722	0.773	2.892	3.993	4.043	3.769	0.182093
COL9A3	4.233	4.31	3.212	4.477	5.569	2.351	2.047	1.776	5.161	3.959	4.318	5.162	1.441	2.542	6.816	7.588	4.635	4.379	0.182556
SV2A	0.901	2.705	3.273	-1.401	1.038	0.554	1.984	-1.293	1.477	2.175	3.87	3.05	-1.005	-0.781	4.805	5.19	2.871	3.36	0.184609
PER2	0.112	1.717	0.137	-0.176	1.058	0.567	1.406	-1.122	-0.195	0.844	2.685	0.136	0.102	0.292	1.134	1.837	1.634	0.694	0.184688
COL5A1	1.833	-0.368	2.334	0.845	5.127	2.247	5.202	0.039	2.511	0.864	4.444	1.449	1.943	2.582	4.674	5.255	4.101	0.99	0.187845
ZNF674	-0.285	0.314	-1.123	-0.638	0.216	-0.107	-0.263	0.168	-0.182	0.941	0.485	-0.808	0.145	0.527	-0.232	-0.585	3.4	3.236	0.189443
KIF21B	-0.564	-1.376	-1.158	0.058	0.888	-0.628	0.049	-2.366	-1.19	0.668	0.313	-1.93	0.086	-0.003	-0.209	-0.345	0.776	-0.588	0.210535
SLC12A8	-4.465	-3.317	-4.879	-4.198	0.141	-0.014	-0.968	-3.753	0.873	0.014	-0.77	0.585	-3.43	-3.871	-0.172	0.589	0.294	1.204	0.211412
CCL2	-1.218	1.427	1.512	2.261	3.405	1.697	4.774	0.481	3.102	2.461	4.614	3.491	2.036	3.486	4.34	2.779	4.295	1.387	0.214382
IL11	-6.4	-3.755	-3.592	-6.593	0.617	-1.975	-3.377	-5.688	0.142	0.805	0.78	0	-3.84	-4.309	0.092	3.499	-0.108	-1.733	0.216989
MMP25	-2.327	-0.628	-1.354	-0.88	-0.658	-0.088	-0.575	-1.792	-1.727	-0.198	-0.498	-1.2	-0.262	0.158	-0.649	1.026	1.681	-2.061	0.218363
TMEM158	-1.318	1.773	0.517	2.458	3.651	4.095	2.417	-0.152	5.127	2.31	3.1	2.361	2.535	2.272	4.376	5.178	3.518	1.32	0.225243
CSMD3	-7.023	-1.182	0	-9.538	-2.423	-4.853	-5.244	-6.463	-4.294	-8.725	-1.254	-1.262	-6.633	-6.517	-2.508	-2.095	-1.852	-1.699	0.226763
CKMT1A	-2.45	0	-5.618	-5.812	-5.157	-2.127	0	-6.907	-4.778	-1.192	-0.692	-0.065	-3.769	-4.529	-1.533	-3.03	2.065	3.092	0.227373
CLIP2	1.094	3.524	3.959	3.947	3.299	1.785	3.95	0.293	2.79	2.64	4.028	1.738	2.896	2.642	3.402	4.545	3.21	2.976	0.228972
S100A4	6.57	6.414	7.208	5.284	6.693	4.5	5.753	2.738	5.74	5.705	4.301	4.609	4.603	2.526	5.528	4.885	5.671	3.924	0.23091
EHD3	2.009	4.009	2.629	1.013	3.386	0.625	2.404	-0.041	2.813	3.336	3.441	0.907	0.256	0.884	3.08	2.8	4.203	3.663	0.239238
COL1A2	4.42	4.484	4.602	5.301	4.851	4.968	8.729	2.407	4.729	7.206	6.871	4.761	4.771	5.062	8.44	8.775	6.337	4.144	0.241142
NGFR	3.035	4.421	2.622	2.036	7.876	-0.17	4.917	0.577	7.172	5.384	1.893	0.874	0.87	1.356	6.089	6.537	5.347	3.972	0.243107
TDRD12	-4.333	3.658	-6.206	-4.815	-6.915	0	1.64	-6.496	-2.997	-7.172	-3.25	-8.706	-4.942	-5.479	-3.484	-4.027	4.562	5.154	0.244918
HES2	-3.511	-3.773	-4.832	-5.025	-3.84	-5.8	-3.565	-7.706	-3.254	-3.627	-4.045	-3.009	-6.442	-4.104	-5.068	-5.182	0.933	0.017	0.244947
DEFA1	0	0	0	0	0	0	0	0	0	0	0	0	0	0.773	0.045	1.481	8.128	0	0.245801
SYTL5	-2.72	0.139	-2.994	-4.628	-2.366	-2.304	-1.086	-3.946	0.34	0.105	5.105	-4.572	-2.495	-4.415	2.169	3.495	0.505	-0.226	0.245876
CAVIN1	5.407	2.608	5.518	3.803	6.762	5.565	6.882	2.062	6.333	4.667	5.742	4.416	3.837	6.059	6.395	6.704	5.489	3.771	0.263563
CNN2	1.968	2.887	5.899	5.102	4.961	5.321	5.449	2.669	6.538	4.191	4.504	3.977	3.777	4.43	4.604	4.937	5.277	5.074	0.268237
TUBB3	4.067	3.607	5.38	4.99	5.86	1.767	3.833	1.049	5.617	4.118	4.835	4.148	4.074	3.126	5.819	5.637	4.652	4.816	0.278504
SLC4A1	-1.658	-6.325	-5.062	-4.993	-3.508	-7.353	-5.532	-4.504	0	0	-5.598	-4.977	-7.995	-1.54	-2.591	-0.474	2.301	-8.418	0.281278
PLS1	-3.58	-0.669	-1.605	-0.04	0.551	-1.962	-0.334	-2.817	-0.346	0.331	-0.913	0.891	-3.042	-0.472	-1.507	-1.514	0.526	2.377	0.306274
HBG1	-0.283	-1.445	-4.674	0	-4.798	0	0	0	0	-2.47	-4.303	-1.267	0	-5.169	-0.104	2.778	5.442	0	0.315375
TP53I11	1.96	-1.357	-0.449	-1.258	1.026	0.05	0.945	-1.504	1.672	-0.32	1.031	-0.588	-1.165	1.277	1.316	1.654	1.366	-1.743	0.320345
ADAMTS9	0.843	-2	-0.349	1.163	2.692	0.463	2.778	-2.015	1.792	-0.873	0.989	0.029	-1.525	0.258	4.026	4.735	1.189	-1.712	0.32384
ADAM19	0.105	0.986	0.909	1.393	2.528	2.468	3.616	-3.047	3.442	0.447	4.077	0.754	0.323	2.303	4.029	4.125	1.111	0.218	0.329964
NOTCH3	4.316	2.668	3.043	1.497	3.944	3.044	4.606	0.489	1.297	2.804	3.273	1.258	1.224	4.094	4.216	5.047	3.569	0.511	0.331088
SERPINE1	2.309	2.295	2.756	1.725	5.795	1.432	2.202	3.476	7.049	2.057	9.189	3.066	3.976	3.455	4.289	6.037	6.644	2.689	0.344387
G0S2	-3.776	1.57	-2.189	-0.16	4.753	1.633	1.382	-1.893	2.323	3.4	2.43	0.578	0.042	3.178	0.47	3.762	3.092	-1.053	0.355971
PMEPA1	3.133	1.198	4.203	1.777	5.579	1.565	2.784	-0.476	5.077	-0.152	3.814	-0.197	1.62	1.583	3.289	4.082	4.01	2.113	0.357395
CTAG2	0	-2.913	-2.972	0	3.963	7.945	5.259	0	0	0	0	6.922	0	0	6.336	5.711	2.894	-0.028	0.368304
SPHK1	2.221	0.817	2.184	1.121	4.037	1.698	2.312	-2.369	0.36	0.34	0.982	1.387	1.231	0.188	3.697	3.824	1.309	1.183	0.380164
PKHD1	-4.649	0	-8.107	-6.716	-8.231	-2.417	-6.255	-5.696	-4.682	0	-4.539	-7.022	-9.718	-7.018	-2.789	-6.343	-1.205	-2.29	0.385384
ZNF469	-2.857	-1.388	-1.063	-0.919	0.335	-1.333	0.113	-3.793	-1.439	-1.237	0.27	-3.153	-0.61	-0.721	0.422	2.327	-0.284	-3.558	0.392193
CDR2L	2.621	1.586	0.825	-1.538	2.467	1.147	2.536	-2.006	1.556	1.073	1.506	-0.068	-1.244	-0.005	2.21	1.807	1.459	1.087	0.393238
S100A2	-1.631	-0.617	-0.308	-1.179	1.912	-0.469	0.822	-3.919	1.883	1.544	-0.889	-2.375	0.488	-2.318	0.582	3.091	0.999	0.231	0.403565
JAG1	4.487	3.927	2.106	1.812	3.658	5.406	4.973	0.394	2.583	2.503	3.767	4.222	1.233	3.909	3.97	4.85	3.22	2.369	0.409092
TNC	2.76	1.929	2.334	7.491	7.294	8.474	4.85	0.675	7.81	3	6.377	4.236	5.047	3.632	6.908	7.752	5.053	4.946	0.413166
ADRB1	-2.795	1.789	-5.494	-3.103	-0.428	-3.003	0.767	-4.462	-2.847	-2.705	-0.123	-2.502	-4.105	-5.405	-0.629	-0.689	0.271	0.505	0.427028
MAPK8IP2	-1.021	0.806	-2.842	-0.159	2.635	2.3	-3.883	-0.622	2.794	1.3	1.97	-0.087	-1.645	0.096	-0.251	-0.264	2.702	1.646	0.439713
CD36	1.273	5.081	-3.15	-0.054	-0.284	0.6	2.752	-1.609	-1.956	1.003	2.867	1.455	-0.35	-1.284	2.479	-1.234	1.176	-2.769	0.442015
CD177	-6.306	0	0	-3.328	0	-0.718	-1.867	-6.593	0	0	-1.71	-4.049	-0.611	-2.992	-3.426	-2.286	0.637	-7.338	0.456351
ONECUT1	0	-5.868	-2.757	-4.535	-0.802	0	0	-4.894	-2.086	-4.722	-2.282	-5.519	-5.215	-7.422	-2.322	0.132	0.438	0.853	0.464286
PLXNA4	-2.846	0.01	-3.589	-4.454	-1.404	-4.46	-1.408	-5.845	-3.087	-7.396	2.267	-4.644	-3.286	-4.925	0.576	1.243	-1.541	-5.005	0.466667
CXCL5	-6.327	-5.267	-6.325	-6.519	-2.201	-2.709	-2.567	-5.03	-3.485	0	2.016	-1.05	0	-5.236	-0.755	0.331	2.643	-5.36	0.467533
NDRG1	5.606	5.418	2.659	2.97	5.009	4.61	5.032	2.973	2.511	3.683	4.669	3.309	5.09	5.781	5.927	7.073	5.512	0.783	0.467601
GEM	1.249	2.749	2.908	1.833	3.251	1.426	3.006	-1.152	0.465	-0.095	4.089	0.687	1.963	1.849	2.419	4.015	1.939	0.837	0.477961
PASD1	-7.13	0	0	0	0	-0.775	0	0	0	0	0	0.274	0	-7.624	0	0	0.363	-1.703	0.483987
ACP7	-5.034	0	-6.617	0	-5.156	0	0	-3.737	2.093	-2.298	-0.363	-4.362	-2.321	-6.113	-2.154	-0.286	1.749	2.365	0.48937
STRA6	2.929	-1.111	1.212	1.255	0.624	-0.904	1.441	-2.17	-2.04	4.335	-0.572	-1.364	0.637	-0.865	1.574	2.229	1.186	0.226	0.491515
COL5A2	4.408	4.975	4.321	3.478	3.265	3.309	6.299	1.467	4.638	3.642	6.858	3.389	3.052	2.993	6.572	6.733	4.43	2.939	0.506142
COL6A1	5.503	5.571	6.53	4.327	8.528	4.778	6.979	3.834	5.109	5.412	7.189	4.761	3.647	5.766	6.978	8.08	6.584	3.325	0.527901
ECE1	2.842	2.952	3.586	3.627	5.976	4.09	3.345	1.07	4.286	2.266	4.979	2.819	1.846	2.951	3.557	4.719	4.073	3.066	0.533048
MUC7	-4.146	0	0	-4.66	0	0	0	-4.755	-5.626	0	0	0	0	-5.376	2.011	-0.688	0.794	0.603	0.534842
DDAH1	-0.269	1.745	0.837	-0.229	2.696	-0.143	2.96	-1.376	2.893	0.543	2.754	0.882	-0.436	0.911	0.961	1.094	1.843	1.539	0.541062
ANPEP	-0.068	-1.078	-1.2	0.148	5.093	0.661	2.846	-0.555	2.225	0.054	2.854	-0.198	-0.162	1.77	1.263	1.795	3.092	-1.12	0.544972
GLT1D1	-3.974	-5.136	-5.195	-3.652	0.163	-2.661	-2.758	-5.484	0	-4.161	0.035	-1.485	-3.221	-2.321	-2.514	-0.738	0.896	-5.814	0.549953
DMBT1	0	0	-7.995	-1.779	-0.533	0	0	0	-5.833	0	-4.038	-5.91	-6.02	-8.49	0	-3.886	-1.534	-3.637	0.551645
ELFN2	-6.118	0	0	-8.31	-1.394	0	-6.679	-7.406	-2.232	0	-1.636	-5.331	-5.919	-3.911	-6.131	-2.944	-1.856	-6.15	0.5622
SEZ6L2	4.293	4.49	2.81	1.52	3.611	4.266	-0.525	-0.652	1.732	1.271	4.199	1.045	2.299	-0.887	4.537	5.564	2.694	3.475	0.563609
RGS2	-0.073	4.914	3.902	5.102	3.99	3.448	4.371	0.443	1.546	5.236	4.693	2.55	3.147	2.316	4.239	2.707	3.696	1.727	0.567323
CXCL8	-0.709	2.922	3.386	3.211	4.777	2.108	2.224	1.875	2.659	3.664	4.703	4.235	2.787	2.18	2.793	4.916	5.719	1.632	0.56753
COL6A2	5.148	5.48	4.353	4.706	8.623	5.115	7.56	2.21	3.213	4.619	7.516	4.351	4.209	5.581	6.341	7.678	6.718	2.512	0.569832
AQP9	-2.976	-1.862	-6.676	-1.621	3.601	-1.152	-0.757	0.091	-1.881	-1.533	3.83	2.497	-2.242	-1.126	0.31	1.403	3.041	-3.71	0.579095
GABRA2	-5.56	-3.692	0	-5.752	0.255	0	0	-6.848	-5.548	0	1.152	-2.507	-3.525	-4.806	1.051	0.681	-1.779	-3.484	0.581443
PF4	-0.349	0	-2.669	0	1.455	0	-0.595	0	-0.507	-1.313	-3.146	-0.414	-4.865	-2.428	0.35	-0.546	3.47	-2.289	0.592431
HCAR2	0	0	-6.018	-1.354	-1.82	-2.986	-0.881	-4.722	-6.178	-3.814	-2.909	-4.611	-1.985	-3.191	-4.518	1.747	0.942	-5.052	0.598285
ADGRG3	-2.719	-4.074	-2.81	-2.589	-2.448	0	-2.007	-3.837	0	-4.513	-2.316	-2.725	-3.868	-2.753	-2.681	0.932	0.884	-5.751	0.603313
MME	-3.549	2.214	1.49	-0.762	-1.316	2.477	0.866	-3.045	0.387	2.469	-1.566	1.245	-5.051	-4.158	-0.301	-0.192	3.576	3.783	0.61465
GPX6	0	0	0	0	0	0	0	0	0	0	0	0	-5.605	-5.49	0	0	0.666	-0.49	0.620737
FCAR	-6.226	-2.358	0	-1.132	0.75	-1.8	-2.672	-3.513	-4.384	-2.283	-1.371	-2.185	-3.25	-0.813	-1.291	0.765	0.851	-7.258	0.636198
SLC45A3	0.151	-0.582	0.096	0.371	1.259	-0.668	0.93	-1.874	2.263	0.692	0.126	0.152	-1.481	-1.721	0.221	0.714	1.276	1.723	0.637574
CCDC33	-1.575	0	-4.343	-2.996	-4.756	0	-1.559	-4.77	-5.963	1.453	-4.158	-4.396	-3.89	-5.298	-2.495	-1.599	-0.805	-1.57	0.638101
L1CAM	2.921	3.502	4.282	1.56	6.805	2.681	-2.068	1.791	5.798	5.187	1.187	3.06	0.681	-0.199	2.414	3.969	5.726	5.49	0.650166
KLF7	0.777	2.007	1.266	0.825	2.058	1.444	2.497	-0.488	0.266	2.091	1.514	-0.561	1.361	1.05	0.872	0.542	2.751	1.649	0.661269
KCNJ15	-5.943	-3.035	-7.264	-5.288	-1.433	-4.532	-1.579	-6.231	0	-4.06	-1.736	-2.272	-5.174	-3.715	-2.876	-1.311	-0.391	-7.298	0.662379
LCN2	-2.659	-2.014	0	1.031	0	-4.041	1.678	-3.14	-0.57	0	-1.623	-6.573	0	-1.63	-4.158	3.753	2.64	-3.692	0.679954
IGFN1	0	0	-6.996	0	0	-5.742	0	-5.7	0.464	-5.64	-8.794	-7.495	-6.191	-8.076	-5.595	-4.609	-0.214	-2.757	0.680939
MMP1	-2.961	-4.316	-1.102	-3.832	2.091	-1.173	1.762	-3.249	3.937	2.034	-1.445	-1.29	1.217	-0.411	-1.46	1.213	1.007	-1.709	0.702541
CCL13	-2.75	0	0	-2.943	-0.349	0.837	3.12	0	1.136	-2.13	0.871	0.729	-3.775	-1.659	0.696	-2.363	3.577	0	0.711125
HBE1	0	0	0	0	0	0	0	-3.578	-3.034	0	0	-2.204	0	-4.369	0	-0.524	3.96	0.158	0.719776
OPRD1	-3.4	-1.997	2.382	1.656	2.757	-2.174	-5.769	-5.688	2.246	-4.779	-2.638	-2.313	1.352	-7.701	-0.112	1.86	1.443	1.176	0.720591
HCAR3	-6.079	0	0	-1.364	-2.741	-1.876	-1.903	-6.367	-6.237	-1.758	-4.291	-3.822	-3.228	-3.765	-3.314	1.912	0.11	-7.111	0.729349
CADM1	2.327	2.182	3.87	3.294	3.011	0.993	3.962	-1.593	2.028	3.978	5.206	1.356	3.341	2.643	4.615	3.592	1.758	1.61	0.761237
S100A3	-0.747	-1.272	1.905	0.101	3.8	-1.299	-0.019	-1.883	3.95	0.163	-0.246	-0.158	-1.002	-2.241	0.285	0.007	2.314	2.18	0.801447
GOLGA6C	-6.041	0	0	0	0	0	0	0	0	0	-4.253	-6.954	0	0.165	-4.054	-1.975	-0.177	-1.864	0.811239
JUNB	5.108	7.044	5.847	6.971	6.898	5.934	6.04	3.729	4.921	5.312	6.592	4.365	5.219	5.179	5.471	6.066	6.276	5.083	0.841899
NT5E	0.149	-1.782	0.346	2.146	4.624	1.405	3.609	-0.581	5.401	2.072	6.701	0.478	1.009	0.557	0.681	1.528	3.933	4.062	0.861596
ANGPTL4	2.063	1.611	3.368	0.844	6.707	2.425	5.605	1.766	4.947	2.14	3.302	2.373	2.814	4.329	1.045	3.966	5.172	1.594	0.879447
GNB5	-1.897	0.265	0.87	1.181	1.331	1.446	0.634	-1.537	1.895	1.763	1.496	1.406	0.303	0.897	0.072	-0.235	1.334	1.196	0.911469
RAC2	-1.279	1.307	0.963	3.427	4.344	3.134	3.462	-0.589	3.175	1.092	4.444	0.729	3.437	2.895	2.169	1.973	3.131	0.053	0.914316
ARNTL2	-2.88	-2.026	-2.231	-0.703	2.648	0.554	0.441	-4.075	0.891	-1.643	1.816	0.736	-0.025	-1.821	0.309	-0.582	0.525	-0.64	0.933624
SPRR2D	-5.063	0	-5.062	0	0	-2.03	0	0	-1.521	0	0	-4.976	-4.087	-3.972	-5.883	0	0.452	1.296	0.936286
CHST7	3.082	3.067	1.258	0.138	2.855	0.425	2.476	-0.316	1.921	0.143	3.189	-0.35	0.681	-0.694	0.324	0.517	3.783	3.593	0.941524
FOXD4L6	0	0	-5.006	0	0	0	0	0	0	0	-7.219	0	0	-1.457	-1.58	-0.023	0.507	-2.04	0.978993
APLN	1.249	0.567	-1.414	-3.155	2.889	-0.345	1.121	-0.611	0.297	1.157	2.561	0.845	-1.491	1.977	1.199	0.06	2.325	-3.996	0.981088
