# Supplementary material for: Decoding molecular programs in melanoma brain metastases
Source: Nat Commun. 2022 Nov 26;13:7304. doi: 10.1038/s41467-022-34899-x (PMC9701224; doi:10.1038/s41467-022-34899-x)
Supplement: Supplementary file 12 — Supplementary Data 9 [file 41467_2022_34899_MOESM12_ESM.xlsx]

## Sheet: Tabelle1
		Figures 5b, f and 7c, d, e: qPCR primers
Gene	Entrez-ID	forward	reverse
ACTB	NM_001101	GCCATGTACGTTGCTATCC	TCATGAGGTAGTCAGTCAGG
AXL	NM_021913	ACAGCTTCCTCCTCTATTCC	TCATTCAGCATGCAGTTCC
Ecad/CDH1	NM_004360	TGATGTGAACACCTACAATGCCGC	AGCTGTTGCTGTTGTGCTTAACCC
FOSL1	NM_005438	GATGGTACAGCCTCATTTCC	GGCTGATCTGTTCACAAGG
HERC5	NM_016323	CTGGTTCTGGAAGAGTATTGG	CTAGGAGAGCTTGAACATTACC
LOXL3	NM_032603	TCTGTTCCCTGGAGTTCTATC	CTGGCCTTCAGGACTTCTA
MET	NM_001127500	TGAAGTGGATGGCTTTGG	GCAGTATTCGGGTTGTAGG
NGFR	NM_002507	ACCTCCAGAACAAGACCTCATAGC	TTGTTCTGCTTGCAGCTGTTCC
SOX4	NM_003107	AAAGACAGCGACAAGATCC	ACCTTGTCTCCCTTCTCC
TCF19	NM_007109.3	CACTGATCCTAAACTCCATAGG	CACTCTCATCATCCAGTTCC
TSPAN10	NM_001290212.2	TCTCTGGGAAGTGATCTGG	CAGGAAGGCAAGGATGC
Ncad/CDH2	NM_001792	ATGAAACGCCGGGATAAAGAACGC	ATGGGTCTTTCATCCATTCGTCGG
