# Supplementary material for: Decoding molecular programs in melanoma brain metastases
Source: Nat Commun. 2022 Nov 26;13:7304. doi: 10.1038/s41467-022-34899-x (PMC9701224; doi:10.1038/s41467-022-34899-x)
Supplement: Supplementary file 13 — Supplementary Data 10 [file 41467_2022_34899_MOESM13_ESM.xlsx]

## Sheet: Gene signatures
			Collection of gene signatures that have been used for GSEA throughout the study
Radke, J. et al.; This study	Radke, J. et al.; This study	Boshuizen, J. et al.	Hoek, KS. et al.	Hoek, KS. et al.	MsigDB	Rambow, F. et al.	Hugo, W. et al.
NA	NA	DOI: 10.1038/s41467-020-17739-8	doi.org/10.1158/0008-5472.CAN-07-2491	doi.org/10.1158/0008-5472.CAN-07-2491	https://www.gsea-msigdb.org/gsea/msigdb/cards/HALLMARK_INFLAMMATORY_RESPONSE	doi.org/10.1016/j.cell.2018.06.025	doi.org/10.1016/j.cell.2016.02.065
Ecad-core	NGFR-Core_UP	Up in NGFR_high	HOEK_INVASIVE_SIG	HOEK_PROLIFEATIVE_SIG	HALLMARK_INFLAMMATORY_RESPONSE	Rambow_Phase 2	MAPKi_INDUCED_EMT
CST5	NGFR	HIST2H2BF	ADAM12	ACP5	ABCA1	PRCP	ADAM12
TFF2	RND3	NHSL2	AMOTL2	ADCY2	ABI1	F2R	AURKA
C3orf85	DLX2	SMAD5	AXL	APOE	ACVR1B	TMEM176B	BCAT1
GATA4	FSD1	SLC6A6	BIRC3	ASAH1	ACVR2A	STT3A	BGN
ACCSL	CRABP2	SLC16A2	CDH13	BIRC7	ADGRE1	FRMD6	CDH11
PSG4	S100A2	LCT	CDK14	C21orf91	ADM	DISC1	CENPF
ENTHD1	DLX1	SYN1	COL13A1	CAPN3	ADORA2B	PI4KA	CKS2
OC90	PTPRF	INPP5J	CRIM1	CDH1	ADRM1	CRKL	COL10A1
AC100868.1	FSCN1	ABI2	CRISPLD2	CDK2	AHR	GNAI3	COL11A1
PKLR	CYR61	KIF16B	CYR61	CDK5R1	APLNR	KANK2	COL3A1
SLC45A2	CTXN1	PLEKHG5	DPYD	CEACAM1	AQP9	NEAT1	COL5A1
CDH1	EHD3	PALM2-AKAP2	EFEMP1	DAPK1	ATP2A2	IL6ST	COL5A2
UGT2B7	PTX3	RAET1G	EGFR	DCT	ATP2B1	MYH10	COL6A2
ABCB5	TMEM200C	CXCL14	F2RL1	FAM174B	ATP2C1	ARID5A	COL6A3
PSG9	CNTN6	C3orf80	FGF2	GALNT3	AXL	ITGA1	DTL
PRSS21	PHLDB2	LINC01963	FLNB	GNPTAB	BDKRB1	MIR4651	EPYC
CLDN14	FLRT3	FAM20A	FOXD1	GPM6B	BEST1	MEF2C	FAP
PSMA8	SERTAD4	CAMK2N1	FST	GPR143	BST2	STK36	FCGR1B
PMEL	GLI2	COL1A2	FZD2	GPRC5B	BTG2	COL1A2	FN1
TKTL1	AJUBA	LOXL3	HEG1	GYG2	C3AR1	ABCA8	GREM1
MAT1A	MMP2	APLP1	HS3ST3A1	HPS4	C5AR1	FAM134C	IGHM
OCA2	SLC18A1	STEAP2	ITGA2	INPP4B	CALCRL	SEC23B	INHBA
C5orf38	ITGB5	CHST7	ITGA3	IRF4	CCL17	RIOK2	KIF2C
OR5J2	SLIT2	DLG4	KCNMA1	IVNS1ABP	CCL2	AXL	LOXL2
TRPM1	SERINC2	MYCBPAP	LOXL2	KAZ	CCL20	NUDCD3	LRRC15
OR9G1	B3GALT2	SFXN5	MYOF	MBP	CCL22	EHD3	MMP11
ABCC2	SLC35F1	PRKAR2B	NRP1	MICAL1	CCL24	CD36	NCAPG
PRDM7	FIBCD1	B4GALNT1	NTM	MITF	CCL5	S100A4	NID2
IL36RN	KLF5	FNDC4	NUAK1	MLANA	CCL7	HSDL1	NUAK1
HTN1	CDH24	MAP1B	OSMR	MYO1D	CCR7	SLC7A8	RRM2
OR7C1	SLC29A4	DLG3	PDGFC	NR4A3	CCRL2	MIR6872	SLC16A3
KRTAP19-1	CNIH2	FN1	PODXL	OCA2	CD14	TRO	SULF1
CST2	FLNC	NTM	S100A2	PHACTR1	CD40	CTPS1	TNFAIP6
DCT	OAF	ELOVL4	SLC22A4	PIR	CD48	ZNF76	VCAN
ATP6V0A4	PRR16	STC1	SLIT2	PLXNC1	CD55	FOS
DNASE2B	ADGRB2	BMPER	SYNJ2	PMEL	CD69	QRICH1
ANXA3	GPC3	TREM1	TCF4	RAB27A	CD70	MGP
IRX6	F2RL2	GGN	THBS1	RAB38	CD82	SPPL2A
CDK15	CTGF	AARD	TLE4	RGS20	CDKN1A	VCAN
DACT2	LOXL3	PTPRN	TNFRSF11B	RHOQ	CHST2	GMPR
QPCT	EMID1	KALRN	TPBG	RRAGD	CLEC5A	NR4A1
TSPAN10	UHRF1	PSD2	TPM1	SEMA6A	CMKLR1	TTYH1
PLA1A	CUEDC1	TXNDC15	TRAM2	SIRPA	CSF1	FGL2
BMX	IL6	PCNX2	WNT5A	SLC45A2	CSF3	NSG1
KIF6	GPT2	NOS2	ZEB1	ST3GAL6	CSF3R	EXOC6B
PRSS33	GP1BB	NNMT		STX7	CX3CL1	MIR6756
LGSN	ALPK2	MEDAG		TNFRSF14	CXCL10	ILVBL
APOC4-APOC2	DENND2A	RTL5		TRPM1	CXCL11	LIPA
APOC2	NACAD	SNRPB2			CXCL6	DDX3X
SPATS1	CDR2L	KCTD17			CXCL8	GARS
APOC4	EPHB4	DOCK4			CXCL9	LMNA
NSG1	EPHB3	FAM168A			CXCR6	P4HA2
DHRS2	FAM171A2	VSIR			CYBB	PDLIM1
MLANA	KIF18B	CLMP			DCBLD2	RXRG
TTC39A	COL20A1	TRIM14			EBI3	HSPA5
BCAN	IER3	IGFBP3			EDN1	STARD13
BFSP2	SLC35E4	NDRG4			EIF2AK2	MCM6
SOHLH2	SLC45A3	VIT			EMP3	SF3B3
KIF17	TMEM179	ANO1			EREG	RAF1
KCNN2	B4GALNT1	IL15			F3	ACSS2
GJB1	INAVA	CLIP3			FFAR2	ATG9A
FCRL1	FBLN2	JAKMIP2			FPR1	AFAP1L2
LHFPL1	CDC42EP2	SLC45A1			FZD5	POLR3C
SFTPC	MYBL2	FSD1			GABBR1	NISCH
CNDP1	GDNF	CLU			GCH1	CHD7
CXorf65	ADAMTS7	KCNA4			GNA15	ZNF559
CTSE	DDAH1	GLIS3			GNAI3	PLPP5
CA14	SLITRK6	ZNF287			GP1BA	C19ORF48
EDNRB	PRICKLE2	RASL12			GPC3	CNST
IRF4	TSPAN13	ITGB5			GPR132	EFTUD2
ISM1	CLDN4	C16orf45			GPR183	MKLN1
KAAG1	PDZD4	ST8SIA5			HAS2	ARHGEF6
LGI3	IQGAP3	MEGF11			HBEGF	DDX42
CAPN3	SLC12A8	CLDN2			HIF1A	DHX15
AC012651.1	G0S2	EFHC2			HPN	KLHL22
ANXA13	LMO7	THBS1			HRH1	EXT2
PPARGC1A	LOXL2	INHBB			ICAM1	CCND3
BAIAP2L2	PPP1R18	TNFRSF25			ICAM4	L1CAM
TRIM51	MSLN	EGR1			ICOSLG	EGR1
CDK2	CYP27C1	GAP43			IFITM1	ZNF584
FXYD3	GLRB	AXL			IFNAR1	GPRC5B
DCDC2	E2F2	TGM2			IFNGR2	ADAMTS1
GAPDHS	AGMO	AQP1			IL10	SPP1
ROPN1	C3orf52	PODXL			IL10RA	HPGD
TTR	PLEKHH3	GRIA2			IL12B	SGSM3
KIAA1024	AC140504.1	MRC2			IL15	SYT11
TBC1D7	LRRC15	ANO4			IL15RA	IGFBP3
PDE11A	TMEM108	KCNG1			IL18	TIMP3
C1orf116	TRAM2	TOX2			IL18R1	TSC1
ESRP1	C12orf75	AQP3			IL18RAP	FAM198B
RAB38	ARHGEF19	IL11			IL1A	POLR1B
DNAJA4	EPHA2	SERPINE1			IL1B	IL1RAP
FAM174B	SOX11	NGFR			IL1R1	MAP4K4
SSUH2	RRM2				IL2RB	COL12A1
SERPINF1	IL11				IL4R	GDF15
IL12RB2	CARHSP1				IL6	C1ORF198
KREMEN2	PLK1				IL7R	SERPING1
HSPA2	HOMER3				INHBA	LAMA4
FCN3	SEMA6C				IRAK2	MBP
QPRT	CDC20				IRF1	ANKRD50
RIPOR2	COL5A3				IRF7	KCNQ1OT1
GALNT3	SLC2A4RG				ITGA5	AAR2
ZNF280A	CLCF1				ITGB3	IFNGR1
AL512428.1	SAPCD2				ITGB8	ADAM12
AC009086.2	PPM1J				KCNA3	MIR6824
MITF	PLCB1				KCNJ2	TRAF5
MCOLN3	KCNN2				KCNMB2	SGK1
CUBN	MAPK8IP1				KIF1B	DLEU7
TIMM50	C16orf45				KLF6	CSRP1
AHCYL2	SYTL5				LAMP3	TUBB4B
HSPB2	TUBB2B				LCK	LTBP4
CHCHD6	SORCS2				LCP2	C1QTNF3
PIR	MMP3				LDLR	BCOR
CABLES1	KLF4				LIF	VCL
HSPB2-C11orf52	SPEG				LPAR1	CYBRD1
DAAM2	LYPD6				LTA	WWP2
ABCG5	KRT81				LY6E	ZNF721
ADCY1	FZD2				LYN	OSER1
SMCO3	EDN3				MARCO	POSTN
TFAP2A	PALM				MEFV	RPA1
RNF43	KCNG1				MEP1A	MYCBP2
MLPH	NEGR1				MET	MRPS27
CLTRN	SEMA3D				MMP14	YARS
FAM189A2	DACT3				MSR1	PAPSS1
PLXNC1	TMEM158				MXD1	ART3
SLC30A2	TIMP4				MYC	ABR
CARMIL1	TGFA				NAMPT	NNT
HACD1	FAM83D				NDP	CTGF
STRIP2	ADGRB1				NFKB1	IGFBP5
RASSF3	PDLIM2				NFKBIA	ELMO2
MYO5A	PALM2				NLRP3	NUP160
LYST	EML1				NMI	JKAMP
MYO1D	MEOX2				NMUR1	TYRP1
CHADL	KCNN4				NOD2	PPP1R15A
FMN1	CDCA5				NPFFR2	IGF1
ROPN1B	LOX				OLR1	PCSK2
RAB27A	MSRB3				OPRK1	SHPRH
MET	OSR2				OSM	UNC45A
SLC18B1	COL1A2				OSMR	FAAP100
UBL3	BRSK1				P2RX4	BCL2L13
ATP10A	CORO2A				P2RX7	PLAT
TTN	ARC				P2RY2	DDAH2
SNCA	TNFAIP2				PCDH7	DCTN4
GMPR	COL12A1				PDE4B	PSMD2
FKBP11	HOXB9				PDPN	PJA2
PRAME	SV2A				PIK3R5	TYR
SGCD	SULT1E1				PLAUR	ERAL1
CA5B	CDT1				PROK2	PCDHGC3
LZTS1	MMP15				PSEN1	TMSB4X
INPP4B	COL9A3				PTAFR	IARS
ATAD3B					PTGER2	SLC22A17
DUSP10					PTGER4	TPPP3
CLYBL					PTGIR	LAMC1
PLEKHH1					PTPRE	STK11IP
GCNT2					PVR	TBRG4
BTN2A2					RAF1	PIGQ
NUDT8					RASGRP1	LBR
SLC19A2					RELA	KLHL21
HPS4					RGS1	SLITRK6
CLCN7					RGS16	RGS1
C11orf96					RHOG	MEGF10
NANOS1					RIPK2	PDP1
MOK					RNF144B	PEPD
MYO10					ROS1	NDST1
MFSD12					RTP4	ZNF84
LYPD8					SCARF1	PARP6
FBXO7					SCN1B	KIT
IGSF8					SELE	CPPED1
TM7SF3					SELENOS	ADGRG6
SLC7A5					SELL	ARHGAP15
RENBP					SEMA4D	PTK7
AFF3					SERPINE1	BTN3A1
SLC25A4					SGMS2	DNAJB1
C19orf71					SLAMF1	SAT1
HOGA1					SLC11A2	ACSS1
CYP27A1					SLC1A2	ECM1
TRIM2					SLC28A2	EDNRB
DNAJB7					SLC31A1	ABHD4
TTYH2					SLC31A2	RPL7
CCL28					SLC4A4	TUBA1A
GPRC5B					SLC7A1	NXT2
SDCBP					SLC7A2	ZBTB1
OSTM1					SPHK1	COPB2
SPSB1					SRI	TGFBR2
HES6					STAB1	THAP7
TMEM117					TACR1	LZTR1
PAG1					TACR3	TSC22D3
SCARB1					TAPBP	EHD2
PLEKHA5					TIMP1	LOXL3
CLCN5					TLR1	PIP4K2C
ASAH1					TLR2	RSRP1
GSTP1					TLR3	SLC5A3
TRMT12					TNFAIP6	CTSL
DNAJC1					TNFRSF1B	ANXA1
STAT5A					TNFRSF9	PRSS23
PFKFB2					TNFSF10	MYLK
PARVB					TNFSF15	SFXN3
TNFRSF14					TNFSF9	ZNF266
STX3					TPBG	BCAN
SAMM50					VIP	AFAP1L1
AIF1L						IDH3G
LNX2						ESYT1
FAH						TRIM27
RRAGD						DMTF1
VAT1						DKK3
B3GLCT						LHFPL3-AS1
WDR81						PCIF1
FAM207A						MCOLN3
DERA						CCNL2
						GLB1L
						SURF4
						GRAMD3
						SYNE1
						PSMD1
						LAMB1
						DPY19L3
						SLC40A1
						NDUFS1
						CNDP2
						ATP6V1A
						COL5A2
						CCND1
						GFRA2
						CDH3
						HSPA1A
						HSPA1B
						DUSP1
						PMEL
						MOXD1
						HECTD3
						TMEM47
						PTPRZ1
						JAG1
						FHL1
						SNX22
						GAB1
						CLASP2
						GCC1
						KLHL9
						CNN3
						NCAPH2
						BRD8
						NGFR
						PLN
						VCP
						CAND1
						EIF4G2
						CAPRIN1
						GLUL
						KCNS3
						NBEAL1
						METTL13
						PGRMC1
						SLC39A1
						STIP1
						PLS3
						CADM1
						MXRA8
						TIMP1
						PLK2
						FEZ1
						PPT1
						ARRDC2
						CHID1
						HSPA6
						MATN2
						ERLEC1
						HK1
						NLGN3
						DPAGT1
						SEC24C
						A2M
						FSTL1
						RARG
						CDKN2AIP
						PYGB
						RNF14
						XIST
						AHNAK
						ZNF426
						CD4
						SNAI2
						KLHDC8B
						LAMB2
						NFS1
						CPSF3
						NUDT21
						UTRN
						NXF1
						MIR3142HG
						HSPA12A
						BSDC1
						AZIN1
						FMOD
						ISLR
						TNFRSF19
						MEST
						CARS
						SLC35A4
						SGCE
						MCM3
						CDH13
						RCAN1
						MCM4
						MAMDC2
						UBC
						UBA6
						PRNP
						UFM1
						IGFBP7
						DCUN1D4
						PIGA
						DCT
						ALDH1A3
						MAGED2
						CASP3
						CDC25B
						GFRA3
						MIR3064
						USP9X
						COPG1
						TMEM176A
						TRIP4
						MAGEA1
						ABLIM1
						TENM3
						RASSF1
						CRB1
						VWA9
						FN1
						TMEM191A
						AQP1
						RGS2
						THBS2
						CDC73
						KLHL12
						S100A16
						MSH6
						MBTPS1
						USP11
						ST6GAL1
						TBL3
						TRIB3
						C1ORF216
						BROX
						PDGFA
						DDX23
						DPH2
						DYNC1H1
						ALDH1A1
						TBC1D9B
						ZKSCAN8
						ARHGEF26
						SPATA20
						SLC1A5
						MCM7
						MIR6758
