# Supplementary material for: Decoding molecular programs in melanoma brain metastases
Source: Nat Commun. 2022 Nov 26;13:7304. doi: 10.1038/s41467-022-34899-x (PMC9701224; doi:10.1038/s41467-022-34899-x)
Supplement: Supplementary file 14 — Supplementary Data 11 [file 41467_2022_34899_MOESM14_ESM.xlsx]

## Sheet: final table
		Figure 8a, b: Differentially methylated CpGs of 46 positions of 37 genes separating BRAFmut (V600) and BRAFwt but NRASmut MBM
		At least for some probes is no annotation (genomic position and gene symbol) available
ID	Symbols	CGIposition	mean.BRAFmut	mean.BRAFwt	mean.diff	diffmeth.p.val	diffmeth.p.adj.fdr		Significance (diffmeth.p.val) was determined by unpaired two-tailed t-test and Bonferroni-corrected (diffmeth.p.adj.fdr) for multiple testing.
cg22515971	DLG1	S_Shore	0.252	0.7	-0.448	6.76e-09	0.00473
cg10858337	MYO15A	NA	0.071	0.493	-0.423	5.7e-08	0.0133		Only values with padj<0.05 are shown in the figure
cg17838427	LRRN2	N_Shore	0.197	0.6	-0.404	4.14e-08	0.0133
cg11379377	SMIM20	Island	0.118	0.498	-0.379	1.13e-07	0.0158
cg25711358	ALOX12B	NA	0.184	0.515	-0.331	9.3e-08	0.0158
cg04000047	C1orf167	Island	0.214	0.453	-0.239	1.44e-07	0.0168
cg04309489	DLG1	S_Shore	0.18	0.574	-0.394	1.93e-07	0.0193
cg10079049	SMIM20	N_Shore	0.133	0.446	-0.313	2.26e-07	0.0198
cg03951603	AC133637.1	Island	0.35	0.688	-0.338	2.99e-07	0.0232
cg01137760	MACROD1	NA	0.077	0.372	-0.296	5.28e-07	0.0283
cg13992648	MYO15A	NA	0.111	0.543	-0.433	4.95e-07	0.0283
cg18009321	AL035252.2	Island	0.137	0.476	-0.339	4.96e-07	0.0283
cg18152276	ELFN2	S_Shore	0.29	0.597	-0.307	5.17e-07	0.0283
cg19244655	KCNC1	N_Shore	0.285	0.545	-0.26	6.07e-07	0.0283
cg24923509	PAX2	N_Shore	0.261	0.522	-0.261	5.81e-07	0.0283
cg18208920	ZNF469	S_Shore	0.097	0.313	-0.216	8.2e-07	0.0359
cg09161412	MYO15A	NA	0.127	0.616	-0.489	8.93e-07	0.0368
cg02239968	NA	S_Shelf	0.291	0.676	-0.384	1.2e-06	0.0376
cg03550233	KRT19	S_Shore	0.392	0.596	-0.204	1.97e-06	0.0376
cg03818977	DOC2A	N_Shore	0.092	0.277	-0.185	1.36e-06	0.0376
cg06010881	NPM2	N_Shore	0.559	0.767	-0.208	1.58e-06	0.0376
cg07569385	GJB2	Island	0.334	0.674	-0.34	1.72e-06	0.0376
cg08073060	AC016168.4	NA	0.175	0.449	-0.275	1.68e-06	0.0376
cg10373003	MYO15A	NA	0.201	0.528	-0.327	1.94e-06	0.0376
cg10549986	RSAD2	NA	0.294	0.709	-0.415	1.2e-06	0.0376
cg11510999	ITGB7	Island	0.254	0.647	-0.394	1.44e-06	0.0376
cg11826549	NA	N_Shelf	0.438	0.12	0.317	1.53e-06	0.0376
cg12094892	AC007375.2	N_Shore	0.291	0.64	-0.348	1.65e-06	0.0376
cg12938978	AC044802.2	Island	0.213	0.455	-0.243	2.04e-06	0.0376
cg13561028	SFTA2	NA	0.45	0.711	-0.262	1.53e-06	0.0376
cg13637654	FGF8	N_Shore	0.316	0.663	-0.346	1.83e-06	0.0376
cg14237894	GPX3	Island	0.173	0.653	-0.479	2.01e-06	0.0376
cg17463149	PKP1	Island	0.093	0.402	-0.309	1.68e-06	0.0376
cg17670650	PTPRU	Island	0.301	0.554	-0.252	1.72e-06	0.0376
cg22082868	CATSPERZ	Island	0.172	0.451	-0.279	1.88e-06	0.0376
cg22936975	AL592490.1	NA	0.091	0.511	-0.421	1.49e-06	0.0376
cg26470390	PLCD1	S_Shore	0.196	0.498	-0.302	1.25e-06	0.0376
cg26833602	SUSD3	S_Shore	0.146	0.481	-0.334	1.28e-06	0.0376
cg07485357	ADCY4	N_Shore	0.166	0.562	-0.396	2.13e-06	0.0377
cg08891071	GPX3	N_Shore	0.492	0.836	-0.344	2.16e-06	0.0377
cg19822518	AC096970.1	S_Shore	0.237	0.608	-0.371	2.53e-06	0.0433
cg23069847	CATSPERZ	Island	0.164	0.506	-0.342	2.76e-06	0.0459
cg04983821	NA	S_Shore	0.365	0.628	-0.262	2.83e-06	0.0461
cg17696750	DLG1	S_Shore	0.377	0.713	-0.335	2.91e-06	0.0464
cg02855836	NA	Island	0.478	0.791	-0.313	3.18e-06	0.0493
cg07926733	DGUOK-AS1	N_Shelf	0.252	0.681	-0.429	3.24e-06	0.0493
