# Supplementary material for: Decoding molecular programs in melanoma brain metastases
Source: Nat Commun. 2022 Nov 26;13:7304. doi: 10.1038/s41467-022-34899-x (PMC9701224; doi:10.1038/s41467-022-34899-x)
Supplement: Supplementary file 18 — Source Data [file 41467_2022_34899_MOESM18_ESM.xlsx]

## Sheet: Figure 1b, right
		Analysis of selected genes in pre- and post-MAPKi treatment melanoma, study GSE77940
		NGFR		CDH1			CRABP2		ABCB5		PROM1			SERINC2		CYR61		AXL		CDH2		DCT		MLANA
	Patient	Pre	Post	Pre	Post		Pre	Post	Pre	Post	Pre	Post		Pre	Post	Pre	Post	Pre	Post	Pre	Post	Pre	Post	Pre	Post
	Pat 1	3.85466	6.09765	-2.04736	-3.82434		4.60479	5.93835	-1.08463	-3.62236	-6.02827	-4.77668		1.47724	3.07162	4.41855	4.02157	3.71179	5.70836	0.865353	-1.57038	0	-0.150038	-2.31945	2.77902
	Pat 2	1.86261	3.23851	2.98389	-0.760641		2.244	5.08549	0.151527	-3.81814	-2.94684	-3.32337		0.0284255	3.75039	2.1541	3.08019	0.213039	1.70472	4.66084	6.54878	5.36649	4.63582	8.24631	5.65806
	Pat 3	1.46448	5.07344	2.34734	1.57992		3.51651	9.52867	3.44695	-1.02791	-2.17546	1.10151		4.7122	3.19653	2.16098	4.21994	-0.302551	4.43292	3.55976	6.26154	9.80161	3.80646	7.89094	5.84741
	Pat 4	3.20606	1.43802	3.17751	0.292806		3.84013	3.62642	4.0533	3.3078	-2.16768	-0.313649		2.04812	3.36068	4.5443	5.11946	4.98608	3.48608	2.66451	4.15846	9.40161	2.59938	6.38583	8.06908
	Pat 5	-0.946351	1.67161	3.99926	-2.02897		1.77371	2.3734	1.04796	-3.62423	-3.33997	-3.42492		3.51376	2.68562	4.45205	7.29554	2.71193	3.50214	1.97601	0.101423	4.32046	0.282906	8.13072	2.16709
	Pat 6	1.52649	3.21349	4.54543	2.52956		2.74097	0.317122	3.12272	3.94218	-1.93412	-3.92381		1.81478	3.1073	3.91066	5.32364	2.26116	2.65632	2.58373	2.98321	4.17071	2.76531	8.76618	9.34569
		0.0821986		0.0125945			0.29885		0.0356209		0.427336			0.278909		0.0449753		0.177997		0.689394		0.0400191		0.745172
		0.0041* excluding Pat 4
		Data are shown in Figure 1b and Supplementary fig. 1c

## Sheet: Figure 1c, left
	Analysis of DEGs in pre- and post-MAPKi treatment melanoma, study GSE77940
ID	Genes	Pre-RAF/MEKi_1	Pre-RAF/MEKi_2	Pre-RAF/MEKi_3	Pre-RAF/MEKi_4	Pre-RAF/MEKi_5	Pre-RAF/MEKi_6	Post-RAF/MEKi_1	Post-RAF/MEKi_2	Post-RAF/MEKi_3	Post-RAF/MEKi_4	Post-RAF/MEKi_5	Post-RAF/MEKi_6	pval
ENSG00000263271	RP11-1055B8.8	2.44321	2.12328	2.68745	1.6726	1.3847	2.4159	-0.112551	0.84326	1.42606	1.33341	0.495551	1.28285	0.00298346
ENSG00000136040	PLXNC1	2.40658	2.69402	4.55981	3.6303	4.2572	3.90061	0.909559	0.928449	1.06807	2.89916	2.74167	1.4681	0.00442079
ENSG00000171791	BCL2	2.21218	2.65197	2.45571	2.79623	1.39395	2.18614	1.03401	0.915952	1.81272	1.48091	1.06486	1.70424	0.00822372
ENSG00000136169	SETDB2	2.24852	2.6225	3.36791	3.02338	2.46046	3.08903	1.5357	1.19573	1.99664	1.73892	2.00089	2.83592	0.00687941
ENSG00000236326	RP3-486I3.5	1.50408	2.04946	2.45733	1.89811	2.09994	2.74025	1.46248	0.351004	1.54322	0.410765	1.20881	2.26042	0.0146494
ENSG00000213886	UBD	3.60169	1.6753	3.41497	2.98604	4.0334	4.02891	-1.13378	-0.165898	2.18244	-1.30253	2.12944	3.9955	0.0253173
ENSG00000114796	KLHL24	2.82865	1.85427	2.3528	2.19557	1.30649	2.83263	0.773906	1.10294	2.01864	2.24328	1.36888	1.34252	0.0853551
ENSG00000172469	MANEA	2.06475	1.23587	2.75019	2.03052	1.88931	2.09452	1.70235	1.02568	1.93303	1.83347	1.43094	0.670081	0.0301084
ENSG00000118058	MLL	2.61743	1.5322	1.87803	1.94311	1.65215	1.38559	1.66777	1.11183	1.85991	1.6379	0.721223	0.306843	0.0167374
ENSG00000170234	PWWP2A	1.47483	1.51445	1.34232	1.77008	1.7163	1.53366	0.612406	1.1236	1.53715	1.82892	1.13128	0.838444	0.0793806
ENSG00000156298	TSPAN7	3.83246	4.82252	5.41245	2.41231	1.28897	2.88922	1.71328	-0.141441	1.93501	2.55273	3.12656	2.81137	0.221868
ENSG00000138623	SEMA7A	2.20535	0.465839	2.31101	1.73495	2.2924	3.18168	3.08976	3.46094	3.85451	3.78093	3.04696	4.05303	0.00829705
ENSG00000170017	ALCAM	2.73331	-0.268188	1.74442	1.26655	2.15709	2.85116	4.72848	3.79541	4.1664	3.39165	2.58613	3.25046	0.0192668
ENSG00000174791	RIN1	1.70962	0.495797	0.869801	2.16659	1.6517	1.83983	3.56755	3.18203	1.41699	3.17277	2.48847	2.20885	0.0200051
ENSG00000175183	CSRP2	4.21191	1.16816	2.67997	2.27581	1.46398	3.33516	6.01524	3.1125	4.74625	3.25027	4.18017	4.67671	0.0007391
ENSG00000144655	CSRNP1	2.93117	0.651817	2.55241	2.79717	2.89591	2.08832	3.21671	2.25767	4.20475	3.73127	3.98624	4.1054	0.00416593
ENSG00000128342	LIF	0.666607	-1.27669	2.74364	3.36989	-1.4468	1.94414	3.63092	2.32466	4.69275	7.4004	3.07207	2.90001	0.00276132
ENSG00000229431	RP1-92O14.6	0.657406	1.17941	2.07632	1.87848	1.03843	1.78696	2.48822	1.98494	2.24724	2.35822	1.80704	1.97784	0.0368546
ENSG00000175040	CHST2	3.28213	0.748859	1.79352	0.799471	1.86179	2.92862	2.6676	3.73516	3.83865	2.84133	3.20507	3.01417	0.0625277
ENSG00000232533	AC093673.5	2.59378	0.912718	1.35982	2.72625	1.51368	1.88913	4.56707	1.89876	3.33866	3.28723	2.54482	2.32593	0.00824812
ENSG00000106537	TSPAN13	3.86506	0.993028	2.08943	1.94977	1.84552	3.98221	5.30968	3.47678	3.90445	2.32924	4.54554	4.11863	0.0182672
ENSG00000165169	DYNLT3	3.52553	0.912019	2.02501	1.32848	1.34866	3.72257	3.93204	4.32428	2.92558	2.88531	3.19585	3.50005	0.0522749
ENSG00000122691	TWIST1	3.65979	0.419292	1.94767	0.922381	0.425256	2.72797	3.0297	3.90725	5.50279	2.19005	2.00503	3.35403	0.0568836
ENSG00000134013	LOXL2	4.10245	1.45547	1.35104	3.14532	3.04416	3.44647	4.42157	3.99878	6.00986	4.80463	5.23515	1.39988	0.152822
ENSG00000115318	LOXL3	1.77298	2.81034	4.02345	5.7856	1.03538	1.30146	6.08461	6.05929	4.70327	2.38215	2.77962	0.53932	0.434764
ENSG00000039068	CDH1	-2.04736	2.98389	2.34734	3.17751	3.99926	4.54543	-3.82434	-0.760641	1.57992	0.292806	-2.02897	2.52956	0.0125945

## Sheet: Figure 3d
		The TIL-state of MBM was defined by levels of CD3D expression/ level of CD3+ T cells
		Genes	CD3D	CD4	CD8A	PTPRC	TIL state
		Pat_12	4.767	4.852	5.38	5.788	TILhigh
		Pat_6	4.191	5.133	4.747	5.03	TILhigh
		Pat_4	3.627	5.796	3.579	5.43	TILhigh
		Pat_3	3.28	4.72	2.718	4.503	TILhigh
		Pat_5	3.02	4.465	2.629	4.246	TILhigh
		Pat_10	2.02	4.749	0.191	4.694	TILhigh
		Pat_9	1.953	2.701	1.57	3.728	TILhigh
		Pat_22	1.809	3.864	2.614	2.251	TILhigh
		Pat_23-O	0.185	3.566	0.643	2.277	TILlow
		Pat8_BMC1-M1	0	0.802	-3.096	-1.288	TILlow
		Pat8_BMC1-M4	0	-2.658	-2.748	-1.741	TILlow
		Pat_7	-0.291	3.901	-0.694	2.658	TILlow
		Pat_23-P	-0.563	1.744	0.396	1.227	TILlow
		Pat8_M4	-1.231	2.653	-0.33	2.447	TILlow
		Pat_11	-1.331	2.496	-1.608	2.233	TILlow
		Pat8_M1	-1.705	1.257	-0.548	1.067	TILlow
		Pat_1	-2.009	1.76	-1.927	0.306	TILlow
		Pat_2	-2.07	1.589	-1.452	-0.362	TILlow
		Cortex	-2.836	1.557	-1.689	1.564	TILlow
		Pons	-1.316	2.315	-0.401	2.344	TILlow
		Cereb.	-2.261	1.467	0.741	-0.04	TILlow

## Sheet: Figure 3e, right
	CIBERSORT-based deconvolution of MBM
Subset	Pat 2	Pat 1	Pat 7	Pat 6	Pat 4	Pat 5	Pat 3	Pat8/M1	Pat 9	Pat 10	Pat 11	Pat 12	Pat 22	Pat 23-O	Pat 23-P	Pat8/M4
ESTIMATE Immunscore	0.0256079	0.0351112	0.0978277	0.359628	0.333135	0.157238	0.152946	0.0483469	0.018341	0.0184505	0.0170317	0.0184785	0.0939167	0.0647474	0.0149829	0.0890542
Absolute score (sig.score)	0.0764285	0.0670495	0.0933747	0.468794	0.466574	0.382564	0.514226	0.0885718	0.0128111	0.0238785	0.0189347	0.0166899	0.292558	0.170227	0.133477	0.256115
Macrophages M2	0.0112869	0.0168389	0.0132882	0.177883	0.183123	0.0212239	0.136849	0.0273337	0	0	0	0	0.0518807	0.0272017	0.00144233	0.00825757
T cells CD4 memory resting	0.0193504	0.0123412	0.0416907	0.0694514	0.0809396	0.123331	0.121814	0.0259005	0.00630292	0.0115344	0.0116034	0.00676345	0.0183295	0.0606791	0	0.0623099
Monocytes	0	0.00353786	0.00816371	0.0168945	0.0735814	0.0189241	0.0540087	0.00609497	0	0	0.000612207	0	0.0053428	0.00703031	0.0140444	0
T cells CD8	0	0	0	0.0967208	0.0445333	0	0.0360293	0	0	0	0	0	0.0335823	0	0.0434742	0
Macrophages M1	0	0	8.32249e-05	0.0561083	0.0444803	0.0324296	0.0253018	0	0	0	0	0	0.00594707	0.00260329	0.00120672	0
Mast cells resting	0.0029905	0.000703556	0.0122404	0.023402	0.0119804	0.0384502	0.0432718	0.0023421	0.0022192	0.00558685	0.00353442	0.00455042	0.00521052	0	0.00380024	0.00850348
Macrophages M0	0.0306496	0.0141315	0.00169834	0.00230765	0	0.0761759	0.00339353	0.00745094	0.00226068	0.00501605	0.00232705	0.00343341	0.00468528	0.0334188	0.0392937	0.0778009

## Sheet: Figure 4c, left
		Investigation of NGFR- and Ecad-core gene levels in pre- and post-MAPKi melanoma of study GSE77940
ID		ENSG00000134013	ENSG00000106537	ENSG00000142871	ENSG00000104783	ENSG00000249992	ENSG00000064300	ENSG00000013016	ENSG00000100036	ENSG00000136040	ENSG00000052126	ENSG00000055732	ENSG00000104413	ENSG00000039068	ENSG00000004846	ENSG00000123374	ENSG00000092529	ENSG00000023697	ENSG00000134508	ENSG00000120215
Signatures		NGFR-core	NGFR-core	NGFR-core	NGFR-core	NGFR-core	NGFR-core	NGFR-core	NGFR-core	Ecad-core	Ecad-core	Ecad-core	Ecad-core	Ecad-core	Ecad-core	Ecad-core	Ecad-core	Ecad-core	Ecad-core	Ecad-core
Genes	Cat	LOXL2	TSPAN13	CYR61	KCNN4	TMEM158	NGFR	EHD3	SLC35E4	PLXNC1	PLEKHA5	MCOLN3	ESRP1	CDH1	ABCB5	CDK2	CAPN3	DERA	CABLES1	MLANA
Pre_#Pat1	Pre	4.10245	3.86506	4.41855	2.55126	1.2945	3.85466	2.32874	1.44429	2.40658	0.984734	-2.93717	-4.23117	-2.04736	-1.08463	1.51359	2.17474	3.42708	2.34158	-2.31945
Pre_#Pat2	Pre	1.45547	0.993028	2.1541	2.11748	2.19091	1.86261	-0.33237	1.48569	2.69402	2.25148	5.14812	2.31841	2.98389	0.151527	3.48377	5.62158	3.48292	4.18473	8.24631
Pre_#Pat3	Pre	1.35104	2.08943	2.16098	0.227142	1.52545	1.46448	1.44711	0.162627	4.55981	3.66338	1.66008	2.58917	2.34734	3.44695	5.93332	4.87143	4.84769	3.85198	7.89094
Pre_#Pat4	Pre	3.14532	1.94977	4.5443	5.6868	2.9914	3.20606	0.197445	2.09394	3.6303	1.36995	4.51268	2.27052	3.17751	4.0533	5.7508	6.75324	4.58354	5.48181	6.38583
Pre_#Pat5	Pre	3.04416	1.84552	4.45205	1.67245	1.57437	-0.946351	0.138817	0.322194	4.2572	3.81067	5.13858	2.58995	3.99926	1.04796	5.95047	5.62792	4.87784	4.32442	8.13072
Pre_#Pat6	Pre	3.44647	3.98221	3.91066	3.56516	2.57781	1.52649	1.67115	0.599835	3.90061	3.80762	1.68714	1.75445	4.54543	3.12272	6.71251	4.69217	5.05948	5.39039	8.76618
Post_#1	Post	4.42157	5.30968	4.02157	6.24158	3.82738	6.09765	3.39074	2.21878	0.909559	-0.625866	-0.955503	0.0204229	-3.82434	-3.62236	4.19215	2.42747	4.13425	1.90267	2.77902
Post_#2	Post	3.99878	3.47678	3.08019	5.66743	4.67683	3.23851	3.00446	1.92314	0.928449	1.28762	3.92936	1.18033	-0.760641	-3.81814	2.60124	3.53395	2.65761	1.67269	5.65806
Post_#3	Post	6.00986	3.90445	4.21994	3.80823	3.20982	5.07344	0.935263	1.00421	1.06807	2.45456	1.236	-1.39009	1.57992	-1.02791	4.55929	3.70861	3.81253	1.69512	5.84741
Post_#4	Post	4.80463	2.32924	5.11946	4.18954	3.7805	1.43802	2.52846	2.10448	2.89916	2.38039	2.09727	-0.0734942	0.292806	3.3078	6.05763	5.05927	3.54042	2.91728	8.06908
Post_#5	Post	5.23515	4.54554	7.29554	2.72256	2.80118	1.67161	2.3247	1.52703	2.74167	0.23843	-1.78754	-3.33831	-2.02897	-3.62423	2.67324	1.40433	3.71246	2.01456	2.16709
Post_#6	Post	1.39988	4.11863	5.32364	4.04537	2.39896	3.21349	1.35534	1.42687	1.4681	3.0184	2.24009	2.8595	2.52956	3.94218	6.40212	5.69443	5.15146	5.51516	9.34569
pval		0.0777275	0.0419264	0.131852	0.0781339	0.00806202	0.0041	0.0417795	0.0917757	0.00398164	0.160133	0.384152	0.360771	0.0606981	0.155258	0.657845	0.176396	0.250732	0.0583306	0.800855

## Sheet: Figure 4c, center
Genes	Subgroup		Genes	Subgroup		Genes	Subgroup		Genes	Subgroup		Genes	Subgroup		Genes	Subgroup		Genes	Subgroup
CDC20	NGFR-core		AC012651.1	Ecad-core		AXL	Invasive		ERBB3	MITF-targets		ALCAM	NCSC		DCT	Pigmentation		ANKRD46	Proliferative
CDCA5	NGFR-core		CABLES1	Ecad-core		CCL2	Invasive		GPR143	MITF-targets		FOXD3	NCSC		EDNRB	Pigmentation		ATP10A	Proliferative
CDT1	NGFR-core		CAPN3	Ecad-core		CYR61	Invasive		GPRC5B	MITF-targets		L1CAM	NCSC		MITF	Pigmentation		CDK5R1	Proliferative
CRABP2	NGFR-core		CDH1	Ecad-core		FOSL2	Invasive		MET	MITF-targets		NGFR	NCSC		MLANA	Pigmentation		CERS4	Proliferative
CTXN1	NGFR-core		FAM174B	Ecad-core		LOXL2	Invasive								TRPM1	Pigmentation		GALNT3	Proliferative
EHD3	NGFR-core		GMPR	Ecad-core		TNC	Invasive								TYR	Pigmentation		PCSK9	Proliferative
FAM83D	NGFR-core		MOK	Ecad-core											SLC45A2	Pigmentation		PDGFD	Proliferative
HOMER3	NGFR-core		NSG1	Ecad-core														STX7	Proliferative
IQGAP3	NGFR-core		RIPOR2	Ecad-core
MYBL2	NGFR-core		SLC45A2	Ecad-core
NGFR	NGFR-core
OAF	NGFR-core
PTPRF	NGFR-core
RRM2	NGFR-core
	Pat	CD271-core	Ecad-core	Invasive	MITF-targets	NCSC-like	Pigmented	Proliferation
	Pat_23.O	4.23386	-1.342	4.38983	1.52075	4.27775	-0.930286	1.71788
	Pat_23.P	4.19164	-1.0266	4.8075	1.526	4.847	-0.581571	-0.186875
	Pat8_BMC1.M1	4.13257	3.0428	5.26217	4.55975	5.35925	3.83943	0.50025
	Pat_4	3.89371	0.1393	4.94617	2.82125	6.01175	-0.507857	-0.065625
	Pat8_BMC1.M4	3.54164	3.4375	2.70083	5.48625	3.70325	6.06643	0.995
	Pat_3	3.44107	0.0816	3.90317	2.9035	2.809	1.754	2.48025
	Pat8_M4	3.3135	3.5454	4.46583	5.37525	4.418	5.58757	0.894875
	Pat_9	2.97686	2.4324	2.25417	4.111	4.2685	4.745	1.79275
	Pat_1	2.8835	2.2821	2.07717	5.55625	3.9055	3.66729	2.85938
	Pat_6	2.45686	4.9491	3.24683	1.93325	2.3515	5.55	1.80437
	Pat_2	2.304	4.306	1.29383	5.3815	3.27275	6.62286	3.126
	Pat_11	2.205	4.9402	2.25283	5.656	2.2185	6.89671	2.14838
	Pat_7	2.18693	4.2317	2.68117	4.66225	3.84875	5.79614	2.25575
	Pat_5	1.83507	4.4954	3.36783	5.9745	2.372	5.68571	2.51725
	Pat_12	1.36214	3.4462	2.352	5.383	2.1785	5.29814	2.32313
	Pat8_M1	1.33079	5.7092	0.656333	6.6735	1.63375	7.85057	3.10838
	Pat_10	1.02643	0.1598	4.0885	1.72925	2.1375	-1.71543	0.967625
	Cortex	0.786571	1.8253	2.65867	3.35975	1.984	-0.456714	1.32263
	Pat_22	0.494929	4.8519	3.30833	5.69325	1.58625	7.128	1.77838
	Pons	0.466643	2.1312	3.12683	3.43625	2.22375	-0.590286	1.41013
	Cereb.	-0.364857	1.1068	0.48	1.015	2.20975	-0.756714	1.43613
											median
											sdv

## Sheet: MRD in MBM Figure 4c, right
Patients	Category	Class1	Class2	NGFR	PDGFA	EHD3	ARHGEF26	LOXL3	SGCE	IGFBP3	TRO	ADAMTS1	RCAN1	PDLIM1	Mean
Pat_4	MBM	NGFRhigh	Ecadlow	7.876	4.429	3.386	2.027	5.719	4.891	4.655	1.991	3.164	5.705	3.649	4.31745
Pat_23-P	MBM	NGFRhigh	Ecadlow	6.537	6.955	2.8	3.662	8.064	5.76	9.602	2.68	4.553	5.291	3.859	5.433
Pat_23-O	MBM	NGFRhigh	Ecadlow	6.089	6.534	3.08	4.557	6.55	6.18	7.418	2.922	3.891	5.874	3.932	5.18427
Pat_9	MBM	NGFRhigh	Ecadlow	5.384	5.235	3.336	4.245	4.03	4.845	3.802	2.557	3.211	4.71	3.486	4.07645
Pat8_M4	MBM	NGFRhigh	Ecadhigh	5.347	2.017	4.203	2.723	3.575	3.896	5.009	1.743	4.166	5.947	3.554	3.83455
Pat_3	MBM	NGFRhigh	Ecadlow	4.917	7.049	2.404	3.18	4.747	6.17	7.7	2.748	4.8	4.792	4	4.77336
Pat_1	MBM	NGFRhigh	Ecadlow	4.421	5.851	4.009	2.045	4.434	5.28	4.441	2.768	4.903	3.684	3.495	4.121
Pat_2	MBM	NGFRlow	Ecadhigh	3.035	4.053	2.009	1.361	2.762	3.174	4.017	2.199	2.804	3.89	2.86	2.924
Pat_7	MBM	NGFRlow	Ecadhigh	2.622	4.448	2.629	0.101	4.307	3.725	3.53	0.705	2.152	5.33	1.492	2.82191
Pat_6	MBM	NGFRlow	Ecadhigh	2.036	-0.286	1.013	-1.422	5.52	3.944	2.988	1.025	1.407	4.018	2.437	2.06182
Pat_10	MBM	NGFRlow	Ecadlow	1.893	4.041	3.441	1.503	4.643	4.945	4.657	1.925	4.606	2.861	2.908	3.40209
Pat_22	MBM	NGFRlow	Ecadhigh	1.356	3.158	0.884	2.116	2.599	3.55	4.099	2.169	2.552	2.945	3.309	2.61245
Pat_11	MBM	NGFRlow	Ecadhigh	0.874	0.558	0.907	1.318	3.005	4.328	3.742	-1.185	2.759	4.073	2.491	2.07909
Pat_12	MBM	NGFRlow	Ecadhigh	0.87	3.188	0.256	-0.391	2.864	3.328	2.098	-0.032	3.047	3.506	1.516	1.84091
Pat8_M1	MBM	NGFRlow	Ecadhigh	0.577	2.442	-0.041	1.121	1.861	3.847	3.241	2.853	2.302	3.871	0.795	2.079
Pat_5	MBM	NGFRlow	Ecadhigh	-0.17	0.431	0.625	1.113	3.45	4.003	3.451	0.374	2.217	3.254	3.455	2.01845
pval				4.24628e-06	0.00536086	0.00067335	0.000433682	0.0248593	0.00287919	0.0195852	0.0134966	0.00266145	0.00395394	0.00191092
Patients	Class1	MRD_state	pval
Pat_4	NGFRhigh	4.31745	9.40741e-06
Pat_23-P	NGFRhigh	5.433
Pat_23-O	NGFRhigh	5.18427
Pat_9	NGFRhigh	4.07645
Pat8_M4	NGFRhigh	3.83455
Pat_3	NGFRhigh	4.77336
Pat_1	NGFRhigh	4.121
Pat_2	NGFRlow	2.924
Pat_7	NGFRlow	2.82191
Pat_6	NGFRlow	2.06182
Pat_10	NGFRlow	3.40209
Pat_22	NGFRlow	2.61245
Pat_11	NGFRlow	2.07909
Pat_12	NGFRlow	1.84091
Pat8_M1	NGFRlow	2.079
Pat_5	NGFRlow	2.01845

## Sheet: Figure 4d, left
ID	EHD3	Site	Class2	Class1
TCGA-3N-A9WB	6.32282	PT	Ecadhigh	NGFRlow
TCGA-3N-A9WC	11.905	EM	Ecadlow	NGFRlow
TCGA-3N-A9WD	9.34678	EM	Ecadhigh	NGFRhigh
TCGA-BF-A1PU	10.7616	PT	Ecadhigh	NGFRhigh
TCGA-BF-A1PV	7.03875	PT	Ecadhigh	NGFRhigh
TCGA-BF-A1PX	10.6299	PT	Ecadhigh	NGFRlow
TCGA-BF-A1PZ	10.2391	PT	Ecadhigh	NGFRhigh
TCGA-BF-A1Q0	9.36636	PT	Ecadlow	NGFRhigh
TCGA-BF-A3DJ	11.1223	PT	Ecadhigh	NGFRlow
TCGA-BF-A3DL	9.39437	PT	Ecadhigh	NGFRlow
TCGA-BF-A3DM	12.7091	PT	Ecadhigh	NGFRhigh
TCGA-BF-A3DN	10.7368	PT	Ecadhigh	NGFRhigh
TCGA-BF-A5EO	12.495	PT	Ecadhigh	NGFRhigh
TCGA-BF-A5EP	10.8995	PT	Ecadhigh	NGFRhigh
TCGA-BF-A5EQ	9.18588	PT	Ecadhigh	NGFRhigh
TCGA-BF-A5ER	9.10506	PT	Ecadhigh	NGFRlow
TCGA-BF-A5ES	7.99721	PT	Ecadhigh	NGFRlow
TCGA-BF-A9VF	10.649	EM	Ecadhigh	NGFRlow
TCGA-BF-AAOU	10.4003	PT	Ecadhigh	NGFRhigh
TCGA-BF-AAOX	6.94526	PT	Ecadlow	NGFRlow
TCGA-BF-AAP0	11.5463	EM	Ecadhigh	NGFRlow
TCGA-BF-AAP1	10.8166	PT	Ecadhigh	NGFRlow
TCGA-BF-AAP2	7.37266	PT	Ecadhigh	NGFRhigh
TCGA-BF-AAP4	9.97952	PT	Ecadhigh	NGFRhigh
TCGA-BF-AAP6	11.1798	PT	Ecadhigh	NGFRlow
TCGA-BF-AAP7	11.1511	PT	Ecadhigh	NGFRhigh
TCGA-BF-AAP8	10.74	PT	Ecadhigh	NGFRlow
TCGA-D3-A1Q1	10.7495	EM	Ecadhigh	NGFRhigh
TCGA-D3-A1Q3	7.71505	EM	Ecadhigh	NGFRlow
TCGA-D3-A1Q4	11.0177	EM	Ecadhigh	NGFRhigh
TCGA-D3-A1Q5	12.1293	EM	Ecadlow	NGFRhigh
TCGA-D3-A1Q6	11.7288	EM	Ecadlow	NGFRhigh
TCGA-D3-A1Q7	9.95349	EM	Ecadhigh	NGFRlow
TCGA-D3-A1Q8	12.3312	EM	Ecadlow	NGFRhigh
TCGA-D3-A1Q9	7.38654	EM	Ecadhigh	NGFRlow
TCGA-D3-A1QA	7.30382	EM	Ecadhigh	NGFRhigh
TCGA-D3-A1QA_1	6.96733	EM	Ecadhigh	NGFRlow
TCGA-D3-A1QB	7.86466	EM	Ecadlow	NGFRlow
TCGA-D3-A2J6	11.3164	EM	Ecadhigh	NGFRlow
TCGA-D3-A2J7	11.6426	EM	Ecadhigh	NGFRhigh
TCGA-D3-A2J8	9.02849	EM	Ecadlow	NGFRhigh
TCGA-D3-A2J9	8.77049	EM	Ecadhigh	NGFRlow
TCGA-D3-A2JA	11.3695	EM	Ecadlow	NGFRhigh
TCGA-D3-A2JB	10.3164	EM	Ecadlow	NGFRhigh
TCGA-D3-A2JC	9.69992	EM	Ecadlow	NGFRlow
TCGA-D3-A2JD	11.4007	EM	Ecadhigh	NGFRhigh
TCGA-D3-A2JE	6.87575	EM	Ecadlow	NGFRlow
TCGA-D3-A2JF	9.85111	EM	Ecadlow	NGFRhigh
TCGA-D3-A2JG	6.36918	EM	Ecadhigh	NGFRlow
TCGA-D3-A2JH	10.6393	EM	Ecadlow	NGFRhigh
TCGA-D3-A2JK	9.50176	EM	Ecadhigh	NGFRhigh
TCGA-D3-A2JL	11.7446	EM	Ecadlow	NGFRlow
TCGA-D3-A2JN	10.7767	EM	Ecadlow	NGFRhigh
TCGA-D3-A2JO	8.26677	EM	Ecadhigh	NGFRhigh
TCGA-D3-A2JP	9.98232	EM	Ecadlow	NGFRhigh
TCGA-D3-A3BZ	10.6172	EM	Ecadhigh	NGFRhigh
TCGA-D3-A3C1	12.001	EM	Ecadlow	NGFRhigh
TCGA-D3-A3C3	8.36793	EM	Ecadhigh	NGFRhigh
TCGA-D3-A3C6	9.70211	EM	Ecadhigh	NGFRlow
TCGA-D3-A3C7	14.4745	EM	Ecadlow	NGFRhigh
TCGA-D3-A3C8	9.34761	EM	Ecadlow	NGFRhigh
TCGA-D3-A3CB	10.481	EM	Ecadlow	NGFRlow
TCGA-D3-A3CC	11.3707	EM	Ecadhigh	NGFRlow
TCGA-D3-A3CE	12.44	EM	Ecadhigh	NGFRlow
TCGA-D3-A3CF	11.9518	EM	Ecadhigh	NGFRhigh
TCGA-D3-A3ML	5.82971	EM	Ecadlow	NGFRlow
TCGA-D3-A3MO	11.1595	EM	Ecadhigh	NGFRhigh
TCGA-D3-A3MR	8.17684	EM	Ecadhigh	NGFRlow
TCGA-D3-A3MU	10.2146	EM	Ecadlow	NGFRlow
TCGA-D3-A3MV	12.016	EM	Ecadhigh	NGFRhigh
TCGA-D3-A51E	7.36593	EM	Ecadhigh	NGFRlow
TCGA-D3-A51F	10.0959	EM	Ecadhigh	NGFRhigh
TCGA-D3-A51G	8.73219	EM	Ecadlow	NGFRhigh
TCGA-D3-A51H	10.5039	EM	Ecadlow	NGFRhigh
TCGA-D3-A51J	10.3671	EM	Ecadlow	NGFRlow
TCGA-D3-A51K	8.91251	EM	Ecadlow	NGFRlow
TCGA-D3-A51N	10.3082	EM	Ecadlow	NGFRlow
TCGA-D3-A51R	10.8986	EM	Ecadlow	NGFRhigh
TCGA-D3-A51T	7.20786	EM	Ecadhigh	NGFRlow
TCGA-D3-A5GL	6.40599	EM	Ecadlow	NGFRhigh
TCGA-D3-A5GN	11.3784	EM	Ecadlow	NGFRhigh
TCGA-D3-A5GO	10.453	PT	Ecadlow	NGFRhigh
TCGA-D3-A5GR	10.6978	EM	Ecadhigh	NGFRhigh
TCGA-D3-A5GS	10.6314	EM	Ecadhigh	NGFRlow
TCGA-D3-A5GT	7.01529	PT	Ecadhigh	NGFRlow
TCGA-D3-A5GU	7.43214	EM	Ecadhigh	NGFRlow
TCGA-D3-A8GB	10.3276	EM	Ecadlow	NGFRhigh
TCGA-D3-A8GC	7.18349	EM	Ecadlow	NGFRhigh
TCGA-D3-A8GD	9.66918	EM	Ecadhigh	NGFRhigh
TCGA-D3-A8GE	10.5752	PT	Ecadlow	NGFRhigh
TCGA-D3-A8GI	9.16127	EM	Ecadlow	NGFRhigh
TCGA-D3-A8GJ	7.169	EM	Ecadhigh	NGFRlow
TCGA-D3-A8GK	9.96919	EM	Ecadhigh	NGFRlow
TCGA-D3-A8GL	6.97912	EM	Ecadlow	NGFRlow
TCGA-D3-A8GM	10.2576	EM	Ecadhigh	NGFRhigh
TCGA-D3-A8GN	8.66936	EM	Ecadhigh	NGFRlow
TCGA-D3-A8GO	10.6621	EM	Ecadlow	NGFRhigh
TCGA-D3-A8GP	8.75915	EM	Ecadlow	NGFRhigh
TCGA-D3-A8GQ	11.7883	EM	Ecadlow	NGFRhigh
TCGA-D3-A8GR	11.1913	EM	Ecadlow	NGFRlow
TCGA-D3-A8GS	9.01339	EM	Ecadlow	NGFRlow
TCGA-D3-A8GV	9.32851	EM	Ecadhigh	NGFRlow
TCGA-D9-A148	11.6378	EM	Ecadhigh	NGFRlow
TCGA-D9-A149	7.85703	PT	Ecadhigh	NGFRhigh
TCGA-D9-A1JW	9.96229	EM	Ecadhigh	NGFRhigh
TCGA-D9-A1JX	9.54971	EM	Ecadhigh	NGFRhigh
TCGA-D9-A1X3	7.3589	PT	Ecadhigh	NGFRhigh
TCGA-D9-A3Z1	8.20295	EM	Ecadlow	NGFRlow
TCGA-D9-A3Z3	10.6022	EM	Ecadhigh	NGFRhigh
TCGA-D9-A3Z4	9.89157	PT	Ecadlow	NGFRlow
TCGA-D9-A4Z2	10.2364	PT	Ecadhigh	NGFRlow
TCGA-D9-A4Z3	8.94777	PT	Ecadlow	NGFRlow
TCGA-D9-A4Z5	12.2929	EM	Ecadlow	NGFRhigh
TCGA-D9-A4Z6	10.5111	EM	Ecadhigh	NGFRlow
TCGA-D9-A6E9	9.86168	EM	Ecadhigh	NGFRhigh
TCGA-D9-A6EA	11.3019	EM	Ecadlow	NGFRlow
TCGA-D9-A6EC	10.1974	EM	Ecadlow	NGFRlow
TCGA-D9-A6EG	7.12657	EM	Ecadhigh	NGFRlow
TCGA-DA-A1HV	9.75675	EM	Ecadlow	NGFRhigh
TCGA-DA-A1HW	10.5321	EM	Ecadhigh	NGFRlow
TCGA-DA-A1HY	10.826	EM	Ecadlow	NGFRhigh
TCGA-DA-A1I0	8.32968	PT	Ecadhigh	NGFRhigh
TCGA-DA-A1I1	8.03744	PT	Ecadlow	NGFRlow
TCGA-DA-A1I2	7.18635	EM	Ecadhigh	NGFRlow
TCGA-DA-A1I4	11.1503	PT	Ecadlow	NGFRlow
TCGA-DA-A1I5	11.6826	PT	Ecadhigh	NGFRlow
TCGA-DA-A1I7	11.7343	PT	Ecadlow	NGFRlow
TCGA-DA-A1I8	13.8074	PT	Ecadlow	NGFRhigh
TCGA-DA-A1IA	11.652	BM	Ecadhigh	NGFRhigh
TCGA-DA-A1IB	9.94202	EM	Ecadhigh	NGFRhigh
TCGA-DA-A1IC	7.66482	EM	Ecadhigh	NGFRlow
TCGA-DA-A3F2	11.9103	EM	Ecadlow	NGFRlow
TCGA-DA-A3F3	10.6463	EM	Ecadlow	NGFRlow
TCGA-DA-A3F5	11.8433	EM	Ecadlow	NGFRlow
TCGA-DA-A3F8	9.15215	EM	Ecadhigh	NGFRlow
TCGA-DA-A95V	10.3423	EM	Ecadhigh	NGFRlow
TCGA-DA-A95W	9.35108	EM	Ecadhigh	NGFRlow
TCGA-DA-A95X	10.4267	EM	Ecadlow	NGFRlow
TCGA-DA-A95Y	10.8364	EM	Ecadhigh	NGFRlow
TCGA-DA-A95Z	6.01954	EM	Ecadlow	NGFRlow
TCGA-DA-A960	6.64139	EM	Ecadhigh	NGFRlow
TCGA-EB-A1NK	12.2301	PT	Ecadhigh	NGFRhigh
TCGA-EB-A24C	7.62534	PT	Ecadhigh	NGFRlow
TCGA-EB-A24D	8.33787	PT	Ecadlow	NGFRlow
TCGA-EB-A299	10.2773	PT	Ecadhigh	NGFRhigh
TCGA-EB-A3HV	10.8633	PT	Ecadhigh	NGFRhigh
TCGA-EB-A3XB	10.1639	PT	Ecadhigh	NGFRhigh
TCGA-EB-A3XC	13.2747	PT	Ecadhigh	NGFRhigh
TCGA-EB-A3XD	10.7771	PT	Ecadhigh	NGFRhigh
TCGA-EB-A3XE	11.2371	PT	Ecadhigh	NGFRhigh
TCGA-EB-A3XF	8.90495	PT	Ecadhigh	NGFRhigh
TCGA-EB-A3Y6	10.0929	EM	Ecadhigh	NGFRlow
TCGA-EB-A3Y7	10.9506	EM	Ecadhigh	NGFRlow
TCGA-EB-A41A	6.9453	PT	Ecadlow	NGFRhigh
TCGA-EB-A41B	10.2131	PT	Ecadhigh	NGFRlow
TCGA-EB-A42Y	7.61449	PT	Ecadhigh	NGFRlow
TCGA-EB-A42Z	9.50225	PT	Ecadhigh	NGFRhigh
TCGA-EB-A430	9.95518	PT	Ecadhigh	NGFRlow
TCGA-EB-A431	13.3223	PT	Ecadhigh	NGFRhigh
TCGA-EB-A44N	9.3988	PT	Ecadhigh	NGFRlow
TCGA-EB-A44O	9.99397	PT	Ecadhigh	NGFRlow
TCGA-EB-A44P	10.5215	PT	Ecadlow	NGFRlow
TCGA-EB-A44Q	7.11667	EM	Ecadhigh	NGFRlow
TCGA-EB-A44R	10.9521	EM	Ecadhigh	NGFRlow
TCGA-EB-A4IQ	9.30654	PT	Ecadhigh	NGFRlow
TCGA-EB-A4IS	10.4585	PT	Ecadlow	NGFRhigh
TCGA-EB-A4OY	10.2595	PT	Ecadlow	NGFRlow
TCGA-EB-A4OZ	10.6371	PT	Ecadhigh	NGFRhigh
TCGA-EB-A4P0	9.41765	PT	Ecadlow	NGFRlow
TCGA-EB-A4XL	9.54929	PT	Ecadhigh	NGFRlow
TCGA-EB-A51B	8.42006	PT	Ecadhigh	NGFRlow
TCGA-EB-A550	10.5181	PT	Ecadhigh	NGFRhigh
TCGA-EB-A551	10.6505	PT	Ecadhigh	NGFRlow
TCGA-EB-A553	7.99414	PT	Ecadlow	NGFRlow
TCGA-EB-A57M	11.4253	PT	Ecadhigh	NGFRhigh
TCGA-EB-A5FP	6.28467	PT	Ecadhigh	NGFRlow
TCGA-EB-A5KH	8.93721	EM	Ecadhigh	NGFRlow
TCGA-EB-A5SE	7.22426	PT	Ecadhigh	NGFRlow
TCGA-EB-A5SF	11.2252	PT	Ecadhigh	NGFRlow
TCGA-EB-A5SG	9.00515	EM	Ecadhigh	NGFRlow
TCGA-EB-A5SH	9.28137	EM	Ecadlow	NGFRlow
TCGA-EB-A5UL	9.06171	EM	Ecadhigh	NGFRlow
TCGA-EB-A5UM	7.65592	PT	Ecadhigh	NGFRlow
TCGA-EB-A5UN	11.466	EM	Ecadhigh	NGFRhigh
TCGA-EB-A5VU	11.4109	PT	Ecadhigh	NGFRlow
TCGA-EB-A5VV	10.3645	EM	Ecadlow	NGFRhigh
TCGA-EB-A6L9	9.79157	EM	Ecadhigh	NGFRhigh
TCGA-EB-A6QY	10.9233	PT	Ecadhigh	NGFRlow
TCGA-EB-A6QZ	9.55094	PT	Ecadhigh	NGFRlow
TCGA-EB-A6R0	8.8148	PT	Ecadlow	NGFRhigh
TCGA-EB-A82B	9.98851	PT	Ecadlow	NGFRlow
TCGA-EB-A82C	8.77076	PT	Ecadhigh	NGFRlow
TCGA-EB-A85I	7.52644	PT	Ecadhigh	NGFRlow
TCGA-EB-A85J	8.92985	PT	Ecadlow	NGFRlow
TCGA-EB-A97M	8.89864	PT	Ecadhigh	NGFRlow
TCGA-EE-A17X	6.68547	PT	Ecadhigh	NGFRlow
TCGA-EE-A17Y	10.8225	PT	Ecadlow	NGFRlow
TCGA-EE-A17Z	6.76767	PT	Ecadlow	NGFRlow
TCGA-EE-A180	6.82032	PT	Ecadhigh	NGFRlow
TCGA-EE-A181	8.439	EM	Ecadhigh	NGFRlow
TCGA-EE-A182	9.07062	EM	Ecadhigh	NGFRlow
TCGA-EE-A183	9.31021	EM	Ecadhigh	NGFRhigh
TCGA-EE-A184	7.79041	PT	Ecadhigh	NGFRhigh
TCGA-EE-A185	7.11915	PT	Ecadhigh	NGFRlow
TCGA-EE-A20B	10.8774	PT	Ecadlow	NGFRhigh
TCGA-EE-A20C	11.0517	PT	Ecadlow	NGFRlow
TCGA-EE-A20F	9.77369	EM	Ecadhigh	NGFRhigh
TCGA-EE-A20H	11.8489	PT	Ecadlow	NGFRhigh
TCGA-EE-A20I	10.3018	PT	Ecadhigh	NGFRlow
TCGA-EE-A29A	11.4544	EM	Ecadlow	NGFRhigh
TCGA-EE-A29B	6.5631	PT	Ecadhigh	NGFRlow
TCGA-EE-A29C	11.0425	PT	Ecadhigh	NGFRhigh
TCGA-EE-A29D	7.27153	EM	Ecadhigh	NGFRlow
TCGA-EE-A29E	9.42448	EM	Ecadlow	NGFRhigh
TCGA-EE-A29G	10.488	PT	Ecadhigh	NGFRhigh
TCGA-EE-A29H	9.3057	EM	Ecadhigh	NGFRhigh
TCGA-EE-A29L	5.63907	EM	Ecadhigh	NGFRlow
TCGA-EE-A29M	10.9139	EM	Ecadhigh	NGFRlow
TCGA-EE-A29N	11.4634	EM	Ecadhigh	NGFRhigh
TCGA-EE-A29P	9.65037	EM	Ecadhigh	NGFRlow
TCGA-EE-A29Q	11.2763	EM	Ecadhigh	NGFRlow
TCGA-EE-A29R	9.32231	EM	Ecadlow	NGFRhigh
TCGA-EE-A29S	8.20703	EM	Ecadlow	NGFRlow
TCGA-EE-A29T	11.3987	EM	Ecadlow	NGFRhigh
TCGA-EE-A29V	11.2899	PT	Ecadlow	NGFRlow
TCGA-EE-A29W	10.4113	EM	Ecadlow	NGFRhigh
TCGA-EE-A29X	12.0116	EM	Ecadhigh	NGFRhigh
TCGA-EE-A2A0	9.57353	EM	Ecadhigh	NGFRlow
TCGA-EE-A2A1	11.844	EM	Ecadhigh	NGFRhigh
TCGA-EE-A2A2	7.51704	EM	Ecadlow	NGFRlow
TCGA-EE-A2A5	10.6945	EM	Ecadlow	NGFRhigh
TCGA-EE-A2A6	10.4858	EM	Ecadhigh	NGFRlow
TCGA-EE-A2GB	11.2251	EM	Ecadhigh	NGFRlow
TCGA-EE-A2GC	9.61366	EM	Ecadhigh	NGFRlow
TCGA-EE-A2GD	9.48774	EM	Ecadhigh	NGFRlow
TCGA-EE-A2GE	11.4648	EM	Ecadlow	NGFRhigh
TCGA-EE-A2GH	8.66248	EM	Ecadhigh	NGFRlow
TCGA-EE-A2GI	10.0676	EM	Ecadhigh	NGFRlow
TCGA-EE-A2GJ	10.9804	EM	Ecadhigh	NGFRlow
TCGA-EE-A2GK	11.1823	EM	Ecadlow	NGFRhigh
TCGA-EE-A2GL	8.90878	EM	Ecadlow	NGFRhigh
TCGA-EE-A2GM	11.448	EM	Ecadhigh	NGFRlow
TCGA-EE-A2GN	11.7105	EM	Ecadhigh	NGFRhigh
TCGA-EE-A2GO	10.1533	EM	Ecadlow	NGFRhigh
TCGA-EE-A2GP	11.2902	EM	Ecadlow	NGFRhigh
TCGA-EE-A2GR	9.37958	EM	Ecadhigh	NGFRlow
TCGA-EE-A2GS	10.7478	EM	Ecadhigh	NGFRhigh
TCGA-EE-A2GT	9.31707	EM	Ecadhigh	NGFRhigh
TCGA-EE-A2GU	6.76822	EM	Ecadhigh	NGFRlow
TCGA-EE-A2M5	9.69634	EM	Ecadlow	NGFRlow
TCGA-EE-A2M6	5.68845	EM	Ecadhigh	NGFRhigh
TCGA-EE-A2M7	11.4713	EM	Ecadlow	NGFRhigh
TCGA-EE-A2M8	10.4438	EM	Ecadhigh	NGFRlow
TCGA-EE-A2MC	11.2692	EM	Ecadlow	NGFRhigh
TCGA-EE-A2MD	10.1377	EM	Ecadhigh	NGFRlow
TCGA-EE-A2ME	10.1169	EM	Ecadlow	NGFRhigh
TCGA-EE-A2MF	9.20474	EM	Ecadhigh	NGFRlow
TCGA-EE-A2MG	11.3739	EM	Ecadhigh	NGFRhigh
TCGA-EE-A2MH	11.4797	EM	Ecadhigh	NGFRhigh
TCGA-EE-A2MI	10.7323	EM	Ecadlow	NGFRhigh
TCGA-EE-A2MJ	8.74924	EM	Ecadhigh	NGFRlow
TCGA-EE-A2MK	10.1561	EM	Ecadlow	NGFRhigh
TCGA-EE-A2ML	11.1658	EM	Ecadhigh	NGFRhigh
TCGA-EE-A2MM	7.8396	EM	Ecadlow	NGFRhigh
TCGA-EE-A2MN	7.27235	EM	Ecadhigh	NGFRlow
TCGA-EE-A2MP	10.7383	EM	Ecadhigh	NGFRhigh
TCGA-EE-A2MQ	8.49628	EM	Ecadhigh	NGFRlow
TCGA-EE-A2MR	11.4188	EM	Ecadlow	NGFRhigh
TCGA-EE-A2MS	10.4901	EM	Ecadhigh	NGFRhigh
TCGA-EE-A2MT	9.04696	EM	Ecadlow	NGFRhigh
TCGA-EE-A2MU	8.52168	EM	Ecadlow	NGFRhigh
TCGA-EE-A3AA	9.8816	EM	Ecadlow	NGFRhigh
TCGA-EE-A3AB	11.7612	EM	Ecadlow	NGFRhigh
TCGA-EE-A3AC	8.25619	EM	Ecadlow	NGFRlow
TCGA-EE-A3AD	8.99944	EM	Ecadhigh	NGFRlow
TCGA-EE-A3AF	9.67974	EM	Ecadlow	NGFRlow
TCGA-EE-A3AG	11.4906	EM	Ecadlow	NGFRhigh
TCGA-EE-A3AH	12.7195	EM	Ecadhigh	NGFRhigh
TCGA-EE-A3J3	9.65583	EM	Ecadhigh	NGFRhigh
TCGA-EE-A3J4	6.35766	EM	Ecadlow	NGFRlow
TCGA-EE-A3J5	11.8281	PT	Ecadhigh	NGFRhigh
TCGA-EE-A3J7	8.61223	EM	Ecadlow	NGFRlow
TCGA-EE-A3J8	11.2082	EM	Ecadlow	NGFRlow
TCGA-EE-A3JA	9.78393	EM	Ecadlow	NGFRlow
TCGA-EE-A3JB	12.6843	EM	Ecadlow	NGFRhigh
TCGA-EE-A3JD	9.24163	EM	Ecadlow	NGFRhigh
TCGA-EE-A3JE	9.61376	EM	Ecadhigh	NGFRlow
TCGA-EE-A3JH	9.6448	EM	Ecadhigh	NGFRhigh
TCGA-EE-A3JI	5.52958	EM	Ecadlow	NGFRlow
TCGA-ER-A193	10.532	EM	Ecadhigh	NGFRhigh
TCGA-ER-A194	8.37613	EM	Ecadlow	NGFRhigh
TCGA-ER-A195	9.00909	EM	Ecadlow	NGFRhigh
TCGA-ER-A196	9.62181	PT	Ecadhigh	NGFRhigh
TCGA-ER-A197	10.3298	PT	Ecadhigh	NGFRhigh
TCGA-ER-A198	6.93997	EM	Ecadhigh	NGFRlow
TCGA-ER-A199	9.38869	EM	Ecadhigh	NGFRlow
TCGA-ER-A19A	10.7366	EM	Ecadlow	NGFRhigh
TCGA-ER-A19B	11.4878	EM	Ecadlow	NGFRlow
TCGA-ER-A19C	11.6392	EM	Ecadhigh	NGFRhigh
TCGA-ER-A19D	10.7157	EM	Ecadlow	NGFRhigh
TCGA-ER-A19E	11.7546	PT	Ecadlow	NGFRhigh
TCGA-ER-A19F	10.0262	PT	Ecadlow	NGFRhigh
TCGA-ER-A19G	7.92432	PT	Ecadhigh	NGFRlow
TCGA-ER-A19H	13.1491	EM	Ecadhigh	NGFRhigh
TCGA-ER-A19J	9.77043	EM	Ecadhigh	NGFRhigh
TCGA-ER-A19K	7.59715	PT	Ecadhigh	NGFRlow
TCGA-ER-A19L	10.9426	EM	Ecadhigh	NGFRlow
TCGA-ER-A19M	9.70989	PT	Ecadhigh	NGFRlow
TCGA-ER-A19N	9.15498	EM	Ecadlow	NGFRhigh
TCGA-ER-A19O	9.84955	PT	Ecadhigh	NGFRhigh
TCGA-ER-A19P	10.2132	EM	Ecadhigh	NGFRlow
TCGA-ER-A19Q	9.60327	PT	Ecadhigh	NGFRlow
TCGA-ER-A19S	8.89318	PT	Ecadhigh	NGFRlow
TCGA-ER-A19T	11.3857	PT	Ecadlow	NGFRlow
TCGA-ER-A19T_1	10.1964	PT	Ecadlow	NGFRhigh
TCGA-ER-A19W	8.42907	EM	Ecadhigh	NGFRlow
TCGA-ER-A1A1	11.4016	PT	Ecadlow	NGFRhigh
TCGA-ER-A2NB	10.0993	PT	Ecadhigh	NGFRlow
TCGA-ER-A2NC	10.8373	EM	Ecadlow	NGFRhigh
TCGA-ER-A2ND	10.3144	PT	Ecadhigh	NGFRlow
TCGA-ER-A2NE	11.7043	EM	Ecadhigh	NGFRhigh
TCGA-ER-A2NF	8.47839	PT	Ecadhigh	NGFRlow
TCGA-ER-A2NF_1	9.93189	PT	Ecadhigh	NGFRlow
TCGA-ER-A2NG	11.6222	EM	Ecadhigh	NGFRhigh
TCGA-ER-A2NH	10.3623	EM	Ecadhigh	NGFRhigh
TCGA-ER-A3ES	9.79209	EM	Ecadlow	NGFRlow
TCGA-ER-A3ET	9.46608	EM	Ecadhigh	NGFRhigh
TCGA-ER-A3EV	11.0832	EM	Ecadlow	NGFRlow
TCGA-ER-A3PL	11.5568	EM	Ecadhigh	NGFRlow
TCGA-ER-A42H	7.1885	EM	Ecadhigh	NGFRlow
TCGA-ER-A42K	12.7815	EM	Ecadlow	NGFRhigh
TCGA-ER-A42L	12.2724	EM	Ecadhigh	NGFRhigh
TCGA-FR-A2OS	9.95263	PT	Ecadlow	NGFRlow
TCGA-FR-A3R1	8.9927	PT	Ecadhigh	NGFRhigh
TCGA-FR-A3YN	11.5851	EM	Ecadhigh	NGFRhigh
TCGA-FR-A3YO	10.4081	EM	Ecadlow	NGFRlow
TCGA-FR-A44A	9.17363	EM	Ecadhigh	NGFRlow
TCGA-FR-A69P	9.00252	EM	Ecadlow	NGFRlow
TCGA-FR-A726	8.80924	PT	Ecadhigh	NGFRhigh
TCGA-FR-A728	8.2658	PT	Ecadlow	NGFRlow
TCGA-FR-A729	10.344	EM	Ecadlow	NGFRlow
TCGA-FR-A7U8	9.42083	EM	Ecadhigh	NGFRlow
TCGA-FR-A7U9	10.9701	EM	Ecadlow	NGFRhigh
TCGA-FR-A7UA	9.38253	EM	Ecadhigh	NGFRlow
TCGA-FR-A8YC	9.63289	EM	Ecadlow	NGFRlow
TCGA-FR-A8YD	9.15435	EM	Ecadlow	NGFRlow
TCGA-FR-A8YE	10.4213	EM	Ecadlow	NGFRhigh
TCGA-FS-A1YW	7.89312	EM	Ecadhigh	NGFRlow
TCGA-FS-A1YX	9.1579	EM	Ecadhigh	NGFRhigh
TCGA-FS-A1YY	10.7443	EM	Ecadhigh	NGFRhigh
TCGA-FS-A1Z0	10.859	PT	Ecadlow	NGFRhigh
TCGA-FS-A1Z3	11.4866	PT	Ecadhigh	NGFRlow
TCGA-FS-A1Z4	9.58829	EM	Ecadhigh	NGFRlow
TCGA-FS-A1Z7	11.2165	EM	Ecadhigh	NGFRhigh
TCGA-FS-A1ZA	11.9897	EM	Ecadlow	NGFRhigh
TCGA-FS-A1ZB	9.05435	EM	Ecadhigh	NGFRhigh
TCGA-FS-A1ZC	11.2949	PT	Ecadlow	NGFRhigh
TCGA-FS-A1ZD	11.7168	EM	Ecadlow	NGFRhigh
TCGA-FS-A1ZE	6.95735	PT	Ecadhigh	NGFRlow
TCGA-FS-A1ZF	10.8266	EM	Ecadlow	NGFRlow
TCGA-FS-A1ZG	6.09482	EM	Ecadhigh	NGFRlow
TCGA-FS-A1ZH	11.3859	EM	Ecadlow	NGFRhigh
TCGA-FS-A1ZJ	7.79897	EM	Ecadhigh	NGFRlow
TCGA-FS-A1ZK	9.9979	PT	Ecadhigh	NGFRhigh
TCGA-FS-A1ZM	11.1843	EM	Ecadhigh	NGFRhigh
TCGA-FS-A1ZN	7.51497	PT	Ecadhigh	NGFRlow
TCGA-FS-A1ZP	9.64727	EM	Ecadlow	NGFRlow
TCGA-FS-A1ZQ	11.5419	EM	Ecadhigh	NGFRhigh
TCGA-FS-A1ZR	8.60442	EM	Ecadhigh	NGFRlow
TCGA-FS-A1ZS	12.1723	EM	Ecadlow	NGFRlow
TCGA-FS-A1ZT	8.54868	EM	Ecadlow	NGFRhigh
TCGA-FS-A1ZU	10.2294	PT	Ecadhigh	NGFRhigh
TCGA-FS-A1ZW	10.2575	EM	Ecadlow	NGFRlow
TCGA-FS-A1ZY	10.8752	PT	Ecadlow	NGFRhigh
TCGA-FS-A1ZZ	6.17294	EM	Ecadlow	NGFRlow
TCGA-FS-A4F0	5.05708	EM	Ecadlow	NGFRlow
TCGA-FS-A4F2	9.98323	EM	Ecadlow	NGFRhigh
TCGA-FS-A4F4	9.70673	EM	Ecadlow	NGFRlow
TCGA-FS-A4F5	10.0833	EM	Ecadhigh	NGFRlow
TCGA-FS-A4F8	9.40895	EM	Ecadhigh	NGFRhigh
TCGA-FS-A4F9	7.02326	EM	Ecadlow	NGFRlow
TCGA-FS-A4FB	9.89483	EM	Ecadhigh	NGFRlow
TCGA-FS-A4FC	11.5394	PT	Ecadhigh	NGFRhigh
TCGA-FS-A4FD	8.78023	EM	Ecadlow	NGFRlow
TCGA-FW-A3I3	10.0243	PT	Ecadhigh	NGFRlow
TCGA-FW-A3R5	8.21496	EM	Ecadhigh	NGFRhigh
TCGA-FW-A3TU	10.4235	EM	Ecadlow	NGFRlow
TCGA-FW-A3TV	10.5928	EM	Ecadhigh	NGFRlow
TCGA-FW-A5DX	7.75003	PT	Ecadlow	NGFRhigh
TCGA-FW-A5DY	10.9857	EM	Ecadlow	NGFRhigh
TCGA-GF-A2C7	8.3236	PT	Ecadhigh	NGFRlow
TCGA-GF-A3OT	10.1983	EM	Ecadlow	NGFRlow
TCGA-GF-A4EO	11.6449	EM	Ecadhigh	NGFRlow
TCGA-GF-A6C8	7.01763	EM	Ecadlow	NGFRlow
TCGA-GF-A6C9	9.80736	PT	Ecadlow	NGFRhigh
TCGA-GF-A769	10.2419	PT	Ecadhigh	NGFRhigh
TCGA-GN-A262	10.2878	PT	Ecadhigh	NGFRlow
TCGA-GN-A263	8.76879	PT	Ecadhigh	NGFRlow
TCGA-GN-A264	7.55463	PT	Ecadhigh	NGFRlow
TCGA-GN-A265	9.62038	EM	Ecadlow	NGFRhigh
TCGA-GN-A266	8.43845	PT	Ecadlow	NGFRhigh
TCGA-GN-A267	7.78563	EM	Ecadlow	NGFRlow
TCGA-GN-A268	5.38528	EM	Ecadlow	NGFRlow
TCGA-GN-A26A	11.7728	PT	Ecadlow	NGFRhigh
TCGA-GN-A26C	10.4075	PT	Ecadlow	NGFRhigh
TCGA-GN-A26D	5.66618	EM	Ecadlow	NGFRhigh
TCGA-GN-A4U3	14.4508	BM	Ecadhigh	NGFRhigh
TCGA-GN-A4U4	11.9529	EM	Ecadhigh	NGFRlow
TCGA-GN-A4U5	8.03164	EM	Ecadhigh	NGFRlow
TCGA-GN-A4U7	12.0021	EM	Ecadhigh	NGFRlow
TCGA-GN-A4U8	7.74496	EM	Ecadhigh	NGFRlow
TCGA-GN-A4U8_1	9.67298	EM	Ecadhigh	NGFRlow
TCGA-GN-A4U9	9.44844	EM	Ecadlow	NGFRlow
TCGA-GN-A8LK	7.60067	EM	Ecadhigh	NGFRlow
TCGA-GN-A8LL	12.7633	EM	Ecadhigh	NGFRhigh
TCGA-GN-A8LN	10.7765	EM	Ecadhigh	NGFRhigh
TCGA-GN-A9SD	10.5633	EM	Ecadhigh	NGFRhigh
TCGA-HR-A2OG	9.84765	PT	Ecadlow	NGFRhigh
TCGA-HR-A2OH	8.41748	EM	Ecadhigh	NGFRlow
TCGA-HR-A5NC	11.2788	PT	Ecadhigh	NGFRlow
TCGA-IH-A3EA	6.2937	PT	Ecadhigh	NGFRhigh
TCGA-LH-A9QB	11.889	PT	Ecadlow	NGFRhigh
TCGA-OD-A75X	6.75533	EM	Ecadlow	NGFRlow
TCGA-QB-A6FS	9.54136	EM	Ecadlow	NGFRhigh
TCGA-QB-AA9O	8.83062	EM	Ecadhigh	NGFRlow
TCGA-RP-A690	10.9925	BM	Ecadlow	NGFRlow
TCGA-RP-A693	8.78572	BM	Ecadlow	NGFRlow
TCGA-RP-A694	7.55682	BM	Ecadhigh	NGFRlow
TCGA-RP-A695	7.66014	BM	Ecadhigh	NGFRlow
TCGA-RP-A6K9	10.0676	EM	Ecadhigh	NGFRlow
TCGA-W3-A824	7.47612	EM	Ecadhigh	NGFRlow
TCGA-W3-A825	9.52778	EM	Ecadlow	NGFRhigh
TCGA-W3-A828	11.6992	EM	Ecadlow	NGFRhigh
TCGA-W3-AA1O	7.37586	EM	Ecadhigh	NGFRhigh
TCGA-W3-AA1Q	6.94438	EM	Ecadhigh	NGFRlow
TCGA-W3-AA1R	8.7529	EM	Ecadhigh	NGFRhigh
TCGA-W3-AA1V	10.7241	EM	Ecadlow	NGFRlow
TCGA-W3-AA1W	7.13148	EM	Ecadhigh	NGFRlow
TCGA-W3-AA21	5.54778	EM	Ecadlow	NGFRlow
TCGA-WE-A8JZ	9.98267	EM	Ecadlow	NGFRhigh
TCGA-WE-A8K1	7.44812	EM	Ecadhigh	NGFRlow
TCGA-WE-A8K4	12.7633	PT	Ecadhigh	NGFRlow
TCGA-WE-A8K5	7.97725	EM	Ecadlow	NGFRlow
TCGA-WE-A8K6	10.8869	EM	Ecadlow	NGFRhigh
TCGA-WE-A8ZM	10.01	EM	Ecadhigh	NGFRhigh
TCGA-WE-A8ZN	8.15077	EM	Ecadhigh	NGFRhigh
TCGA-WE-A8ZO	10.0455	EM	Ecadhigh	NGFRhigh
TCGA-WE-A8ZQ	11.5976	EM	Ecadlow	NGFRhigh
TCGA-WE-A8ZR	9.08058	EM	Ecadhigh	NGFRlow
TCGA-WE-A8ZT	6.65339	EM	Ecadlow	NGFRlow
TCGA-WE-A8ZX	9.39618	EM	Ecadhigh	NGFRlow
TCGA-WE-A8ZY	10.0878	PT	Ecadhigh	NGFRlow
TCGA-WE-AA9Y	11.0302	EM	Ecadhigh	NGFRlow
TCGA-WE-AAA0	7.67877	EM	Ecadhigh	NGFRhigh
TCGA-WE-AAA3	8.87524	EM	Ecadhigh	NGFRlow
TCGA-WE-AAA4	10.6334	PT	Ecadhigh	NGFRlow
TCGA-XV-A9VZ	8.98136	PT	Ecadhigh	NGFRlow
TCGA-XV-A9W2	8.84341	PT	Ecadhigh	NGFRhigh
TCGA-XV-A9W5	10.9888	PT	Ecadlow	NGFRhigh
TCGA-XV-AAZV	10.8188	PT	Ecadhigh	NGFRhigh
TCGA-XV-AAZW	9.11403	PT	Ecadhigh	NGFRlow
TCGA-XV-AAZY	10.226	PT	Ecadhigh	NGFRlow
TCGA-XV-AB01	8.89464	EM	Ecadlow	NGFRhigh
TCGA-YD-A89C	12.746	EM	Ecadlow	NGFRhigh
TCGA-YD-A9TA	9.67391	EM	Ecadlow	NGFRlow
TCGA-YD-A9TB	9.98726	EM	Ecadhigh	NGFRhigh
TCGA-YG-AA3N	8.2021	PT	Ecadhigh	NGFRhigh
TCGA-YG-AA3O	8.21401	EM	Ecadhigh	NGFRlow
TCGA-YG-AA3P	8.99236	EM	Ecadlow	NGFRlow
TCGA-Z2-A8RT	11.0849	PT	Ecadhigh	NGFRhigh
TCGA-Z2-AA3S	7.2221	EM	Ecadlow	NGFRlow
TCGA-Z2-AA3V	10.6199	EM	Ecadhigh	NGFRhigh

## Sheet: Figure 4d, right
	logFC	AveExpr	t	P.Value	adj.P.Val	B
REACTOME_P75NTR_RECRUITS_SIGNALLING_COMPLEXES	-0.0557554	0.260725	-6.80726	3.37819e-06	0.00921907	4.71293
DORN_ADENOVIRUS_INFECTION_32HR_DN	-0.0595837	0.292735	-5.87937	1.96676e-05	0.0205879	2.99018
DORN_ADENOVIRUS_INFECTION_48HR_DN	-0.0605751	0.289363	-5.73672	2.60507e-05	0.0205879	2.71453
BIOCARTA_CDK5_PATHWAY	-0.0905251	0.29594	-5.66264	3.01765e-05	0.0205879	2.57029
KAPOSI_LIVER_CANCER_POOR_SURVIVAL_UP	-0.0367153	0.431716	-5.31436	6.07951e-05	0.028699	1.88279
LOPEZ_MESOTHELIOMA_SURVIVAL_WORST_VS_BEST_UP	-0.0771479	0.217203	-5.21247	7.48313e-05	0.028699	1.67886
FARMER_BREAST_CANCER_CLUSTER_7	0.0613153	0.0671329	5.20061	7.66685e-05	0.028699	1.65505
SMID_BREAST_CANCER_RELAPSE_IN_BRAIN_UP	-0.0564269	0.0564855	-5.15527	8.41306e-05	0.028699	1.56387
BENPORATH_ES_CORE_NINE_CORRELATED	-0.0537322	0.210835	-5.03516	0.000107723	0.0326641	1.32122
	high_1	high_2	high_3	high_4	high_5	high_6	high_7	low_1	low_2	low_3	low_4	low_5	low_6	low_7	low_8	low_9
REACTOME_P75NTR_RECRUITS_SIGNALLING_COMPLEXES	0.307246	0.309372	0.279684	0.287758	0.298518	0.287819	0.274217	0.229063	0.243466	0.23407	0.267346	0.223639	0.235283	0.225655	0.240712	0.227758
DORN_ADENOVIRUS_INFECTION_32HR_DN	0.32196	0.347284	0.364002	0.326428	0.302568	0.315677	0.305839	0.259782	0.277292	0.283186	0.273945	0.260155	0.254244	0.245064	0.255149	0.291192
DORN_ADENOVIRUS_INFECTION_48HR_DN	0.315454	0.335107	0.370144	0.333878	0.296814	0.314428	0.298228	0.259378	0.269257	0.271607	0.258326	0.269771	0.257671	0.245585	0.245148	0.289005
BIOCARTA_CDK5_PATHWAY	0.307379	0.342595	0.356433	0.370323	0.312512	0.362568	0.376212	0.291453	0.304835	0.291808	0.251421	0.273233	0.211144	0.213835	0.21968	0.249608
KAPOSI_LIVER_CANCER_POOR_SURVIVAL_UP	0.461018	0.445242	0.452272	0.455391	0.446427	0.465391	0.44084	0.422391	0.408625	0.406619	0.411294	0.417943	0.413039	0.407958	0.438205	0.414804
LOPEZ_MESOTHELIOMA_SURVIVAL_WORST_VS_BEST_UP	0.259055	0.301101	0.295613	0.269624	0.220125	0.248099	0.230576	0.15775	0.216921	0.152714	0.176597	0.215573	0.217643	0.155973	0.155649	0.202241
FARMER_BREAST_CANCER_CLUSTER_7	0.0215135	0.0507841	0.010643	0.000863038	0.0520873	0.00779803	0.0848121	0.120429	0.102363	0.0825481	0.0702579	0.0953105	0.0909244	0.0894142	0.0915628	0.102815
SMID_BREAST_CANCER_RELAPSE_IN_BRAIN_UP	0.092581	0.0874495	0.0683279	0.0858731	0.101459	0.112646	0.0692423	0.0541476	0.0191034	0.0597757	0.0152889	-0.0114439	0.0573305	0.0196975	0.0342549	0.0380338
BENPORATH_ES_CORE_NINE_CORRELATED	0.228343	0.247599	0.275317	0.250479	0.235714	0.23623	0.213737	0.202103	0.187279	0.205995	0.140342	0.182637	0.181155	0.184935	0.192782	0.20872

## Sheet: Figure 5b, left
		Pat8_M1	Pat8_BMC1-M1_1°	Pat8_BMC1-M1_2°_1	Pat8_BMC1-M1_2°_2	Pat8_M4	Pat8_BMC1-M4
	Genes	MBM	BMC (1°)	BMC (2-1°)	BMC (2-2°)	Pat8_M4	Pat8_BMC1-M4
	CDH1	6.27	-0.549	-0.549	-0.549	3.819	1.832
	NGFR	0.577	7.172	5.237	5.256	5.347	3.972
	CCL2	0.481	3.102	3.174	2.598	4.295	1.387
	LOXL2	0.696	5.591	6.485	6.018	4.233	1.638
	EHD3	-0.041	2.813	3.073	1.718	4.203	3.663
	MMP9	-0.451	2.606	-2.137	-3.65	4.193	1.679
	CXCL8	1.875	2.659	4.003	3.041	5.719	1.632
	CCL5	0.608	0.801	3.064	-2.322	3.101	-3.29
	FOSL1	-2.728	5.373	7.196	7.158	3.823	4.113
	CCL13	0	1.136	0	0	3.577	0

[truncated: 25 more sheets: Figure 5b, center, right, Figure 5e, left, center, Figure 5f, right, Figure 5g, Figure 6c, Figure 6e, Figure 7a, Figure 7b right, Supl. fig 10c, Figure 7c, left, Figure 7c, center, Figure 7c, right; 7d, 7e left, Figure 7e, Supl. fig. 10e, Figure 8b, Figure 8c-d, Figure 8e, Suppl. fig 4b, Suppl. fig. 3c, d, e, Suppl. fig. 5e, left, Suppl. fig. 6c, Suppl. fig. 8d, Suppl. fig. 9a, center …]
